# Supplementary material for: The difference of human gut microbiome in colorectal cancer with and without metastases
Source: Front Oncol. 2022 Nov 1;12:982744. doi: 10.3389/fonc.2022.982744 (PMC9665410; doi:10.3389/fonc.2022.982744)
Supplement: Supplementary file 1 [file DataSheet_1.zip]

Archive with 24 entries (21 files):
- Data/
- Data/1 Sequence information statistics.xls
- Data/10 Beta-OTU.Jaccard.matrix.heatmap..xls
- Data/11 Lefse.xls
- Data/12 kruskal_ Wilcox test among three groups/
- Data/12 kruskal_ Wilcox test among three groups/class.xls
- Data/12 kruskal_ Wilcox test among three groups/family.xls
- Data/12 kruskal_ Wilcox test among three groups/genus.xls
- Data/12 kruskal_ Wilcox test among three groups/order.xls
- Data/12 kruskal_ Wilcox test among three groups/phylum.xls
- Data/12 kruskal_ Wilcox test among three groups/species.xls
- Data/13 Histograms of distribution differences of species/
- Data/13 Histograms of distribution differences of species/genus.T_M.metastats.xlsx
- Data/13 Histograms of distribution differences of species/order.T_M.metastats.xlsx
- Data/13 Histograms of distribution differences of species/species.T_M.metastats.xlsx
- Data/2 Rarefaction-curve.data.xls
- Data/3 Bray_curtis_OTU.anosim.txt
- Data/4 venn.txt
- Data/5 Histogram of species distribution at phylum level.xls
- Data/6 Alpha diversity box diagram overall.xls
- Data/7 Simpson.data.xls
- Data/8 Shannon-Wiener.data.xls
- Data/9 Rank-abundance.data.xls
- Data/Patient information.xlsx
