# Supplementary material for: The difference of human gut microbiome in colorectal cancer with and without metastases
Source: Front Oncol. 2022 Nov 1;12:982744. doi: 10.3389/fonc.2022.982744 (PMC9665410; doi:10.3389/fonc.2022.982744)
Supplement: Supplementary file 1 [file DataSheet_1.zip › Data/1 Sequence information statistics.xls]

## Sheet: 1.序列信息统计.xls
Sample name	Number of valid sequences	Optimize sequence number	Number of bases in optimized sequence	GC content of optimized sequence (%)	Average length of optimized sequence	Optimize sequence length range
C01	31421	25876	11905988	52.001	460	440 --> 474
C02	33701	26032	11947184	50.171	459	294 --> 476
C03	34833	27475	12416154	52.184	452	428 --> 476
C04	32123	27640	12524896	51.481	453	294 --> 472
C05	33437	30190	13736349	51.763	455	302 --> 475
C06	34872	27776	12601284	51.755	454	428 --> 475
C07	34361	28515	13149716	49.784	461	302 --> 477
C08	31474	25732	11771031	49.941	457	441 --> 472
C09	34248	28001	12662673	52.174	452	295 --> 473
C10	36514	30021	13884996	51.065	463	302 --> 476
C11	38099	32197	14838555	49.312	461	302 --> 475
C12	36081	27894	12790609	51.136	459	441 --> 475
C13	30859	24720	11352621	51.388	459	441 --> 473
C14	43271	36072	16545633	51.268	459	302 --> 473
C15	31640	25496	11649664	50.659	457	440 --> 475
C16	49376	41016	18942259	50.951	462	440 --> 476
C17	31351	24912	11415215	51.403	458	440 --> 473
C18	33295	27163	12430485	50.896	458	440 --> 472
C19	33014	24154	11069268	51.45	458	428 --> 476
C20	35021	28048	12897731	50.547	460	338 --> 476
C21	34893	26324	12153819	50.922	462	441 --> 474
C22	37227	30295	14002611	51.503	462	440 --> 476
C23	36066	31980	14634461	50.75	458	293 --> 474
C24	35343	30118	13801884	50.751	458	440 --> 475
C25	48480	40926	18686594	51.471	457	440 --> 474
C26	49722	42004	19238253	51.833	458	294 --> 475
C27	42340	32534	14912280	50.969	458	440 --> 474
C28	32493	29652	13531680	51.708	456	441 --> 475
C29	25857	22475	10364809	49.744	461	442 --> 476
C30	35589	25121	11531824	50.662	459	441 --> 472
T01	24773	18866	8628834	51.24	457	442 --> 474
T02	25927	21995	10051546	50.966	457	302 --> 474
T03	30686	24427	11133763	51.419	456	427 --> 474
T04	33387	29946	13743342	50.83	459	301 --> 476
T05	28361	22798	10391586	50.878	456	302 --> 476
T06	33591	30642	14074962	50.416	459	302 --> 476
T07	28732	22074	10101176	51.47	458	441 --> 473
T08	28118	23966	11010634	51.177	459	302 --> 476
T09	27885	22609	10361378	51.482	458	441 --> 475
T10	30239	23529	10728039	52.581	456	441 --> 473
T11	30180	23664	10711074	52.174	453	440 --> 473
T12	31738	27613	12597066	50.722	456	292 --> 474
T13	27507	21918	9986480	51.579	456	440 --> 476
T14	24823	21696	10009322	51.48	461	441 --> 476
T15	25132	21311	9649736	51.507	453	337 --> 476
T16	30813	29244	13713717	52.665	469	444 --> 476
T17	33680	23793	10840930	51.319	456	428 --> 473
T18	29370	22229	10155659	50.953	457	338 --> 475
T19	32179	27623	12695802	49.706	460	294 --> 475
T20	27048	20724	9500924	51.781	458	440 --> 476
T21	40503	33767	15509145	52.134	459	441 --> 473
T22	27099	22067	10192759	49.867	462	302 --> 473
T23	32114	27422	12552256	50.823	458	441 --> 475
T24	23959	21875	9946276	51.806	455	338 --> 473
T25	28375	19234	8825643	50.121	459	441 --> 473
T26	45984	31908	14547898	51.776	456	428 --> 474
T27	29011	26510	12143929	54.671	458	302 --> 475
T28	25425	21312	9829232	50.328	461	441 --> 476
T29	25915	23090	10652129	51.611	461	440 --> 475
T30	31523	22602	10257819	51.393	454	440 --> 472
M01	46597	43562	19797485	55.82	454	302 --> 475
M02	28084	22480	10273869	50.907	457	441 --> 472
M03	21006	17979	8210007	50.43	457	439 --> 475
M04	32740	24933	11426022	49.85	458	440 --> 472
M05	29097	23685	10884369	51.984	460	302 --> 475
M06	34368	26110	11929869	50.974	457	441 --> 476
M07	25054	19782	9052242	51.457	458	441 --> 475
M08	38229	31514	14400265	50.973	457	294 --> 475
M09	27975	25894	11747232	51.855	454	301 --> 475
M10	31603	26867	12295329	50.845	458	300 --> 476
M11	28499	25756	11797995	51.518	458	294 --> 475
M12	33671	28581	13062127	50.808	457	302 --> 474
M13	21747	18030	8304295	50.21	461	441 --> 473
M14	29487	24611	11273420	50.656	458	439 --> 474
M15	26198	21427	9795097	50.954	457	440 --> 475
M16	26688	22493	10287237	50.067	457	440 --> 475
M17	37474	31558	14491616	50.536	459	302 --> 477
M18	39538	36584	16756411	49.686	458	302 --> 475
M19	34534	27883	12813879	51.254	460	441 --> 473
M20	41111	34493	15848520	52.335	459	293 --> 476
M21	34963	23581	10710652	51.001	454	440 --> 475
M22	31955	27143	12470165	50.761	459	295 --> 475
M23	39761	30000	13605847	52.089	454	292 --> 476
M24	34044	29518	13576673	50.757	460	441 --> 476
M25	28095	22860	10390485	51.085	455	440 --> 472
M26	28322	25425	11818843	50.806	465	302 --> 476
M27	33202	28321	13051196	53.118	461	441 --> 476
M28	27264	23199	10659948	51.537	460	440 --> 476
M29	39068	32249	14708844	51.537	456	440 --> 475
M30	41161	37977	17409721	50.845	458	302 --> 475
