# Supplementary material for: The difference of human gut microbiome in colorectal cancer with and without metastases
Source: Front Oncol. 2022 Nov 1;12:982744. doi: 10.3389/fonc.2022.982744 (PMC9665410; doi:10.3389/fonc.2022.982744)
Supplement: Supplementary file 1 [file DataSheet_1.zip › Data/10 Beta-OTU.Jaccard.matrix.heatmap..xls]

## Sheet: Beta-OTU.Jaccard.matrix.heatmap.多样本差异性矩阵.xls
names	C01	C02	C03	C04	C05	C06	C07	C08	C09	C10	C11	C12	C13	C14	C15	C16	C17	C18	C19	C20	C21	C22	C23	C24	C25	C26	C27	C28	C29	C30	T01	T02	T03	T04	T05	T06	T07	T08	T09	T10	T11	T12	T13	T14	T15	T16	T17	T18	T19
C01	0	0.567474	0.541667	0.696154	0.838346	0.546269	0.676471	0.625	0.505848	0.633803	0.810409	0.531056	0.586667	0.523952	0.61745	0.727941	0.672474	0.650847	0.54755	0.68	0.619403	0.559633	0.49226	0.641844	0.67474	0.579861	0.672535	0.52381	0.742424	0.592105	0.528428	0.811808	0.515625	0.847059	0.546358	0.780919	0.667832	0.652778	0.747253	0.679612	0.604361	0.635714	0.768953	0.828244	0.576271	0.889328	0.625	0.623693	0.82397
C02	0.567474	0	0.675287	0.64532	0.787129	0.541379	0.570048	0.544601	0.571885	0.540541	0.77512	0.549645	0.56	0.550676	0.567901	0.637681	0.627706	0.578723	0.547855	0.5625	0.521739	0.541219	0.585284	0.642553	0.600877	0.614458	0.621145	0.535593	0.673267	0.555556	0.553846	0.783019	0.577855	0.80829	0.557692	0.73991	0.633621	0.597403	0.694836	0.65098	0.583026	0.534562	0.699531	0.753846	0.603922	0.863874	0.562771	0.615063	0.809524
C03	0.541667	0.675287	0	0.782334	0.873418	0.576	0.766667	0.720365	0.543081	0.731778	0.860248	0.567493	0.638728	0.575198	0.67341	0.779503	0.755814	0.756983	0.576227	0.761329	0.700935	0.64752	0.528926	0.716418	0.74269	0.700855	0.730539	0.621827	0.800633	0.687845	0.600575	0.868098	0.629921	0.885621	0.591304	0.840237	0.763006	0.75	0.824773	0.746556	0.669355	0.734513	0.841791	0.86901	0.642442	0.913907	0.68546	0.703812	0.871875
C04	0.696154	0.64532	0.782334	0	0.731343	0.761566	0.635802	0.649425	0.76412	0.624309	0.801325	0.710425	0.727679	0.744681	0.69378	0.655844	0.684783	0.724138	0.745704	0.650602	0.608434	0.708171	0.725275	0.735751	0.651934	0.615385	0.699454	0.729537	0.640845	0.698198	0.713675	0.737931	0.712644	0.719008	0.706897	0.7125	0.752577	0.689474	0.681818	0.725118	0.738776	0.642458	0.705128	0.746269	0.693023	0.88189	0.695431	0.666667	0.731884
C05	0.838346	0.787129	0.873418	0.731343	0	0.856115	0.751634	0.772455	0.844595	0.755682	0.762295	0.844106	0.830275	0.87108	0.814634	0.708029	0.715152	0.794737	0.85274	0.764331	0.810651	0.801587	0.856115	0.804469	0.72619	0.743455	0.723926	0.832143	0.726562	0.800926	0.821739	0.714286	0.827586	0.641304	0.836207	0.646154	0.781609	0.755682	0.679389	0.761658	0.827731	0.739645	0.744526	0.745455	0.843318	0.821053	0.829897	0.797872	0.619048
C06	0.546269	0.541379	0.576	0.761566	0.856115	0	0.672662	0.646643	0.475073	0.640411	0.820789	0.521472	0.551839	0.510386	0.558219	0.741135	0.686869	0.665574	0.5	0.685512	0.636691	0.567164	0.48318	0.666667	0.684564	0.647249	0.66436	0.536232	0.773381	0.533557	0.546926	0.817857	0.568047	0.869403	0.526316	0.812081	0.650519	0.6633	0.772727	0.628289	0.530547	0.632867	0.797251	0.820896	0.574751	0.880309	0.568905	0.653333	0.850534
C07	0.676471	0.570048	0.766667	0.635802	0.751634	0.672662	0	0.494118	0.711475	0.532609	0.713376	0.665414	0.669565	0.697917	0.638889	0.592593	0.630208	0.592965	0.687075	0.515152	0.534884	0.615686	0.70979	0.634021	0.575269	0.607656	0.6	0.645161	0.592105	0.616071	0.647059	0.725	0.642586	0.777778	0.64557	0.702857	0.658163	0.578947	0.608696	0.657407	0.669355	0.541436	0.680473	0.659574	0.657778	0.835714	0.637255	0.628713	0.74359
C08	0.625	0.544601	0.720365	0.649425	0.772455	0.646643	0.494118	0	0.656766	0.55102	0.758621	0.602273	0.596491	0.667808	0.580645	0.568047	0.579487	0.632558	0.62543	0.561111	0.554348	0.583012	0.632143	0.632353	0.569231	0.574766	0.570681	0.6	0.618182	0.578947	0.61157	0.739884	0.636029	0.797468	0.632653	0.704301	0.60804	0.600985	0.647727	0.636771	0.634921	0.56701	0.704918	0.698718	0.637931	0.835526	0.616114	0.620853	0.764706
C09	0.505848	0.571885	0.543081	0.76412	0.844595	0.475073	0.711475	0.656766	0	0.663492	0.79932	0.524781	0.539936	0.562842	0.605016	0.740864	0.702194	0.640379	0.495798	0.705882	0.656667	0.564103	0.526912	0.653722	0.691824	0.627329	0.677419	0.530556	0.766892	0.57716	0.557927	0.832237	0.531792	0.860627	0.556575	0.784566	0.685714	0.667722	0.778502	0.675676	0.593567	0.652597	0.793548	0.831615	0.618902	0.886525	0.616129	0.674923	0.843333
C10	0.633803	0.540541	0.731778	0.624309	0.755682	0.640411	0.532609	0.55102	0.663492	0	0.736264	0.646643	0.608333	0.647651	0.581498	0.577778	0.580488	0.631111	0.642623	0.547872	0.592965	0.609489	0.654237	0.643519	0.549505	0.582222	0.665116	0.646667	0.601156	0.591667	0.611111	0.765957	0.625	0.8	0.620553	0.69898	0.665138	0.580952	0.673684	0.623377	0.664179	0.547264	0.692708	0.700599	0.625	0.863095	0.621622	0.644444	0.789189
C11	0.810409	0.77512	0.860248	0.801325	0.762295	0.820789	0.713376	0.758621	0.79932	0.736264	0	0.788462	0.779817	0.794964	0.801887	0.703448	0.75419	0.736842	0.815068	0.71875	0.722892	0.772549	0.837456	0.721591	0.714286	0.719388	0.734104	0.792857	0.720588	0.761468	0.784483	0.757576	0.808271	0.774775	0.814346	0.744966	0.75419	0.729282	0.748299	0.780488	0.811475	0.72	0.737931	0.645455	0.809091	0.782178	0.773196	0.790816	0.790698
C12	0.531056	0.549645	0.567493	0.710425	0.844106	0.521472	0.665414	0.602273	0.524781	0.646643	0.788462	0	0.545139	0.53012	0.551601	0.698473	0.657143	0.606383	0.492447	0.628352	0.617424	0.54375	0.464968	0.65	0.65	0.616438	0.627306	0.534328	0.727626	0.566102	0.540268	0.817164	0.588589	0.82996	0.513699	0.794326	0.632727	0.665505	0.770073	0.643098	0.542763	0.634058	0.778182	0.811024	0.559028	0.900398	0.572993	0.621908	0.847015
C13	0.586667	0.56	0.638728	0.727679	0.830275	0.551839	0.669565	0.596491	0.539936	0.608333	0.779817	0.545139	0	0.531773	0.58498	0.696429	0.681452	0.645669	0.548387	0.650655	0.620087	0.526502	0.598706	0.640496	0.684	0.607843	0.648536	0.541254	0.747748	0.599251	0.565056	0.834783	0.615132	0.862559	0.594891	0.817073	0.670732	0.631148	0.774468	0.664151	0.597865	0.592275	0.799163	0.777778	0.613636	0.870647	0.569038	0.683398	0.844444
C14	0.523952	0.550676	0.575198	0.744681	0.87108	0.510386	0.697917	0.667808	0.562842	0.647651	0.794964	0.53012	0.531773	0	0.618123	0.724382	0.671141	0.636964	0.529745	0.664311	0.644366	0.531722	0.519174	0.641638	0.650847	0.632258	0.657534	0.531609	0.756272	0.602524	0.532258	0.825784	0.595989	0.876364	0.563291	0.807947	0.675585	0.674342	0.777397	0.665615	0.584098	0.621528	0.797297	0.811808	0.592233	0.899628	0.611486	0.646865	0.845614
C15	0.61745	0.567901	0.67341	0.69378	0.814634	0.558219	0.638889	0.580645	0.605016	0.581498	0.801887	0.551601	0.58498	0.618123	0	0.62069	0.6	0.575107	0.609524	0.618605	0.592593	0.578947	0.577703	0.65678	0.572072	0.616935	0.599099	0.594771	0.714976	0.546185	0.593985	0.757282	0.55477	0.818653	0.548638	0.748879	0.561644	0.618026	0.716279	0.620968	0.55303	0.58296	0.732719	0.782828	0.560976	0.880208	0.506787	0.581897	0.819048
C16	0.727941	0.637681	0.779503	0.655844	0.708029	0.741135	0.592593	0.568047	0.740864	0.577778	0.703448	0.698473	0.696429	0.724382	0.62069	0	0.568966	0.569892	0.726027	0.55625	0.624277	0.644	0.727599	0.643243	0.523529	0.60101	0.646409	0.70922	0.62069	0.642202	0.683761	0.707483	0.715356	0.714286	0.726141	0.651899	0.675532	0.638298	0.618421	0.647059	0.710204	0.579545	0.651613	0.674242	0.690909	0.844961	0.666667	0.691542	0.753425
C17	0.672474	0.627706	0.755814	0.684783	0.715152	0.686869	0.630208	0.579487	0.702194	0.580488	0.75419	0.657143	0.681452	0.671141	0.6	0.568966	0	0.650224	0.678571	0.6	0.668293	0.64	0.668942	0.657277	0.518135	0.575342	0.613861	0.696078	0.641618	0.64898	0.616935	0.743017	0.640288	0.761006	0.648221	0.687831	0.685185	0.689189	0.675676	0.665236	0.695167	0.629808	0.666667	0.719512	0.686992	0.85	0.665179	0.645455	0.752874
C18	0.650847	0.578723	0.756983	0.724138	0.794737	0.665574	0.592965	0.632558	0.640379	0.631111	0.736842	0.606383	0.645669	0.636964	0.575107	0.569892	0.650224	0	0.645367	0.612745	0.632075	0.588448	0.665574	0.616438	0.570755	0.629167	0.61215	0.594595	0.673684	0.60241	0.646617	0.78392	0.633218	0.784091	0.624521	0.761682	0.644144	0.574074	0.696517	0.677419	0.63197	0.575472	0.714286	0.745856	0.656126	0.857955	0.60177	0.648069	0.812183
C19	0.54755	0.547855	0.576227	0.745704	0.85274	0.5	0.687075	0.62543	0.495798	0.642623	0.815068	0.492447	0.548387	0.529745	0.609524	0.726027	0.678571	0.645367	0	0.676871	0.643836	0.503012	0.508721	0.680645	0.645695	0.632075	0.678689	0.491329	0.721429	0.576803	0.539185	0.84	0.547826	0.857143	0.57362	0.783607	0.678571	0.660194	0.785479	0.656347	0.572289	0.662295	0.780731	0.806452	0.623457	0.891697	0.588629	0.659236	0.851351
C20	0.68	0.5625	0.761329	0.650602	0.764331	0.685512	0.515152	0.561111	0.705882	0.547872	0.71875	0.628352	0.650655	0.664311	0.618605	0.55625	0.6	0.612745	0.676871	0	0.559322	0.609375	0.694737	0.639594	0.574468	0.619718	0.628272	0.639286	0.626582	0.615044	0.645833	0.775148	0.686131	0.790541	0.666667	0.722222	0.642857	0.578125	0.64881	0.674208	0.678571	0.540984	0.686047	0.657343	0.650442	0.830986	0.649038	0.640777	0.763975
C21	0.619403	0.521739	0.700935	0.608434	0.810651	0.636691	0.534884	0.554348	0.656667	0.592965	0.722892	0.617424	0.620087	0.644366	0.592593	0.624277	0.668293	0.632075	0.643836	0.559322	0	0.598456	0.665493	0.631841	0.582474	0.606481	0.661692	0.609319	0.658683	0.558559	0.610879	0.777143	0.635688	0.792208	0.609244	0.746032	0.661765	0.62069	0.692737	0.678414	0.629032	0.580311	0.71978	0.682119	0.588235	0.838926	0.608696	0.652582	0.822857
C22	0.559633	0.541219	0.64752	0.708171	0.801587	0.567164	0.615686	0.583012	0.564103	0.609489	0.772549	0.54375	0.526502	0.531722	0.578947	0.644	0.64	0.588448	0.503012	0.609375	0.598456	0	0.571429	0.622711	0.607407	0.584507	0.62963	0.313793	0.689516	0.56314	0.589577	0.806818	0.598802	0.838057	0.578947	0.743494	0.625	0.619565	0.740602	0.667774	0.595541	0.568702	0.749064	0.8	0.627907	0.881633	0.600719	0.652778	0.823755
C23	0.49226	0.585284	0.528926	0.725275	0.856115	0.48318	0.70979	0.632143	0.526912	0.654237	0.837456	0.464968	0.598706	0.519174	0.577703	0.727599	0.668942	0.665574	0.508721	0.694737	0.665493	0.571429	0	0.662116	0.666667	0.651613	0.67354	0.548851	0.76	0.571895	0.537459	0.830389	0.568047	0.860902	0.444444	0.804054	0.691275	0.694079	0.78125	0.671975	0.525806	0.647059	0.813559	0.850909	0.535836	0.897338	0.578947	0.630508	0.85461
C24	0.641844	0.642553	0.716418	0.735751	0.804469	0.666667	0.634021	0.632353	0.653722	0.643519	0.721591	0.65	0.640496	0.641638	0.65678	0.643243	0.657277	0.616438	0.680645	0.639594	0.631841	0.622711	0.662116	0	0.628571	0.646552	0.663507	0.626712	0.675978	0.646341	0.641732	0.798942	0.666667	0.829412	0.661479	0.743719	0.663551	0.637209	0.733333	0.701245	0.672932	0.593137	0.776119	0.738095	0.662551	0.872727	0.65625	0.689956	0.796703
C25	0.67474	0.600877	0.74269	0.651934	0.72619	0.684564	0.575269	0.569231	0.691824	0.549505	0.714286	0.65	0.684	0.650847	0.572072	0.523529	0.518135	0.570755	0.645695	0.574468	0.582474	0.607407	0.666667	0.628571	0	0.572727	0.59	0.663333	0.622093	0.62963	0.614458	0.731844	0.642857	0.786585	0.640316	0.697917	0.657277	0.630841	0.642857	0.608889	0.64751	0.606796	0.663043	0.649682	0.617021	0.865854	0.6	0.630137	0.803279
C26	0.579861	0.614458	0.700855	0.615385	0.743455	0.647249	0.607656	0.574766	0.627329	0.582222	0.719388	0.616438	0.607843	0.632258	0.616935	0.60101	0.575342	0.629167	0.632075	0.619718	0.606481	0.584507	0.651613	0.646552	0.572727	0	0.580645	0.609121	0.608466	0.6139	0.583969	0.715736	0.623729	0.743017	0.634686	0.666667	0.619469	0.606987	0.628141	0.680934	0.679443	0.615044	0.723005	0.713514	0.65	0.87234	0.608511	0.630252	0.717277
C27	0.672535	0.621145	0.730539	0.699454	0.723926	0.66436	0.6	0.570681	0.677419	0.665116	0.734104	0.627306	0.648536	0.657534	0.599099	0.646409	0.613861	0.61215	0.678689	0.628272	0.661692	0.62963	0.67354	0.663507	0.59	0.580645	0	0.637931	0.6875	0.596567	0.593361	0.684524	0.669039	0.730263	0.637097	0.673913	0.585859	0.63981	0.646067	0.653509	0.644531	0.629268	0.62069	0.7125	0.687243	0.831169	0.627907	0.572816	0.709091
C28	0.52381	0.535593	0.621827	0.729537	0.832143	0.536232	0.645161	0.6	0.530556	0.646667	0.792857	0.534328	0.541254	0.531609	0.594771	0.70922	0.696078	0.594595	0.491329	0.639286	0.609319	0.313793	0.548851	0.626712	0.663333	0.609121	0.637931	0	0.722628	0.551948	0.56875	0.819444	0.579251	0.848708	0.55836	0.769492	0.652027	0.64214	0.77551	0.660377	0.583587	0.596491	0.762069	0.818182	0.613924	0.88015	0.601351	0.650327	0.826855
C29	0.742424	0.673267	0.800633	0.640845	0.726562	0.773381	0.592105	0.618182	0.766892	0.601156	0.720588	0.727626	0.747748	0.756272	0.714976	0.62069	0.641618	0.673684	0.721429	0.626582	0.658683	0.689516	0.76	0.675978	0.622093	0.608466	0.6875	0.722628	0	0.712329	0.704846	0.760563	0.753788	0.735043	0.726087	0.646259	0.694444	0.640449	0.638889	0.69	0.757202	0.643678	0.75	0.712	0.754545	0.815789	0.691099	0.709845	0.764706
C30	0.592105	0.555556	0.687845	0.698198	0.800926	0.533557	0.616071	0.578947	0.57716	0.591667	0.761468	0.566102	0.599251	0.602524	0.546185	0.642202	0.64898	0.60241	0.576803	0.615044	0.558559	0.56314	0.571895	0.646341	0.62963	0.6139	0.596567	0.551948	0.712329	0	0.566176	0.769231	0.564189	0.809756	0.559259	0.728448	0.620833	0.603306	0.678733	0.573705	0.557971	0.54386	0.723684	0.764423	0.576923	0.856436	0.564315	0.608871	0.816143
T01	0.528428	0.553846	0.600575	0.713675	0.821739	0.546926	0.647059	0.61157	0.557927	0.611111	0.784483	0.540268	0.565056	0.532258	0.593985	0.683761	0.616935	0.646617	0.539185	0.645833	0.610879	0.589577	0.537459	0.641732	0.614458	0.583969	0.593361	0.56875	0.704846	0.566176	0	0.79661	0.5625	0.820276	0.557554	0.741803	0.654902	0.643411	0.738589	0.624535	0.581315	0.601626	0.732218	0.75463	0.56391	0.869767	0.556452	0.621622	0.825532
T02	0.811808	0.783019	0.868098	0.737931	0.714286	0.817857	0.725	0.739884	0.832237	0.765957	0.757576	0.817164	0.834783	0.825784	0.757282	0.707483	0.743017	0.78392	0.84	0.775148	0.777143	0.806818	0.830389	0.798942	0.731844	0.715736	0.684524	0.819444	0.760563	0.769231	0.79661	0	0.805243	0.71028	0.805907	0.659574	0.721591	0.778947	0.661871	0.74	0.798354	0.791444	0.678571	0.762295	0.794521	0.853211	0.743455	0.701087	0.672269
T03	0.515625	0.577855	0.629921	0.712644	0.827586	0.568047	0.642586	0.636029	0.531792	0.625	0.808271	0.588589	0.615132	0.595989	0.55477	0.715356	0.640288	0.633218	0.547826	0.686131	0.635688	0.598802	0.568047	0.666667	0.642857	0.623729	0.669039	0.579251	0.753788	0.564189	0.5625	0.805243	0	0.863281	0.570492	0.738007	0.664311	0.672414	0.730337	0.65894	0.591772	0.621818	0.738806	0.821705	0.614618	0.879032	0.601423	0.643599	0.830827
T04	0.847059	0.80829	0.885621	0.719008	0.641304	0.869403	0.777778	0.797468	0.860627	0.8	0.774775	0.82996	0.862559	0.876364	0.818653	0.714286	0.761006	0.784091	0.857143	0.790541	0.792208	0.838057	0.860902	0.829412	0.786585	0.743017	0.730263	0.848708	0.735043	0.809756	0.820276	0.71028	0.863281	0	0.835616	0.701613	0.791411	0.792899	0.715447	0.821053	0.831858	0.814371	0.744	0.744898	0.825871	0.845238	0.84153	0.80791	0.686869
T05	0.546358	0.557692	0.591304	0.706897	0.836207	0.526316	0.64557	0.632653	0.556575	0.620553	0.814346	0.513699	0.594891	0.563291	0.548638	0.726141	0.648221	0.624521	0.57362	0.666667	0.609244	0.578947	0.444444	0.661479	0.640316	0.634686	0.637097	0.55836	0.726087	0.559259	0.557554	0.805907	0.570492	0.835616	0	0.780876	0.626506	0.65251	0.732218	0.658182	0.55477	0.605691	0.787149	0.819383	0.523256	0.874419	0.566265	0.581673	0.829787
T06	0.780919	0.73991	0.840237	0.7125	0.646154	0.812081	0.702857	0.704301	0.784566	0.69898	0.744966	0.794326	0.817073	0.807947	0.748879	0.651899	0.687831	0.761682	0.783607	0.722222	0.746032	0.743494	0.804054	0.743719	0.697917	0.666667	0.673913	0.769492	0.646259	0.728448	0.741803	0.659574	0.738007	0.701613	0.780876	0	0.708333	0.671875	0.642857	0.714953	0.774319	0.748744	0.613333	0.757143	0.783898	0.84375	0.759434	0.70297	0.639098
T07	0.667832	0.633621	0.763006	0.752577	0.781609	0.650519	0.658163	0.60804	0.685714	0.665138	0.75419	0.632727	0.670732	0.675585	0.561644	0.675532	0.685185	0.644144	0.678571	0.642857	0.661765	0.625	0.691275	0.663551	0.657277	0.619469	0.585859	0.652027	0.694444	0.620833	0.654902	0.721591	0.664311	0.791411	0.626506	0.708333	0	0.640187	0.68984	0.687764	0.634241	0.661972	0.715789	0.757396	0.67623	0.820513	0.589623	0.587678	0.780899
T08	0.652778	0.597403	0.75	0.689474	0.755682	0.6633	0.578947	0.600985	0.667722	0.580952	0.729282	0.665505	0.631148	0.674342	0.618026	0.638298	0.689189	0.574074	0.660194	0.578125	0.62069	0.619565	0.694079	0.637209	0.630841	0.606987	0.63981	0.64214	0.640449	0.603306	0.643411	0.778947	0.672414	0.792899	0.65251	0.671875	0.640187	0	0.637838	0.652542	0.654135	0.582524	0.719388	0.738372	0.669355	0.798742	0.633929	0.638393	0.769231
T09	0.747253	0.694836	0.824773	0.681818	0.679389	0.772727	0.608696	0.647727	0.778502	0.673684	0.748299	0.770073	0.774468	0.777397	0.716279	0.618421	0.675676	0.696517	0.785479	0.64881	0.692737	0.740602	0.78125	0.733333	0.642857	0.628141	0.646067	0.77551	0.638889	0.678733	0.738589	0.661871	0.730337	0.715447	0.732218	0.642857	0.68984	0.637838	0	0.679612	0.731707	0.705263	0.710692	0.714286	0.743363	0.821138	0.7	0.62963	0.630769
T10	0.679612	0.65098	0.746556	0.725118	0.761658	0.628289	0.657407	0.636771	0.675676	0.623377	0.780488	0.643098	0.664151	0.665615	0.620968	0.647059	0.665236	0.677419	0.656347	0.674208	0.678414	0.667774	0.671975	0.701245	0.608889	0.680934	0.653509	0.660377	0.69	0.573705	0.624535	0.74	0.65894	0.821053	0.658182	0.714953	0.687764	0.652542	0.679612	0	0.589552	0.660944	0.721698	0.772021	0.698885	0.853261	0.635983	0.657025	0.792079
T11	0.604361	0.583026	0.669355	0.738776	0.827731	0.530547	0.669355	0.634921	0.593567	0.664179	0.811475	0.542763	0.597865	0.584098	0.55303	0.710204	0.695167	0.63197	0.572289	0.678571	0.629032	0.595541	0.525806	0.672932	0.64751	0.679443	0.644531	0.583587	0.757202	0.557971	0.581315	0.798354	0.591772	0.831858	0.55477	0.774319	0.634241	0.654135	0.731707	0.589552	0	0.646154	0.765873	0.826271	0.576642	0.879464	0.575875	0.632959	0.840816
T12	0.635714	0.534562	0.734513	0.642458	0.739645	0.632867	0.541436	0.56701	0.652597	0.547264	0.72	0.634058	0.592275	0.621528	0.58296	0.579545	0.629808	0.575472	0.662295	0.540984	0.580311	0.568702	0.647059	0.593137	0.606796	0.615044	0.629268	0.596491	0.643678	0.54386	0.601626	0.791444	0.621818	0.814371	0.605691	0.748744	0.661972	0.582524	0.705263	0.660944	0.646154	0	0.73057	0.721212	0.632911	0.850932	0.591549	0.653153	0.802198
T13	0.768953	0.699531	0.841791	0.705128	0.744526	0.797251	0.680473	0.704918	0.793548	0.692708	0.737931	0.778182	0.799163	0.797297	0.732719	0.651613	0.666667	0.714286	0.780731	0.686047	0.71978	0.749064	0.813559	0.776119	0.663043	0.723005	0.62069	0.762069	0.75	0.723684	0.732218	0.678571	0.738806	0.744	0.787149	0.613333	0.715789	0.719388	0.710692	0.721698	0.765873	0.73057	0	0.682171	0.780172	0.848	0.730392	0.735294	0.717391
T14	0.828244	0.753846	0.86901	0.746269	0.745455	0.820896	0.659574	0.698718	0.831615	0.700599	0.645455	0.811024	0.777778	0.811808	0.782828	0.674242	0.719512	0.745856	0.806452	0.657343	0.682119	0.8	0.850909	0.738095	0.649682	0.713514	0.7125	0.818182	0.712	0.764423	0.75463	0.762295	0.821705	0.744898	0.819383	0.757143	0.757396	0.738372	0.714286	0.772021	0.826271	0.721212	0.682171	0	0.814286	0.829787	0.770492	0.789189	0.808333
T15	0.576271	0.603922	0.642442	0.693023	0.843318	0.574751	0.657778	0.637931	0.618902	0.625	0.809091	0.559028	0.613636	0.592233	0.560976	0.690909	0.686992	0.656126	0.623457	0.650442	0.588235	0.627907	0.535836	0.662551	0.617021	0.65	0.687243	0.613924	0.754545	0.576923	0.56391	0.794521	0.614618	0.825871	0.523256	0.783898	0.67623	0.669355	0.743363	0.698885	0.576642	0.632911	0.780172	0.814286	0	0.906863	0.57384	0.618852	0.846847
T16	0.889328	0.863874	0.913907	0.88189	0.821053	0.880309	0.835714	0.835526	0.886525	0.863095	0.782178	0.900398	0.870647	0.899628	0.880208	0.844961	0.85	0.857955	0.891697	0.830986	0.838926	0.881633	0.897338	0.872727	0.865854	0.87234	0.831169	0.88015	0.815789	0.856436	0.869767	0.853211	0.879032	0.845238	0.874419	0.84375	0.820513	0.798742	0.821138	0.853261	0.879464	0.850932	0.848	0.829787	0.906863	0	0.856322	0.842105	0.852941
T17	0.625	0.562771	0.68546	0.695431	0.829897	0.568905	0.637255	0.616114	0.616129	0.621622	0.773196	0.572993	0.569038	0.611486	0.506787	0.666667	0.665179	0.60177	0.588629	0.649038	0.608696	0.600719	0.578947	0.65625	0.6	0.608511	0.627907	0.601351	0.691099	0.564315	0.556452	0.743455	0.601423	0.84153	0.566265	0.759434	0.589623	0.633929	0.7	0.635983	0.575875	0.591549	0.730392	0.770492	0.57384	0.856322	0	0.633188	0.816327
T18	0.623693	0.615063	0.703812	0.666667	0.797872	0.653333	0.628713	0.620853	0.674923	0.644444	0.790816	0.621908	0.683398	0.646865	0.581897	0.691542	0.645455	0.648069	0.659236	0.640777	0.652582	0.652778	0.630508	0.689956	0.630137	0.630252	0.572816	0.650327	0.709845	0.608871	0.621622	0.701087	0.643599	0.80791	0.581673	0.70297	0.587678	0.638393	0.62963	0.657025	0.632959	0.653153	0.735294	0.789189	0.618852	0.842105	0.633188	0	0.758065
T19	0.82397	0.809524	0.871875	0.731884	0.619048	0.850534	0.74359	0.764706	0.843333	0.789189	0.790698	0.847015	0.844444	0.845614	0.819048	0.753425	0.752874	0.812183	0.851351	0.763975	0.822857	0.823755	0.85461	0.796703	0.803279	0.717277	0.709091	0.826855	0.764706	0.816143	0.825532	0.672269	0.830827	0.686869	0.829787	0.639098	0.780899	0.769231	0.630769	0.792079	0.840816	0.802198	0.717391	0.808333	0.846847	0.852941	0.816327	0.758065	0
T20	0.508251	0.530303	0.594366	0.722449	0.863454	0.517685	0.669323	0.608	0.547904	0.607692	0.795082	0.51	0.531365	0.512739	0.586081	0.714859	0.634615	0.632353	0.520124	0.657371	0.612903	0.569132	0.527157	0.616279	0.642586	0.612319	0.660305	0.553846	0.735537	0.574468	0.521429	0.83004	0.574603	0.87395	0.530249	0.805243	0.613281	0.639098	0.775194	0.620939	0.569492	0.625483	0.77907	0.772926	0.582734	0.886463	0.54902	0.633333	0.86166
T21	0.602787	0.559829	0.674556	0.649485	0.778947	0.628763	0.59204	0.558252	0.613419	0.611607	0.727749	0.595745	0.595142	0.631579	0.568376	0.627551	0.636771	0.598253	0.622581	0.598039	0.55665	0.551471	0.610169	0.646018	0.609091	0.562771	0.584906	0.550173	0.692308	0.584677	0.565217	0.737113	0.58363	0.774011	0.618321	0.692683	0.636771	0.605381	0.694581	0.686508	0.641026	0.613636	0.736842	0.743169	0.616935	0.847458	0.563063	0.580357	0.752632
T22	0.747253	0.694836	0.835329	0.73125	0.689394	0.768421	0.608696	0.662921	0.754153	0.659574	0.676259	0.747212	0.747826	0.768966	0.733945	0.670886	0.723958	0.683417	0.773333	0.710227	0.721311	0.706564	0.785467	0.720207	0.657609	0.655172	0.668508	0.736842	0.675676	0.684685	0.748971	0.708333	0.739777	0.725806	0.742739	0.685535	0.661202	0.622951	0.626667	0.7109	0.752	0.655738	0.726708	0.714286	0.754386	0.801653	0.693467	0.698492	0.70073
T23	0.663004	0.586854	0.770149	0.604938	0.684564	0.701389	0.555556	0.604278	0.720257	0.589744	0.760479	0.66171	0.704167	0.685121	0.634703	0.515924	0.535519	0.642857	0.679054	0.511905	0.625668	0.649057	0.696864	0.656716	0.571429	0.563107	0.625	0.660839	0.622642	0.653846	0.654321	0.701863	0.678832	0.716312	0.674797	0.651163	0.673267	0.638614	0.628743	0.671171	0.706564	0.606218	0.682081	0.680272	0.670996	0.857143	0.665094	0.637681	0.703226
T24	0.597701	0.605263	0.624679	0.753571	0.844203	0.484756	0.710801	0.657343	0.552778	0.655405	0.817204	0.591837	0.613419	0.554598	0.598007	0.737589	0.696667	0.649007	0.560224	0.667857	0.671329	0.605797	0.55942	0.694352	0.681208	0.674051	0.674658	0.60221	0.742647	0.563934	0.589342	0.826855	0.626062	0.861423	0.565495	0.780069	0.656357	0.659933	0.751773	0.638436	0.550633	0.657534	0.789655	0.812734	0.603896	0.893536	0.585366	0.654485	0.846975
T25	0.646048	0.539823	0.721739	0.685567	0.790323	0.619863	0.569948	0.571429	0.635783	0.566038	0.783505	0.59058	0.645418	0.613559	0.580087	0.606383	0.631336	0.56621	0.649518	0.561856	0.631579	0.561338	0.61512	0.634703	0.582938	0.628692	0.570732	0.626667	0.652174	0.53617	0.630769	0.766839	0.647059	0.813559	0.568548	0.714286	0.605634	0.57277	0.65625	0.621277	0.621212	0.567308	0.715	0.761111	0.617284	0.841176	0.581818	0.605381	0.783069
T26	0.501629	0.554745	0.579832	0.695122	0.831325	0.525157	0.658824	0.603922	0.510574	0.587786	0.782258	0.488372	0.518248	0.524845	0.551471	0.698413	0.635338	0.637993	0.536145	0.630952	0.625	0.561905	0.482201	0.663004	0.648148	0.593525	0.634981	0.538226	0.718367	0.556338	0.539792	0.807843	0.562893	0.85	0.512367	0.784387	0.645522	0.634686	0.729412	0.636364	0.557047	0.621212	0.799257	0.780591	0.584507	0.876068	0.562738	0.619048	0.820717
T27	0.873984	0.842391	0.92	0.789474	0.758621	0.904215	0.822222	0.831081	0.892857	0.83125	0.773196	0.894309	0.890547	0.902256	0.883598	0.801653	0.807947	0.861272	0.894161	0.859155	0.826389	0.865546	0.891473	0.855346	0.825806	0.831461	0.849673	0.890977	0.728155	0.870647	0.867299	0.825243	0.886179	0.76	0.872038	0.789916	0.853503	0.823899	0.784483	0.862637	0.892377	0.832258	0.823529	0.822222	0.888325	0.769231	0.87931	0.865497	0.797872
T28	0.67037	0.581731	0.75841	0.607595	0.733333	0.704225	0.530488	0.551136	0.718954	0.57672	0.711538	0.648855	0.696581	0.696864	0.624413	0.598765	0.613757	0.61194	0.672414	0.521212	0.581921	0.656489	0.661818	0.639175	0.565217	0.619048	0.605405	0.663121	0.616883	0.620536	0.64557	0.72327	0.656604	0.731884	0.661088	0.670588	0.683417	0.613402	0.672619	0.655814	0.657143	0.570652	0.686391	0.721088	0.638009	0.842857	0.628713	0.633663	0.765823
T29	0.863281	0.817708	0.906149	0.774194	0.702128	0.880597	0.746377	0.777778	0.867133	0.789157	0.733333	0.869565	0.849515	0.879121	0.834197	0.738095	0.772152	0.794286	0.871886	0.786207	0.811688	0.840816	0.867925	0.819277	0.782609	0.786885	0.766234	0.842697	0.72807	0.82439	0.834101	0.738318	0.870588	0.6625	0.833333	0.725806	0.802469	0.759259	0.76	0.824468	0.87013	0.803681	0.716667	0.666667	0.846535	0.763158	0.825843	0.837989	0.704082
T30	0.537459	0.552632	0.578797	0.686441	0.818565	0.522581	0.632231	0.591837	0.548193	0.597656	0.807377	0.529801	0.547794	0.531646	0.538168	0.679167	0.646154	0.658182	0.551829	0.619835	0.602459	0.555556	0.503268	0.688889	0.633205	0.602941	0.640625	0.558642	0.710638	0.549091	0.542553	0.804082	0.537705	0.867521	0.514493	0.760784	0.646154	0.624521	0.722449	0.621818	0.560137	0.582329	0.766798	0.801724	0.578182	0.88	0.549407	0.603053	0.831967
M01	0.796992	0.757282	0.845912	0.669118	0.698276	0.837456	0.671053	0.706587	0.823333	0.729282	0.753846	0.79771	0.817778	0.828671	0.801887	0.676056	0.710983	0.736842	0.794425	0.710692	0.752941	0.786822	0.829181	0.777174	0.706897	0.692708	0.704142	0.792857	0.608	0.772727	0.763158	0.728682	0.803774	0.653465	0.824268	0.664286	0.75419	0.647059	0.666667	0.71134	0.786611	0.755556	0.702128	0.704348	0.809091	0.782178	0.79798	0.725806	0.721311
M02	0.723022	0.689189	0.785498	0.706587	0.726027	0.744828	0.661017	0.628415	0.74026	0.619792	0.753165	0.713235	0.724576	0.732877	0.662037	0.648485	0.65625	0.690476	0.742574	0.659218	0.672043	0.70632	0.749141	0.693467	0.594595	0.657277	0.683938	0.722603	0.677215	0.668122	0.695473	0.763975	0.729242	0.751825	0.694215	0.701754	0.663212	0.694581	0.672727	0.642857	0.715415	0.671795	0.702381	0.739726	0.697368	0.855072	0.674757	0.68599	0.743421
M03	0.798635	0.72	0.840116	0.716867	0.771812	0.784512	0.662857	0.708333	0.789308	0.696517	0.697987	0.773852	0.778689	0.772575	0.728889	0.666667	0.705584	0.679612	0.76873	0.661017	0.715789	0.717472	0.800664	0.708543	0.65445	0.701835	0.692708	0.75	0.687898	0.725738	0.76378	0.735484	0.753571	0.736842	0.786822	0.688623	0.671875	0.676768	0.666667	0.72973	0.742188	0.693878	0.689024	0.725352	0.754237	0.825758	0.75	0.719048	0.754967
M04	0.739437	0.663636	0.80531	0.664634	0.714286	0.734483	0.554217	0.581006	0.73871	0.646465	0.734177	0.697417	0.728033	0.756667	0.616114	0.532468	0.668367	0.544503	0.757282	0.619318	0.670213	0.660305	0.730104	0.671717	0.608466	0.655814	0.595628	0.703448	0.691358	0.637168	0.72	0.705128	0.727599	0.720588	0.703252	0.668639	0.654639	0.574468	0.646341	0.678899	0.688	0.621053	0.7	0.701389	0.701299	0.824818	0.673077	0.658537	0.715232
M05	0.590062	0.581818	0.634877	0.724696	0.82716	0.501618	0.671937	0.643411	0.571848	0.626415	0.806452	0.570064	0.611111	0.543478	0.535849	0.712	0.626923	0.64	0.549849	0.665354	0.658915	0.580952	0.553125	0.67037	0.640152	0.663194	0.662879	0.586826	0.716667	0.562278	0.604027	0.812749	0.568254	0.841202	0.523132	0.770115	0.647727	0.626415	0.752941	0.613718	0.532872	0.628352	0.771318	0.825726	0.56	0.867841	0.585551	0.615672	0.830645
M06	0.471631	0.51417	0.626437	0.672727	0.81982	0.547855	0.621145	0.596567	0.554517	0.602459	0.775785	0.525952	0.57197	0.551948	0.562992	0.653153	0.625514	0.578947	0.511401	0.632035	0.570796	0.557823	0.52349	0.634146	0.582278	0.580392	0.613445	0.508306	0.680556	0.551331	0.511364	0.766816	0.508711	0.8125	0.515152	0.742616	0.642276	0.613821	0.717391	0.611538	0.578014	0.580508	0.727273	0.779343	0.576336	0.875	0.533613	0.591093	0.802691
M07	0.520548	0.533865	0.627507	0.668182	0.788018	0.591054	0.572727	0.509091	0.582317	0.575	0.748858	0.512195	0.557252	0.59434	0.536	0.630137	0.592437	0.574899	0.546032	0.603524	0.553571	0.534483	0.534884	0.607438	0.595833	0.530364	0.579399	0.534202	0.669767	0.525097	0.535316	0.739726	0.530822	0.801932	0.522556	0.705628	0.580508	0.592593	0.672646	0.649254	0.589474	0.570213	0.700441	0.751196	0.583333	0.870192	0.559671	0.587045	0.759259
M08	0.602787	0.547414	0.682353	0.635417	0.772487	0.576389	0.570707	0.572115	0.617834	0.553488	0.772727	0.56	0.606426	0.631579	0.556034	0.641414	0.579439	0.604348	0.576667	0.584158	0.57767	0.572464	0.591065	0.657895	0.576744	0.556522	0.591549	0.589226	0.629032	0.512712	0.548	0.762626	0.573477	0.814208	0.552	0.699029	0.592593	0.611607	0.668342	0.615063	0.594697	0.547619	0.724638	0.756757	0.6	0.866667	0.536697	0.567568	0.778351
M09	0.824818	0.81106	0.87156	0.72028	0.583333	0.870307	0.756098	0.802198	0.854839	0.791667	0.71875	0.843066	0.859574	0.837931	0.852018	0.724832	0.75	0.79602	0.855263	0.767857	0.804469	0.806818	0.862543	0.805263	0.759563	0.682292	0.751412	0.847458	0.705882	0.817391	0.831276	0.68254	0.822878	0.698113	0.830579	0.630435	0.756906	0.725275	0.642336	0.782609	0.859375	0.797872	0.715278	0.741667	0.837004	0.820755	0.817734	0.748691	0.626087
M10	0.579251	0.620579	0.618926	0.753521	0.863158	0.549133	0.679577	0.635088	0.566757	0.66113	0.799283	0.547619	0.565359	0.552707	0.62701	0.715302	0.701639	0.645902	0.525568	0.678322	0.658537	0.513761	0.549133	0.659933	0.636986	0.649682	0.680135	0.48368	0.751799	0.593651	0.569182	0.837931	0.595989	0.868132	0.55873	0.791946	0.653061	0.643098	0.760417	0.631068	0.557632	0.621528	0.801347	0.798507	0.61465	0.907749	0.602041	0.664495	0.877133
M11	0.6	0.620553	0.651026	0.701422	0.792079	0.643087	0.615023	0.632743	0.623457	0.625532	0.768116	0.597938	0.655431	0.614887	0.606426	0.699074	0.666667	0.668	0.645062	0.663677	0.59447	0.6	0.607261	0.652542	0.62931	0.548523	0.637555	0.609677	0.697561	0.587549	0.574144	0.740196	0.614865	0.807292	0.555985	0.721461	0.643777	0.642857	0.65534	0.700758	0.612319	0.572072	0.762332	0.771574	0.574297	0.880829	0.597458	0.625	0.779412
M12	0.642857	0.586498	0.7507	0.659794	0.743169	0.644518	0.58794	0.525	0.662539	0.569444	0.744792	0.602837	0.625498	0.660194	0.576923	0.587302	0.621005	0.563063	0.637821	0.594059	0.627358	0.569343	0.64	0.648889	0.599078	0.539823	0.587678	0.614618	0.654255	0.581301	0.637736	0.707447	0.639175	0.757225	0.599222	0.689655	0.601852	0.562791	0.637306	0.623431	0.633333	0.577465	0.70936	0.740331	0.630522	0.83908	0.552511	0.60793	0.743316
M13	0.815498	0.781991	0.874618	0.736111	0.630631	0.854167	0.73125	0.752874	0.839344	0.723757	0.746154	0.850909	0.823789	0.841379	0.802817	0.659574	0.72	0.757732	0.83165	0.751515	0.782857	0.782946	0.850174	0.804233	0.708571	0.694301	0.735632	0.784946	0.684211	0.790179	0.805907	0.690476	0.8	0.669903	0.810127	0.617647	0.727273	0.6875	0.687943	0.738693	0.812245	0.763736	0.695035	0.739496	0.831111	0.772277	0.810945	0.779487	0.634783
M14	0.751825	0.657005	0.821212	0.690323	0.746377	0.732852	0.634146	0.677778	0.762376	0.652406	0.695035	0.728302	0.725664	0.734043	0.691943	0.645161	0.710526	0.635417	0.760943	0.607362	0.647399	0.691406	0.772727	0.713542	0.650273	0.668293	0.638418	0.727915	0.684564	0.684685	0.7173	0.743243	0.753676	0.765625	0.7375	0.733333	0.717277	0.622951	0.653595	0.679612	0.736842	0.625698	0.726708	0.733333	0.732143	0.821138	0.686869	0.685279	0.728571
M15	0.691275	0.612766	0.729651	0.706186	0.765363	0.652027	0.619289	0.625	0.698462	0.611111	0.772487	0.629893	0.656	0.636364	0.591304	0.62766	0.611374	0.628319	0.666667	0.611111	0.631068	0.617329	0.633562	0.671171	0.574879	0.66805	0.643192	0.649007	0.708995	0.629032	0.646154	0.735135	0.637324	0.788235	0.596	0.721393	0.630841	0.648649	0.683938	0.655462	0.56	0.613208	0.695876	0.769663	0.562771	0.857988	0.606335	0.61086	0.765027
M16	0.781132	0.705	0.829114	0.704225	0.727273	0.779412	0.633333	0.656442	0.789116	0.653179	0.710938	0.748031	0.742991	0.784173	0.682051	0.574627	0.662722	0.664835	0.775439	0.613333	0.689024	0.736	0.774908	0.682081	0.650888	0.690722	0.654545	0.764493	0.659091	0.71831	0.75	0.734848	0.78327	0.724771	0.720721	0.716216	0.693642	0.668571	0.654676	0.702564	0.768908	0.687861	0.671429	0.666667	0.725962	0.833333	0.731579	0.736842	0.728
M17	0.802974	0.771429	0.850467	0.644444	0.70339	0.817857	0.700637	0.732558	0.824503	0.725275	0.853147	0.799242	0.803571	0.804965	0.763285	0.724832	0.714286	0.765306	0.816327	0.745455	0.755814	0.754941	0.81362	0.772973	0.687861	0.722222	0.722543	0.772563	0.724638	0.763636	0.754386	0.703125	0.796226	0.698113	0.795745	0.659574	0.770492	0.752688	0.708333	0.758621	0.788382	0.765027	0.706294	0.801587	0.777778	0.903509	0.781726	0.728723	0.683333
M18	0.833948	0.776699	0.87963	0.659091	0.6875	0.847518	0.730769	0.767442	0.851974	0.730337	0.746032	0.82197	0.830357	0.850694	0.798077	0.704225	0.704142	0.751323	0.8125	0.735849	0.754491	0.792969	0.839286	0.805405	0.707602	0.739796	0.785311	0.819788	0.671875	0.790909	0.811966	0.699187	0.818868	0.653061	0.806034	0.664234	0.776536	0.758242	0.676471	0.805825	0.818182	0.764045	0.71223	0.716814	0.805556	0.855769	0.78125	0.760638	0.678261
M19	0.765799	0.673267	0.851515	0.730263	0.736434	0.777778	0.619355	0.650888	0.775168	0.684783	0.661538	0.756654	0.742081	0.786713	0.727273	0.630137	0.694444	0.6	0.748252	0.63522	0.705202	0.705179	0.799296	0.661017	0.622093	0.664975	0.656977	0.74552	0.61194	0.700461	0.727273	0.705882	0.785978	0.713043	0.774059	0.707792	0.701657	0.609195	0.675676	0.728155	0.746888	0.643678	0.655172	0.691057	0.7713	0.794643	0.71134	0.709845	0.707692
M20	0.560811	0.528455	0.689751	0.658879	0.77619	0.520408	0.593607	0.568889	0.59633	0.506667	0.753488	0.553265	0.596226	0.60443	0.506224	0.619718	0.587983	0.564315	0.546624	0.573394	0.573991	0.565068	0.592233	0.626556	0.5671	0.554656	0.586957	0.563107	0.685446	0.513834	0.552239	0.75576	0.546392	0.80198	0.561338	0.720524	0.575758	0.582278	0.675799	0.540984	0.580645	0.565217	0.692308	0.737624	0.606061	0.849246	0.566667	0.552743	0.775701
M21	0.543333	0.623616	0.617143	0.675556	0.849785	0.565916	0.670833	0.635246	0.609467	0.633858	0.797414	0.545455	0.59707	0.574132	0.573077	0.707627	0.661417	0.65283	0.61791	0.635593	0.581897	0.617363	0.532895	0.689655	0.664062	0.621723	0.682353	0.612805	0.74026	0.587591	0.554348	0.804255	0.590909	0.83945	0.573477	0.798419	0.697318	0.655039	0.729958	0.660584	0.606164	0.608163	0.765432	0.807175	0.553435	0.873239	0.585657	0.611765	0.833333
M22	0.708633	0.646789	0.791667	0.705882	0.716216	0.722222	0.573964	0.606557	0.74359	0.613402	0.735849	0.703297	0.696581	0.723549	0.637209	0.563291	0.568306	0.59799	0.708054	0.573099	0.650538	0.651341	0.735395	0.653061	0.565217	0.605769	0.582418	0.663121	0.607843	0.61435	0.684426	0.673203	0.686347	0.741007	0.688525	0.670588	0.649485	0.634518	0.588608	0.686364	0.704724	0.623037	0.654545	0.676056	0.702586	0.817518	0.661836	0.685714	0.708609
M23	0.563739	0.619938	0.593909	0.777409	0.85034	0.504348	0.716172	0.691558	0.55615	0.700935	0.820946	0.561605	0.588785	0.545961	0.647239	0.758278	0.734568	0.706061	0.555556	0.714754	0.700326	0.614958	0.546479	0.724458	0.696203	0.704142	0.694534	0.569482	0.776271	0.623494	0.591592	0.806122	0.637838	0.866667	0.598802	0.820189	0.710692	0.68038	0.779605	0.638629	0.554545	0.70347	0.782895	0.821053	0.626911	0.888889	0.633441	0.675	0.860465
M24	0.842912	0.791878	0.888535	0.726562	0.67	0.877256	0.695035	0.7625	0.856655	0.745562	0.690909	0.857692	0.851852	0.859712	0.837438	0.682171	0.757576	0.766667	0.849123	0.744966	0.75641	0.815261	0.881295	0.823864	0.737805	0.712707	0.735849	0.832117	0.655172	0.8	0.821429	0.707965	0.841085	0.627907	0.846491	0.669291	0.794118	0.722892	0.628099	0.778947	0.842553	0.781065	0.710938	0.606383	0.859813	0.77907	0.829787	0.809783	0.633663
M25	0.678445	0.628319	0.793696	0.694444	0.75	0.67931	0.593407	0.615385	0.687097	0.58	0.736842	0.663043	0.672199	0.703333	0.6	0.655556	0.60101	0.651376	0.717949	0.614973	0.656566	0.655678	0.670139	0.683962	0.632353	0.656388	0.641791	0.671186	0.689655	0.578947	0.666667	0.702381	0.66065	0.782051	0.654618	0.68306	0.615	0.634615	0.655367	0.611872	0.645669	0.650485	0.697802	0.754601	0.661017	0.827815	0.629108	0.614286	0.757396
M26	0.895753	0.878788	0.92233	0.814516	0.7	0.923358	0.8	0.833333	0.90378	0.853801	0.72	0.898039	0.900474	0.90942	0.921569	0.806202	0.811321	0.861878	0.897527	0.844595	0.8875	0.870445	0.915441	0.849398	0.849398	0.820652	0.836478	0.882353	0.727273	0.87619	0.887892	0.796296	0.907336	0.708861	0.90708	0.745902	0.861446	0.826347	0.780488	0.875	0.919831	0.869048	0.808	0.75	0.919431	0.763889	0.891304	0.853107	0.742268
M27	0.707483	0.677824	0.744118	0.668508	0.736527	0.720395	0.670051	0.691943	0.701258	0.64486	0.752809	0.651079	0.685484	0.69637	0.66383	0.629834	0.658768	0.678414	0.694534	0.668342	0.692308	0.628676	0.732899	0.680556	0.629808	0.635965	0.618812	0.659933	0.685393	0.647541	0.669261	0.690058	0.681818	0.767296	0.683398	0.672043	0.639423	0.675799	0.688172	0.658009	0.648649	0.647619	0.65	0.763314	0.685714	0.834395	0.645455	0.637615	0.729412
M28	0.550676	0.551587	0.651558	0.64486	0.785047	0.587097	0.623894	0.60515	0.616766	0.58159	0.784753	0.586667	0.616236	0.590476	0.630189	0.685841	0.610879	0.662835	0.582555	0.604444	0.604348	0.620915	0.596154	0.653226	0.625514	0.554217	0.633333	0.585443	0.707763	0.596296	0.541045	0.753425	0.555932	0.81068	0.581818	0.707424	0.677291	0.649402	0.691964	0.629771	0.580071	0.60084	0.730435	0.76555	0.550781	0.862745	0.589431	0.576132	0.755869
M29	0.629393	0.557312	0.659155	0.72807	0.844444	0.587097	0.605381	0.599138	0.649123	0.644	0.83691	0.527778	0.621324	0.599369	0.548	0.69163	0.672	0.620553	0.6	0.622807	0.628205	0.583893	0.59164	0.653226	0.642276	0.66171	0.627615	0.585443	0.707763	0.591078	0.593525	0.792035	0.630225	0.85514	0.544776	0.791837	0.59322	0.62753	0.747863	0.689781	0.624138	0.582979	0.788382	0.827273	0.605263	0.868293	0.583673	0.604839	0.822222
M30	0.716216	0.666667	0.807263	0.757732	0.780347	0.707641	0.670051	0.62	0.733129	0.657407	0.84375	0.684211	0.721569	0.713355	0.66383	0.694737	0.645933	0.678414	0.698718	0.647959	0.716981	0.677305	0.703333	0.69863	0.636364	0.730612	0.702326	0.690789	0.735135	0.663968	0.709434	0.727273	0.722034	0.804878	0.65748	0.713542	0.658768	0.663594	0.673913	0.697479	0.648649	0.685185	0.753846	0.798851	0.658333	0.890909	0.657658	0.68	0.751445
[truncated: 41 more columns]
