# Supplementary material for: The difference of human gut microbiome in colorectal cancer with and without metastases
Source: Front Oncol. 2022 Nov 1;12:982744. doi: 10.3389/fonc.2022.982744 (PMC9665410; doi:10.3389/fonc.2022.982744)
Supplement: Supplementary file 1 [file DataSheet_1.zip › Data/11 Lefse.xls]

## Sheet: lefse.data.tsv
lineage	C	C	C	C	C	C	C	C	C	C	C	C	C	C	C	C	C	C	C	C	C	C	C	C	C	C	C	C	C	C	T	T	T	T	T	T	T	T	T	T	T	T	T	T	T	T	T	T	T
sk__Bacteria	1	1	1	1	1	1	1	1	1	1	1	1	1	1	1	1	1	1	1	1	1	1	1	1	1	1	1	1	1	1	1	1	1	1	1	1	1	1	1	1	1	1	1	1	1	1	1	1	1
sk__Bacteria|p__Bacteroidetes	0.604073	0.61386	0.228935	0.287265	0.365287	0.333273	0.688094	0.607493	0.269526	0.654908	0.649843	0.510432	0.570307	0.593424	0.576757	0.514628	0.521476	0.553584	0.573114	0.584605	0.780087	0.601815	0.529956	0.473737	0.509847	0.522593	0.53836	0.451875	0.682002	0.562637	0.513357	0.506661	0.378761	0.48317	0.429687	0.407904	0.410664	0.582242	0.358795	0.424965	0.277383	0.519828	0.41158	0.463081	0.283938	0.00109424	0.470895	0.449998	0.651341
sk__Bacteria|p__Firmicutes	0.306462	0.340043	0.711046	0.6233	0.537695	0.613803	0.286235	0.342686	0.687368	0.274908	0.115073	0.41145	0.382727	0.329896	0.388335	0.184977	0.389411	0.324154	0.354393	0.358172	0.182723	0.303251	0.383177	0.308785	0.436642	0.41458	0.421959	0.479091	0.150478	0.374547	0.426057	0.392635	0.574692	0.320777	0.483946	0.438385	0.394582	0.25048	0.494538	0.42505	0.515255	0.439539	0.393603	0.357439	0.50434	0.994666	0.396713	0.453237	0.267603
sk__Bacteria|p__Proteobacteria	0.0726156	0.0408728	0.0232575	0.0670405	0.0340841	0.0258137	0.02532	0.0341209	0.0263919	0.0673862	0.0320837	0.0667886	0.0453074	0.0525893	0.0232978	0.186318	0.0867052	0.0224202	0.0544009	0.0524458	0.035405	0.0887275	0.0765166	0.0774288	0.0157113	0.0570898	0.0382984	0.0640766	0.0844494	0.0154054	0.0368918	0.0322346	0.0304172	0.188807	0.0437758	0.0351805	0.172465	0.0433114	0.135212	0.0140677	0.0334263	0.0353819	0.024181	0.0518529	0.0549012	0.00013678	0.0493002	0.0915021	0.0791007
sk__Bacteria|p__Actinobacteria	0.0148014	0.00491703	0.00105551	0.0222504	0.0626366	0.0185772	0.000210416	0.0153894	0.00964251	0.00219846	0.000124235	0.0042303	0.000485437	0.00105345	0.00651083	0.0222352	0.0011641	0.0595295	0.0145318	0.000427838	0.00170947	0.00448919	0.00140713	0.00132811	0.0262914	0.000904676	0.000891375	0.00401322	0.00124583	0.00457784	0.00795081	0.00159127	0.0113808	0.00707941	0.00258795	0.0144573	0.00434901	0.12259	0.00415764	0.130562	0.00671907	0.00510629	0.0125468	0.00419432	0.00234621	0.00266721	0.0184928	0.000674794	0.000796438
sk__Bacteria|p__Fusobacteria	3.86458e-05	0	0	0	0	0	7.01385e-05	0	0.000142852	0	0.202814	0	0	0.0219284	0.00247098	0.0917203	0.000682402	0.0072157	8.2802e-05	0.00427838	7.59763e-05	0.00135336	0	0.138721	0.011362	0.00461861	0	0.000101174	0.0817353	0	0	0.000272789	0	0	0	0.102343	4.53022e-05	0.000166903	0.00716529	0	0	3.62148e-05	0.000273748	0.123433	0.1373	0	0	0.00112466	0.000253412
sk__Bacteria|p__Verrucomicrobia	0	7.68285e-05	0	0	0	0.000432028	0	0.000116586	0.000285704	0	0	3.585e-05	0.000566343	0	0.000235331	0	0.000160565	0.0328388	0	0	0	0	0	0	0	0.000166651	0.000461056	0.000607042	0	0.0427133	0.00482349	0.000863833	0	0.00010018	0.000263181	0	0.00874332	0.00079279	0	0	0.109829	0	0.155306	0	0.0130918	0.0013678	0.0505611	0	0
sk__Bacteria|p__Tenericutes	0.0014299	0	0.0301365	0	0	0	0	0	0.00185708	0	0	0.0048039	0.000283172	0.000970282	0	0	0	0	0	0	0	0	0.0050344	0	0	0	0	0	0	0	0.0107601	0	0.00302943	0	0.0341258	0	0	0	0	0.00450508	0.00169033	0	0	0	0.00398855	0	0	0	0
sk__Bacteria|p__Synergistetes	0	0.000153657	0.000545951	0	0	0.00147609	0	3.88621e-05	0.000214278	0.00046634	0	0.00032265	0	0	0.000156887	0	0.00032113	3.68148e-05	0.00082802	0	0	3.30087e-05	0.000406504	0	7.3303e-05	0	0	0.000134898	0	0	0	0.0646511	0.00114627	0	0.000482498	0.000783239	0.00892453	0.000166903	4.42302e-05	0	0.0554006	0	0.00250935	0	0	6.83901e-05	0.00991888	4.49863e-05	0
sk__Bacteria|p__Lentisphaerae	0.000541042	3.84143e-05	0.00484076	0	0	0.00644441	0	0	0.00289275	0	0	0.00161325	0.000242718	2.77223e-05	0.00223564	0	0	0.000220889	0.000372609	0	0	0	0.00137586	0	0	0	0	0.000101174	0	0.000119422	0	0	8.18766e-05	0	0.00443021	0	0.000181209	4.17258e-05	0	0.000765013	4.22583e-05	0	0	0	0	0	0.00390871	0.00337397	0
sk__Bacteria|p__Cyanobacteria	0	0	0	0	0	0	0	0	0	0	0	0	0	0	0	0	0	0	0.00219425	0	0	0	0.00165729	0	0	0	0	0	0	0	0	0	0	0	0	0	0	0	0	0	0	0	0	0	0	0	0	0	0
sk__Bacteria|p__Saccharibacteria	3.86458e-05	3.84143e-05	0.00010919	0.000108538	0.000298112	0	7.01385e-05	0.000155448	3.5713e-05	0.00013324	6.21176e-05	0.00032265	8.09061e-05	5.54447e-05	0	0.000121904	8.02826e-05	0	4.1401e-05	3.56532e-05	0	0.000330087	0.000125078	0	7.3303e-05	4.76145e-05	3.07371e-05	0	8.89878e-05	0	0.000159016	0.00109116	0	6.67869e-05	4.38635e-05	0.000946413	4.53022e-05	0.000208629	8.84603e-05	8.50015e-05	0.00025355	7.24297e-05	0	0	0	0	8.40583e-05	0	0.000905043
sk__Bacteria|p__Bacteroidetes|c__Bacteroidia	0.603803	0.613821	0.228753	0.287265	0.365287	0.331149	0.688094	0.607493	0.267919	0.653476	0.649843	0.510432	0.569943	0.593369	0.576757	0.514628	0.521476	0.553584	0.572866	0.584605	0.780087	0.60165	0.529956	0.473737	0.509847	0.522593	0.53836	0.451808	0.682002	0.562637	0.513357	0.506661	0.378761	0.48317	0.429687	0.407904	0.410664	0.582242	0.358795	0.423605	0.277383	0.519828	0.41158	0.463081	0.283938	0.00109424	0.470895	0.449998	0.651341
sk__Bacteria|p__Firmicutes|c__Clostridia	0.225962	0.280155	0.654704	0.567185	0.439649	0.53881	0.183447	0.336468	0.629978	0.12911	0.0183868	0.32308	0.281837	0.282629	0.364018	0.0905013	0.330764	0.269263	0.30852	0.252781	0.140062	0.149431	0.353627	0.215751	0.366955	0.33892	0.322893	0.419702	0.107097	0.260897	0.364306	0.321391	0.456953	0.303079	0.447934	0.20325	0.366766	0.180965	0.366889	0.336606	0.47942	0.408105	0.321471	0.104351	0.438834	0.000307755	0.387425	0.402762	0.24552
sk__Bacteria|p__Firmicutes|c__Negativicutes	0.0243855	0.0562385	0.0502275	0.00984081	0.0853263	0.03071	0.10135	0.000777242	0.0402486	0.143233	0.0952263	0.0867929	0.0967638	0.0429696	0.0223564	0.0923542	0.0549534	0.053271	0.0433469	0.0940174	0.0401155	0.150553	0.0267042	0.0907099	0.0660949	0.0682554	0.0960841	0.0435384	0.0403115	0.0482863	0.0583059	0.0360536	0.0258321	0.00868229	0.0335994	0.0679786	0.0241461	0.0536176	0.0862931	0.0805814	0.0298766	0.0273422	0.0639201	0.24894	0.0573882	0.000239365	0.00596814	0.0475055	0.00771097
sk__Bacteria|p__Proteobacteria|c__Gammaproteobacteria	0.0162699	0.00783651	0.00458599	0.0420767	0.034051	0.000792051	0.00725934	3.88621e-05	0.0035713	0.00293128	0.000434823	0.00118305	0.00384304	0.0146928	0.000980546	0.176273	0.0763487	0.000993999	0.00364329	0.000213919	0.000531834	0.0322165	0.0311132	0.00295504	0.00117285	0.0348538	0.012387	0.0266087	0.00876529	0.00183114	0.00514152	0.00954762	0.0110533	0.14259	0.00438635	0.019581	0.159101	0.00667612	0.116414	0.000935016	0.000169033	0.000941585	0.00483621	0.000921829	0.000375393	0.000102585	0.000336233	0.0174997	0.015965
sk__Bacteria|p__Actinobacteria|c__Actinobacteria	0.0131396	0.0040335	0.00010919	0.0221056	0.0620073	0.00428427	0.000105208	0.0119307	0.00289275	0.0009993	6.21176e-05	0.0017925	4.04531e-05	0.000609891	0.000196109	0.0146041	0	0.0533446	0.0121719	7.13063e-05	0.00144355	0.00336689	0.000750469	0.0011621	0.00376289	0.000595181	0.000122948	0.00306893	0.000667408	0.00330401	0.00540655	0.00145488	0.00671388	0.00704602	0.00236863	0.00404673	0.00063423	0.116707	0.00358264	0.057121	0.00439486	0.0039112	0.00666119	0.00304204	0.00183004	0.00256463	0.0182827	0.000179945	0.000253412
sk__Bacteria|p__Firmicutes|c__Bacilli	0.0152651	0.00207437	0.000473157	0.0123734	0.00354422	0.000180012	0.0004559	0.00291466	0.00142852	0.00073282	0.000372706	0.00089625	0.000121359	0.000332668	0.000705993	7.31422e-05	0.00156551	0.000478592	0.000372609	0.000178266	0.00201337	0.000891236	0.000562852	0.000132811	0.000610859	0.0059042	0.000553267	0.000472144	0.000444939	0.00195056	0.00169617	0.00731985	0.0871986	0.00410739	0.00153522	0.166471	0.00348827	0.0149796	0.0405148	0.00714012	0.00515551	0.000470793	0.00396934	0.00188975	0.000516165	0.993982	0.00290001	0.0026092	0.0114759
sk__Bacteria|p__Fusobacteria|c__Fusobacteriia	3.86458e-05	0	0	0	0	0	7.01385e-05	0	0.000142852	0	0.202814	0	0	0.0219284	0.00247098	0.0917203	0.000682402	0.0072157	8.2802e-05	0.00427838	7.59763e-05	0.00135336	0	0.138721	0.011362	0.00461861	0	0.000101174	0.0817353	0	0	0.000272789	0	0	0	0.102343	4.53022e-05	0.000166903	0.00716529	0	0	3.62148e-05	0.000273748	0.123433	0.1373	0	0	0.00112466	0.000253412
sk__Bacteria|p__Verrucomicrobia|c__Verrucomicrobiae	0	7.68285e-05	0	0	0	0.000432028	0	0.000116586	0.000285704	0	0	3.585e-05	0.000566343	0	0.000235331	0	0.000160565	0.0328388	0	0	0	0	0	0	0	0.000166651	0.000461056	0.000607042	0	0.0427133	0.00482349	0.000863833	0	0.00010018	0.000263181	0	0.00874332	0.00079279	0	0	0.109829	0	0.155306	0	0.0130918	0.0013678	0.0505611	0	0
sk__Bacteria|p__Proteobacteria|c__Betaproteobacteria	0.0461045	0.0117932	0.00618744	0.0248191	3.31236e-05	0.0104767	0.0137822	0.0338489	0.0216421	0.0592252	0.0316489	0.0450993	0.0324838	0.0228709	0.0151789	0.00780183	0.003693	0.0104554	0.0371367	0.0479179	0.019298	0.0252847	0.0259225	0.0669367	0.00544886	0.0214265	0.0176431	0.0204708	0.0740823	0.011783	0.0212022	0.000318254	0.0117493	0.0359313	0.0368015	0.0146531	0.00661412	0.0245765	0.0160113	0.00323006	0.00883198	0.0343679	0.012638	0.0498709	0.0168458	0	0.048964	0.0698187	0.0629548
sk__Bacteria|p__Proteobacteria|c__Deltaproteobacteria	0.00544906	0.0212047	0.0088444	3.61795e-05	0	0.0144729	0.00424338	0.000116586	0.00117853	0.00443023	0	0.0205062	0.00898058	0.0146097	0.00713837	0.00224303	0.00662331	0.00979273	0.0134139	0.00431403	0.0155751	0.0280574	0.0194809	0.00753702	0.00908958	0	0.00826827	0.0164576	0.00160178	0.00179133	0.0068907	0.0223687	0.00757359	0.0102852	0.00258795	0.000913778	0.00675002	0.0120587	0.00216728	0.00990267	0.0244253	7.24297e-05	0.00670682	0.0010601	0.0127634	3.4195e-05	0	0.00395879	0
sk__Bacteria|p__Actinobacteria|c__Coriobacteriia	0.00166177	0.000883528	0.000946315	0.000144718	0.000629347	0.0142929	0.000105208	0.00345873	0.00674976	0.00119916	6.21176e-05	0.0024378	0.000444984	0.000443557	0.00631472	0.00763117	0.0011641	0.00618488	0.00235986	0.000356532	0.000265917	0.0011223	0.00065666	0.000166014	0.0225285	0.000309494	0.000768427	0.000944287	0.00057842	0.00127383	0.00254426	0.000136395	0.00466697	3.33934e-05	0.000219317	0.0104105	0.00371478	0.00588333	0.000574992	0.0734413	0.00232421	0.00119509	0.00588557	0.00115229	0.000516165	0.000102585	0.000210146	0.000494849	0.000543026
sk__Bacteria|p__Proteobacteria|c__Alphaproteobacteria	0	0	0.00363967	0	0	0	0	3.88621e-05	0	0.00079944	0	0	0	0.000388113	0	0	4.01413e-05	0.00117807	0	0	0	0	0	0	0	0	0	0	0	0	0.00365737	0	0	0	0	0	0	0	0	0	0	0	0	0	0.0249167	0	0	0	0
sk__Bacteria|p__Firmicutes|c__Erysipelotrichia	0.0408487	0.00157498	0.00564149	0.0339001	0.00917522	0.0441028	0.000981939	0.00252604	0.0157137	0.00183205	0.00108706	0.00068115	0.00400485	0.00396429	0.0012551	0.00204798	0.00212749	0.00114126	0.00215285	0.0111951	0.000531834	0.00237663	0.00228268	0.00219138	0.00298099	0.00149986	0.00242823	0.0153784	0.00262514	0.0634131	0.00174918	0.02787	0.00470791	0.00490884	0.00087727	0.000685334	0.000181209	0.000917967	0.000840373	0.000722513	0.000802907	0.00362148	0.00424309	0.00225848	0.00760171	0.00013678	0.000420292	0.00035989	0.00289614
sk__Bacteria|p__Tenericutes|c__Mollicutes	0.0014299	0	0.0301365	0	0	0	0	0	0.00185708	0	0	0.0048039	0.000283172	0.000970282	0	0	0	0	0	0	0	0	0.0050344	0	0	0	0	0	0	0	0.0107601	0	0.00302943	0	0.0341258	0	0	0	0	0.00450508	0.00169033	0	0	0	0.00398855	0	0	0	0
sk__Bacteria|p__Synergistetes|c__Synergistia	0	0.000153657	0.000545951	0	0	0.00147609	0	3.88621e-05	0.000214278	0.00046634	0	0.00032265	0	0	0.000156887	0	0.00032113	3.68148e-05	0.00082802	0	0	3.30087e-05	0.000406504	0	7.3303e-05	0	0	0.000134898	0	0	0	0.0646511	0.00114627	0	0.000482498	0.000783239	0.00892453	0.000166903	4.42302e-05	0	0.0554006	0	0.00250935	0	0	6.83901e-05	0.00991888	4.49863e-05	0
sk__Bacteria|p__Lentisphaerae|c__Lentisphaeria	0.000541042	3.84143e-05	0.00484076	0	0	0.00644441	0	0	0.00289275	0	0	0.00161325	0.000242718	2.77223e-05	0.00223564	0	0	0.000220889	0.000372609	0	0	0	0.00137586	0	0	0	0	0.000101174	0	0.000119422	0	0	8.18766e-05	0	0.00443021	0	0.000181209	4.17258e-05	0	0.000765013	4.22583e-05	0	0	0	0	0	0.00390871	0.00337397	0
sk__Bacteria|p__Proteobacteria|c__Epsilonproteobacteria	0.00479209	3.84143e-05	0	0.000108538	0	7.20046e-05	3.50693e-05	7.77242e-05	0	0	0	0	0	2.77223e-05	0	0	0	0	0.000207005	0	0	0.00316884	0	0	0	0.000809447	0	0.000539593	0	0	0	0	4.09383e-05	0	0	3.26349e-05	0	0	0.000619222	0	0	0	0	0	0	0	0	0.000224931	0.000181009
sk__Bacteria|p__Bacteroidetes|c__Flavobacteriia	0.000270521	3.84143e-05	0.000181984	0	0	0.00212414	0	0	0.00160709	0.00143233	0	0	0.000364078	5.54447e-05	0	0	0	0	0.000248406	0	0	0.000165044	0	0	0	0	0	6.74491e-05	0	0	0	0	0	0	0	0	0	0	0	0.00136002	0	0	0	0	0	0	0	0	0
sk__Bacteria|p__Bacteroidetes|c__Bacteroidia|o__Bacteroidales	0.603803	0.613821	0.228753	0.287265	0.365287	0.331149	0.688094	0.607493	0.267919	0.653476	0.649843	0.510432	0.569943	0.593369	0.576757	0.514628	0.521476	0.553584	0.572866	0.584605	0.780087	0.60165	0.529956	0.473737	0.509847	0.522593	0.53836	0.451808	0.682002	0.562637	0.513357	0.506661	0.378761	0.48317	0.429687	0.407904	0.410664	0.582242	0.358795	0.423605	0.277383	0.519828	0.41158	0.463081	0.283938	0.00109424	0.470895	0.449998	0.651341
sk__Bacteria|p__Firmicutes|c__Clostridia|o__Clostridiales	0.225962	0.280155	0.654522	0.567185	0.439649	0.538738	0.183447	0.336468	0.629799	0.12911	0.0183868	0.32308	0.281837	0.282629	0.364018	0.0905013	0.330764	0.269263	0.30852	0.252781	0.140062	0.149431	0.353627	0.215751	0.366955	0.33892	0.322893	0.419702	0.107097	0.260897	0.364306	0.321391	0.456953	0.303079	0.447934	0.20325	0.366766	0.180965	0.366889	0.336563	0.478744	0.408105	0.321471	0.104351	0.438834	0.000307755	0.387425	0.402762	0.24552
sk__Bacteria|p__Firmicutes|c__Negativicutes|o__Selenomonadales	0.0243855	0.0562385	0.0502275	0.00984081	0.0853263	0.03071	0.10135	0.000777242	0.0402486	0.143233	0.0952263	0.0867929	0.0967638	0.0429696	0.0223564	0.0923542	0.0549534	0.053271	0.0433469	0.0940174	0.0401155	0.150553	0.0267042	0.0907099	0.0660949	0.0682554	0.0960841	0.0435384	0.0403115	0.0482863	0.0583059	0.0360536	0.0258321	0.00868229	0.0335994	0.0679786	0.0241461	0.0536176	0.0862931	0.0805814	0.0298766	0.0273422	0.0639201	0.24894	0.0573882	0.000239365	0.00596814	0.0475055	0.00771097
sk__Bacteria|p__Proteobacteria|c__Gammaproteobacteria|o__Enterobacteriales	0.00247333	0.00157498	0.00342129	0.00217077	0.0340179	0.000216014	0.00711906	3.88621e-05	0.00232135	0.00063289	0.000372706	0.00118305	0.00384304	0.0134176	0.000980546	0.176273	0.0763487	0.000957184	0.00364329	0.000106959	0.00041787	0.0322165	0.0311132	0.00295504	0.00102624	0.0233787	0.00808385	0.0258667	0.00876529	0.00123403	0.00466448	0.00913844	0.00323413	0.14259	0.00429862	0.0194831	0.159101	0.00642577	0.000132691	0.000382507	0.000169033	0.000362148	0.00141436	0.000875737	4.69241e-05	0.000102585	4.20292e-05	0.000449863	0.013648
sk__Bacteria|p__Actinobacteria|c__Actinobacteria|o__Bifidobacteriales	0.0125213	0.0040335	3.63967e-05	0.0220695	0.061941	0.00424827	3.50693e-05	0.0119307	0.0027499	0.0009993	3.10588e-05	0.0017925	0	0.000609891	0.000196109	0.0146041	0	0.0533446	0.0121719	3.56532e-05	0.00140556	0.00310282	0.000750469	0.0011621	0.00373845	0.000428531	9.22112e-05	0.00290031	0.000667408	0.00322439	0.00508852	0.00131848	0.00646825	0.00684566	0.00236863	0.00339403	0.000588928	0.116624	0.00344995	0.0570785	0.00422583	0.0039112	0.00579432	0.00299594	0.00183004	0.00242785	0.0182407	0.000134959	0
sk__Bacteria|p__Firmicutes|c__Bacilli|o__Lactobacillales	0.0152265	0.00207437	0.000473157	0.0123372	0.00354422	0.000180012	0.0004559	0.00275921	0.00142852	0.00073282	0.000372706	0.0008604	0.000121359	0.000332668	0.000705993	7.31422e-05	0.00140495	0.000220889	0.000331208	0.000106959	0.00201337	0.000891236	0.000531582	0.000132811	0.000610859	0.00585659	0.00052253	0.000438419	0.000311457	0.00195056	0.00169617	0.00727438	0.0871986	0.00404061	0.00153522	0.166438	0.00348827	0.0149378	0.0405148	0.00714012	0.00515551	0.000470793	0.00396934	0.00188975	0.000516165	0.993982	0.00290001	0.00256422	0.0113311
sk__Bacteria|p__Fusobacteria|c__Fusobacteriia|o__Fusobacteriales	3.86458e-05	0	0	0	0	0	7.01385e-05	0	0.000142852	0	0.202814	0	0	0.0219284	0.00247098	0.0917203	0.000682402	0.0072157	8.2802e-05	0.00427838	7.59763e-05	0.00135336	0	0.138721	0.011362	0.00461861	0	0.000101174	0.0817353	0	0	0.000272789	0	0	0	0.102343	4.53022e-05	0.000166903	0.00716529	0	0	3.62148e-05	0.000273748	0.123433	0.1373	0	0	0.00112466	0.000253412
sk__Bacteria|p__Verrucomicrobia|c__Verrucomicrobiae|o__Verrucomicrobiales	0	7.68285e-05	0	0	0	0.000432028	0	0.000116586	0.000285704	0	0	3.585e-05	0.000566343	0	0.000235331	0	0.000160565	0.0328388	0	0	0	0	0	0	0	0.000166651	0.000461056	0.000607042	0	0.0427133	0.00482349	0.000863833	0	0.00010018	0.000263181	0	0.00874332	0.00079279	0	0	0.109829	0	0.155306	0	0.0130918	0.0013678	0.0505611	0	0
sk__Bacteria|p__Proteobacteria|c__Betaproteobacteria|o__Burkholderiales	0.0461045	0.0117932	0.00618744	0.0248191	3.31236e-05	0.0104767	0.0137822	0.0338489	0.0216421	0.0564272	0.0316489	0.0450993	0.0324838	0.0228432	0.0151789	0.00780183	0.003693	0.0104554	0.0371367	0.0478822	0.019298	0.0252847	0.0259225	0.0669367	0.00544886	0.0213075	0.0176431	0.0204708	0.0740823	0.011783	0.0212022	0.000318254	0.0117493	0.0359313	0.0368015	0.0146531	0.00661412	0.0245765	0.0159229	0.00323006	0.00883198	0.0343679	0.012638	0.0497327	0.0168458	0	0.048964	0.069009	0.0629186
sk__Bacteria|p__Proteobacteria|c__Deltaproteobacteria|o__Desulfovibrionales	0.00544906	0.0212047	0.0088444	3.61795e-05	0	0.0144729	0.00424338	0.000116586	0.00117853	0.00443023	0	0.0205062	0.00898058	0.0146097	0.00713837	0.00224303	0.00662331	0.00979273	0.0134139	0.00431403	0.0155751	0.0280574	0.0194809	0.00753702	0.00908958	0	0.00826827	0.0164576	0.00160178	0.00179133	0.0068907	0.0223687	0.00757359	0.0102852	0.00258795	0.000913778	0.00675002	0.0120587	0.00216728	0.00990267	0.0244253	7.24297e-05	0.00670682	0.0010601	0.0127634	3.4195e-05	0	0.00395879	0
sk__Bacteria|p__Actinobacteria|c__Coriobacteriia|o__Coriobacteriales	0.00166177	0.000883528	0.000946315	0.000144718	0.000629347	0.0142929	0.000105208	0.00345873	0.00674976	0.00119916	6.21176e-05	0.0024378	0.000444984	0.000443557	0.00631472	0.00763117	0.0011641	0.00618488	0.00235986	0.000356532	0.000265917	0.0011223	0.00065666	0.000166014	0.0225285	0.000309494	0.000768427	0.000944287	0.00057842	0.00127383	0.00254426	0.000136395	0.00466697	3.33934e-05	0.000219317	0.0104105	0.00371478	0.00588333	0.000574992	0.0734413	0.00232421	0.00119509	0.00588557	0.00115229	0.000516165	0.000102585	0.000210146	0.000494849	0.000543026
sk__Bacteria|p__Proteobacteria|c__Alphaproteobacteria|o__Rhodospirillales	0	0	0.00363967	0	0	0	0	3.88621e-05	0	0	0	0	0	0	0	0	4.01413e-05	0	0	0	0	0	0	0	0	0	0	0	0	0	0.00365737	0	0	0	0	0	0	0	0	0	0	0	0	0	0.0249167	0	0	0	0
sk__Bacteria|p__Proteobacteria|c__Gammaproteobacteria|o__Pasteurellales	0.0137966	0.00626152	0.0011647	0.0399059	3.31236e-05	0.000576037	0.000140277	0	0.000607121	0.00169881	0	0	0	0.00127523	0	0	0	3.68148e-05	0	0.000106959	0.000113964	0	0	0	0.000146606	0.0114751	0.00430319	0.00074194	0	0.000278651	0.000477049	0.000409184	0.00777828	0	8.7727e-05	3.26349e-05	0	0.000250355	0.114423	0.00055251	0	0.000579437	0.000821243	4.60914e-05	0.000187696	0	0.000294204	0.0170498	0.00231691
sk__Bacteria|p__Firmicutes|c__Erysipelotrichia|o__Erysipelotrichales	0.0408487	0.00157498	0.00564149	0.0339001	0.00917522	0.0441028	0.000981939	0.00252604	0.0157137	0.00183205	0.00108706	0.00068115	0.00400485	0.00396429	0.0012551	0.00204798	0.00212749	0.00114126	0.00215285	0.0111951	0.000531834	0.00237663	0.00228268	0.00219138	0.00298099	0.00149986	0.00242823	0.0153784	0.00262514	0.0634131	0.00174918	0.02787	0.00470791	0.00490884	0.00087727	0.000685334	0.000181209	0.000917967	0.000840373	0.000722513	0.000802907	0.00362148	0.00424309	0.00225848	0.00760171	0.00013678	0.000420292	0.00035989	0.00289614
sk__Bacteria|p__Synergistetes|c__Synergistia|o__Synergistales	0	0.000153657	0.000545951	0	0	0.00147609	0	3.88621e-05	0.000214278	0.00046634	0	0.00032265	0	0	0.000156887	0	0.00032113	3.68148e-05	0.00082802	0	0	3.30087e-05	0.000406504	0	7.3303e-05	0	0	0.000134898	0	0	0	0.0646511	0.00114627	0	0.000482498	0.000783239	0.00892453	0.000166903	4.42302e-05	0	0.0554006	0	0.00250935	0	0	6.83901e-05	0.00991888	4.49863e-05	0
sk__Bacteria|p__Lentisphaerae|c__Lentisphaeria|o__Victivallales	0.000541042	3.84143e-05	0.00484076	0	0	0.00644441	0	0	0.00289275	0	0	0.00161325	0.000242718	2.77223e-05	0.00223564	0	0	0.000220889	0.000372609	0	0	0	0.00137586	0	0	0	0	0.000101174	0	0.000119422	0	0	8.18766e-05	0	0.00443021	0	0.000181209	4.17258e-05	0	0.000765013	4.22583e-05	0	0	0	0	0	0.00390871	0.00337397	0
sk__Bacteria|p__Proteobacteria|c__Gammaproteobacteria|o__Aeromonadales	0	0	0	0	0	0	0	0	0.000642834	0	6.21176e-05	0	0	0	0	0	0	0	0	0	0	0	0	0	0	0	0	0	0	0.000318459	0	0	4.09383e-05	0	0	6.52699e-05	0	0	0.00185767	0	0	0	0.0026006	0	0.000140772	0	0	0	0
sk__Bacteria|p__Proteobacteria|c__Epsilonproteobacteria|o__Campylobacterales	0.00479209	3.84143e-05	0	0.000108538	0	7.20046e-05	3.50693e-05	7.77242e-05	0	0	0	0	0	2.77223e-05	0	0	0	0	0.000207005	0	0	0.00316884	0	0	0	0.000809447	0	0.000539593	0	0	0	0	4.09383e-05	0	0	3.26349e-05	0	0	0.000619222	0	0	0	0	0	0	0	0	0.000224931	0.000181009
sk__Bacteria|p__Bacteroidetes|c__Flavobacteriia|o__Flavobacteriales	0.000270521	3.84143e-05	0.000181984	0	0	0.00212414	0	0	0.00160709	0.00143233	0	0	0.000364078	5.54447e-05	0	0	0	0	0.000248406	0	0	0.000165044	0	0	0	0	0	6.74491e-05	0	0	0	0	0	0	0	0	0	0	0	0.00136002	0	0	0	0	0	0	0	0	0
sk__Bacteria|p__Actinobacteria|c__Actinobacteria|o__Micrococcales	0.000579688	0	7.27934e-05	3.61795e-05	0	0	0	0	0.000107139	0	0	0	0	0	0	0	0	0	0	0	3.79881e-05	0	0	0	0	9.5229e-05	3.07371e-05	0.000101174	0	3.98073e-05	0.000265027	9.09298e-05	0.000204692	0	0	6.52699e-05	0	4.17258e-05	0	0	0.000126775	0	0.000866867	0	0	0	0	0	7.24034e-05
sk__Bacteria|p__Proteobacteria|c__Betaproteobacteria|o__Rhodocyclales	0	0	0	0	0	0	0	0	0	0.00279804	0	0	0	0	0	0	0	0	0	0	0	0	0	0	0	0	0	0	0	0	0	0	0	0	0	0	0	0	0	0	0	0	0	0	0	0	0	0	0
sk__Bacteria|p__Proteobacteria|c__Alphaproteobacteria|o__Rickettsiales	0	0	0	0	0	0	0	0	0	0	0	0	0	0.000388113	0	0	0	0.00117807	0	0	0	0	0	0	0	0	0	0	0	0	0	0	0	0	0	0	0	0	0	0	0	0	0	0	0	0	0	0	0
sk__Bacteria|p__Firmicutes|c__Bacilli|o__Bacillales	3.86458e-05	0	0	3.61795e-05	0	0	0	0.000155448	0	0	0	3.585e-05	0	0	0	0	0.000160565	0.000257703	4.1401e-05	7.13063e-05	0	0	3.12695e-05	0	0	4.76145e-05	3.07371e-05	3.37245e-05	0.000133482	0	0	4.54649e-05	0	6.67869e-05	0	3.26349e-05	0	4.17258e-05	0	0	0	0	0	0	0	0	0	4.49863e-05	0.000144807
sk__Bacteria|p__Proteobacteria|c__Gammaproteobacteria|o__Alteromonadales	0	0	0	0	0	0	0	0	0	0	0	0	0	0	0	0	0	0	0	0	0	0	0	0	0	0	0	0	0	0	0	0	0	0	0	0	0	0	0	0	0	0	0	0	0	0	0	0	0
sk__Bacteria|p__Firmicutes|c__Clostridia|o__Thermoanaerobacterales	0	0	0.000181984	0	0	7.20046e-05	0	0	0.000178565	0	0	0	0	0	0	0	0	0	0	0	0	0	0	0	0	0	0	0	0	0	0	0	0	0	0	0	0	0	0	4.25007e-05	0.000676133	0	0	0	0	0	0	0	0
sk__Bacteria|p__Proteobacteria|c__Betaproteobacteria|o__Neisseriales	0	0	0	0	0	0	0	0	0	0	0	0	0	2.77223e-05	0	0	0	0	0	3.56532e-05	0	0	0	0	0	0.000119036	0	0	0	0	0	0	0	0	0	0	0	0	8.84603e-05	0	0	0	0	0.000138274	0	0	0	0.000809753	3.62017e-05
sk__Bacteria|p__Actinobacteria|c__Actinobacteria|o__Actinomycetales	3.86458e-05	0	0	0	6.62471e-05	3.60023e-05	7.01385e-05	0	3.5713e-05	0	3.10588e-05	0	4.04531e-05	0	0	0	0	0	0	3.56532e-05	0	0	0	0	0	7.14218e-05	0	3.37245e-05	0	3.98073e-05	5.30054e-05	4.54649e-05	4.09383e-05	0.000200361	0	0.000587429	4.53022e-05	4.17258e-05	0.000132691	4.25007e-05	4.22583e-05	0	0	4.60914e-05	0	0.00013678	4.20292e-05	4.49863e-05	0.000181009
sk__Bacteria|p__Proteobacteria|c__Alphaproteobacteria|o__Rhizobiales	0	0	0	0	0	0	0	0	0	0.00079944	0	0	0	0	0	0	0	0	0	0	0	0	0	0	0	0	0	0	0	0	0	0	0	0	0	0	0	0	0	0	0	0	0	0	0	0	0	0	0
sk__Bacteria|p__Proteobacteria|c__Gammaproteobacteria|o__Xanthomonadales	0	0	0	0	0	0	0	0	0	0.00059958	0	0	0	0	0	0	0	0	0	0	0	0	0	0	0	0	0	0	0	0	0	0	0	0	0	0	0	0	0	0	0	0	0	0	0	0	0	0	0
sk__Bacteria|p__Actinobacteria|c__Actinobacteria|o__Corynebacteriales	0	0	0	0	0	0	0	0	0	0	0	0	0	0	0	0	0	0	0	0	0	0.00026407	0	0	2.44343e-05	0	0	3.37245e-05	0	0	0	0	0	0	0	0	0	0	0	0	0	0	0	0	0	0	0	0	0
sk__Bacteria|p__Bacteroidetes|c__Bacteroidia|o__Bacteroidales|f__Bacteroidaceae	0.124401	0.566149	0.0425842	0.28437	0.365154	0.185556	0.659723	0.566726	0.100604	0.25309	0.630121	0.346454	0.260599	0.192088	0.447717	0.504681	0.228966	0.418842	0.234868	0.487735	0.541179	0.210629	0.347717	0.357427	0.23435	0.109632	0.275619	0.189869	0.661491	0.364038	0.198028	0.505615	0.214435	0.483136	0.331915	0.396841	0.362734	0.435367	0.300367	0.318543	0.204361	0.434469	0.306141	0.0899244	0.0872789	0.000410341	0.311058	0.34527	0.381385
sk__Bacteria|p__Firmicutes|c__Clostridia|o__Clostridiales|f__Lachnospiraceae	0.0766734	0.111517	0.151119	0.350724	0.385591	0.172127	0.126004	0.109902	0.0668548	0.0617235	0.0147219	0.1434	0.10801	0.159348	0.160182	0.0628779	0.174053	0.123698	0.17848	0.19898	0.0965279	0.0865819	0.153596	0.178133	0.236305	0.270879	0.20391	0.184372	0.0901891	0.0941045	0.116241	0.129075	0.197323	0.284178	0.201816	0.0993734	0.0883845	0.0822832	0.186784	0.160483	0.158933	0.0895593	0.120449	0.0659569	0.171367	6.83901e-05	0.0921279	0.120023	0.234949
sk__Bacteria|p__Firmicutes|c__Clostridia|o__Clostridiales|f__Ruminococcaceae	0.14156	0.165258	0.471592	0.206621	0.0220934	0.345586	0.0570577	0.225828	0.509053	0.0666533	0.0035407	0.168674	0.172856	0.11563	0.202306	0.0265262	0.151012	0.143578	0.126811	0.0471335	0.0430786	0.0536392	0.18177	0.0317086	0.129649	0.0583516	0.112559	0.198064	0.00698554	0.162772	0.226757	0.191407	0.250665	0.00647833	0.237521	0.102767	0.276343	0.0981808	0.177363	0.16656	0.195106	0.310144	0.198741	0.0383942	0.263432	0.000170975	0.291346	0.281659	0.00988307
sk__Bacteria|p__Firmicutes|c__Negativicutes|o__Selenomonadales|f__Acidaminococcaceae	0	0.054894	0.0477161	0.00756151	0	0.00205213	0.0393477	0.000660656	0.0399629	0.067586	0	0.0800889	0.0966828	0.00557219	0	0.0684367	0.00630218	0.0300409	0.0116751	0.0222119	0.0356329	0.142928	0.019262	0.0273259	0.00992034	0.0225931	0.0858487	0.038682	0.0371079	0.0370208	0.0446306	0.0211412	0.0177672	0	0.0310115	0.063475	0.010646	0.0272887	0.0148171	0.0562285	0.0255663	0.0241191	0.0613651	0.0185288	0	0.00013678	0.000210146	0.0433668	0
sk__Bacteria|p__Proteobacteria|c__Gammaproteobacteria|o__Enterobacteriales|f__Enterobacteriaceae	0.00247333	0.00157498	0.00342129	0.00217077	0.0340179	0.000216014	0.00711906	3.88621e-05	0.00232135	0.00063289	0.000372706	0.00118305	0.00384304	0.0134176	0.000980546	0.176273	0.0763487	0.000957184	0.00364329	0.000106959	0.00041787	0.0322165	0.0311132	0.00295504	0.00102624	0.0233787	0.00808385	0.0258667	0.00876529	0.00123403	0.00466448	0.00913844	0.00323413	0.14259	0.00429862	0.0194831	0.159101	0.00642577	0.000132691	0.000382507	0.000169033	0.000362148	0.00141436	0.000875737	4.69241e-05	0.000102585	4.20292e-05	0.000449863	0.013648
sk__Bacteria|p__Actinobacteria|c__Actinobacteria|o__Bifidobacteriales|f__Bifidobacteriaceae	0.0125213	0.0040335	3.63967e-05	0.0220695	0.061941	0.00424827	3.50693e-05	0.0119307	0.0027499	0.0009993	3.10588e-05	0.0017925	0	0.000609891	0.000196109	0.0146041	0	0.0533446	0.0121719	3.56532e-05	0.00140556	0.00310282	0.000750469	0.0011621	0.00373845	0.000428531	9.22112e-05	0.00290031	0.000667408	0.00322439	0.00508852	0.00131848	0.00646825	0.00684566	0.00236863	0.00339403	0.000588928	0.116624	0.00344995	0.0570785	0.00422583	0.0039112	0.00579432	0.00299594	0.00183004	0.00242785	0.0182407	0.000134959	0
sk__Bacteria|p__Firmicutes|c__Bacilli|o__Lactobacillales|f__Enterococcaceae	0	3.84143e-05	0	0	6.62471e-05	0	0	0	0.000892825	0	0	0.0001434	0	0	0	0	0.000401413	0	4.1401e-05	7.13063e-05	0	3.30087e-05	0	0	0	0	0	0	0	0	0	0	0	0.000300541	0	3.26349e-05	0.00317115	0	0	0	0	0	0.00136874	0.000184366	0	0.993024	0	0	3.62017e-05
sk__Bacteria|p__Bacteroidetes|c__Bacteroidia|o__Bacteroidales|f__Rikenellaceae	0.00641521	0.011409	0.00378526	7.23589e-05	3.31236e-05	0.0369384	0.00999474	0.0282916	0.015678	0.0209853	0.000186353	0.0286442	0.0432039	0.0151364	0.0393003	0.000438853	0.0252489	0.0484851	0.0284425	0.0333001	0.0249202	0.026242	0.0631332	0.0036523	0.0414162	0.00219027	0.00162906	0.0088021	0.00204672	0.036782	0.0558147	0	0.0603431	3.33934e-05	0.0328976	0	0.0197517	0.039264	0.0168517	0.0586935	0.0251014	0.0295151	0	0	0.0381962	0.00027356	0.046064	0.0183544	0
sk__Bacteria|p__Fusobacteria|c__Fusobacteriia|o__Fusobacteriales|f__Fusobacteriaceae	3.86458e-05	0	0	0	0	0	7.01385e-05	0	0	0	0.202814	0	0	0.0219284	0.00247098	0.0917203	0.000682402	0.00703162	4.1401e-05	0.00427838	7.59763e-05	0.00135336	0	0.138721	0.011362	0.00461861	0	0	0.0815128	0	0	0.000272789	0	0	0	0.102343	4.53022e-05	0.000166903	0.0065903	0	0	3.62148e-05	0.000273748	0.123433	0.1373	0	0	0.00112466	0.000253412
sk__Bacteria|p__Bacteroidetes|c__Bacteroidia|o__Bacteroidales|f__Porphyromonadaceae	0.0248106	0.0164029	0.0281711	0.00274964	3.31236e-05	0.0245536	0.018236	0.0124359	0.048034	0.0285467	0.0193186	0.0629168	0.0889968	0.0301896	0.0474976	0.00941096	0.0314306	0.0567684	0.0546079	0.0635339	0.0148534	0.0371348	0.0388993	0.0195564	0.0208181	0.00807066	0.0245282	0.0247875	0.0154839	0.161737	0.0308491	0	0.0323003	0	0.0648741	0.0110306	0.0278155	0.107486	0.040736	0.0167028	0.0478364	0.0204976	0.0323478	0.019681	0.127305	0.000376146	0.0984323	0.0863287	0.26992
sk__Bacteria|p__Bacteroidetes|c__Bacteroidia|o__Bacteroidales|f__Prevotellaceae	0.447828	0.0164413	0.152721	7.23589e-05	6.62471e-05	0.0817972	0.000140277	3.88621e-05	0.0859969	0.350854	0.000217412	0.0723812	0.109426	0.339987	0.0418889	7.31422e-05	0.23583	0.0254758	0.254947	3.56532e-05	7.59763e-05	0.327645	0.0371169	0.0842685	0.213263	0.4027	0.236583	0.228315	0.00298109	7.96147e-05	0.228665	0.00104569	0.071683	0	0	3.26349e-05	0.000362417	0	0.000840373	0.027668	8.45166e-05	0.00818455	0.0730906	0.353475	9.38482e-05	0	0.0153406	4.49863e-05	3.62017e-05
sk__Bacteria|p__Verrucomicrobia|c__Verrucomicrobiae|o__Verrucomicrobiales|f__Verrucomicrobiaceae	0	7.68285e-05	0	0	0	0.000432028	0	0.000116586	0.000285704	0	0	3.585e-05	0.000566343	0	0.000235331	0	0.000160565	0.0328388	0	0	0	0	0	0	0	0.000166651	0.000461056	0.000607042	0	0.0427133	0.00482349	0.000863833	0	0.00010018	0.000263181	0	0.00874332	0.00079279	0	0	0.109829	0	0.155306	0	0.0130918	0.0013678	0.0505611	0	0
sk__Bacteria|p__Firmicutes|c__Negativicutes|o__Selenomonadales|f__Veillonellaceae	0.0243855	0.0013445	0.00251137	0.00227931	0.0853263	0.0286578	0.0620025	0.000116586	0.000285704	0.075647	0.0952263	0.00670395	8.09061e-05	0.0373974	0.0223564	0.0239175	0.0486513	0.0232301	0.0316718	0.0718055	0.0044826	0.00762502	0.00744215	0.063384	0.0561746	0.0456623	0.0102354	0.00485633	0.00320356	0.0112655	0.0136754	0.0149125	0.00806485	0.00868229	0.00258795	0.00450362	0.0135	0.026329	0.071476	0.0243529	0.00431034	0.00322312	0.00255498	0.230411	0.0573882	0.000102585	0.005758	0.00413874	0.00771097
sk__Bacteria|p__Proteobacteria|c__Betaproteobacteria|o__Burkholderiales|f__Alcaligenaceae	0.0461045	0.0117548	0.00516833	0.0248191	3.31236e-05	0.00925259	0.0137822	0.03381	0.0204993	0.0529629	0.0316489	0.0445974	0.0322006	0.0228432	0.0151396	0.00780183	0.003693	0.0104554	0.0366813	0.0478822	0.0189181	0.0252847	0.0253596	0.0669367	0.00544886	0.0213075	0.0176431	0.0204708	0.0740823	0.011783	0.0212022	0	0.0117493	0.0359313	0.0368015	0.0146531	0.0062517	0.0245765	0.0159229	0.00323006	0.00883198	0.0343679	0.012638	0.0497327	0.0168458	0	0.048964	0.068739	0.0629186
sk__Bacteria|p__Proteobacteria|c__Deltaproteobacteria|o__Desulfovibrionales|f__Desulfovibrionaceae	0.00544906	0.0212047	0.0088444	3.61795e-05	0	0.0144729	0.00424338	0.000116586	0.00117853	0.00443023	0	0.0205062	0.00898058	0.0146097	0.00713837	0.00224303	0.00662331	0.00979273	0.0134139	0.00431403	0.0155751	0.0280574	0.0194809	0.00753702	0.00908958	0	0.00826827	0.0164576	0.00160178	0.00179133	0.0068907	0.0223687	0.00757359	0.0102852	0.00258795	0.000913778	0.00675002	0.0120587	0.00216728	0.00990267	0.0244253	7.24297e-05	0.00670682	0.0010601	0.0127634	3.4195e-05	0	0.00395879	0
sk__Bacteria|p__Firmicutes|c__Bacilli|o__Lactobacillales|f__Streptococcaceae	0.00517854	0.00203596	0.000473157	0.0121563	0.0033786	0.000180012	0.000420831	0.00275921	0.000107139	0.00069951	0.000341647	0.00046605	0.000121359	0.000332668	7.84437e-05	7.31422e-05	0.000802826	0.000220889	0.000289807	0	0.00106367	0.000858227	0.000531582	9.96082e-05	0.000537556	0.00568993	0.000491793	0.000404694	0.000222469	0.00191075	0.00169617	0.00577404	0.0317272	0.00374007	0.00140363	0.118693	0.000135906	0.0135609	0.0404706	0.00701262	0.00515551	0.000434578	0.00246373	0.00170538	0.000422317	0.000786486	0.00281595	0.00125962	0.0104985
sk__Bacteria|p__Firmicutes|c__Clostridia|o__Clostridiales|f__Christensenellaceae	0.00112073	0.000806699	0.0251501	3.61795e-05	0	0.0110527	0	0.000116586	0.0394272	3.331e-05	6.21176e-05	0.00813795	0.000404531	0.00659792	0.000117666	0	0	0.000110444	0.00149044	0	0	0.000363096	0.0134459	0.000232419	0	4.76145e-05	0	0.00104546	0	0.000318459	0.019188	9.09298e-05	0.00216973	0	0.00307044	0	0	0	0	0.00331506	0.119549	0.000217289	0.000547495	0	0.00150157	3.4195e-05	0.000210146	0.000314904	0
sk__Bacteria|p__Actinobacteria|c__Coriobacteriia|o__Coriobacteriales|f__Coriobacteriaceae	0.00166177	0.000883528	0.000946315	0.000144718	0.000629347	0.0142929	0.000105208	0.00345873	0.00674976	0.00119916	6.21176e-05	0.0024378	0.000444984	0.000443557	0.00631472	0.00763117	0.0011641	0.00618488	0.00235986	0.000356532	0.000265917	0.0011223	0.00065666	0.000166014	0.0225285	0.000309494	0.000768427	0.000944287	0.00057842	0.00127383	0.00254426	0.000136395	0.00466697	3.33934e-05	0.000219317	0.0104105	0.00371478	0.00588333	0.000574992	0.0734413	0.00232421	0.00119509	0.00588557	0.00115229	0.000516165	0.000102585	0.000210146	0.000494849	0.000543026
sk__Bacteria|p__Proteobacteria|c__Alphaproteobacteria|o__Rhodospirillales|f__Rhodospirillaceae	0	0	0.00363967	0	0	0	0	3.88621e-05	0	0	0	0	0	0	0	0	4.01413e-05	0	0	0	0	0	0	0	0	0	0	0	0	0	0.00365737	0	0	0	0	0	0	0	0	0	0	0	0	0	0.0249167	0	0	0	0
sk__Bacteria|p__Proteobacteria|c__Gammaproteobacteria|o__Pasteurellales|f__Pasteurellaceae	0.0137966	0.00626152	0.0011647	0.0399059	3.31236e-05	0.000576037	0.000140277	0	0.000607121	0.00169881	0	0	0	0.00127523	0	0	0	3.68148e-05	0	0.000106959	0.000113964	0	0	0	0.000146606	0.0114751	0.00430319	0.00074194	0	0.000278651	0.000477049	0.000409184	0.00777828	0	8.7727e-05	3.26349e-05	0	0.000250355	0.114423	0.00055251	0	0.000579437	0.000821243	4.60914e-05	0.000187696	0	0.000294204	0.0170498	0.00231691
sk__Bacteria|p__Firmicutes|c__Erysipelotrichia|o__Erysipelotrichales|f__Erysipelotrichaceae	0.0408487	0.00157498	0.00564149	0.0339001	0.00917522	0.0441028	0.000981939	0.00252604	0.0157137	0.00183205	0.00108706	0.00068115	0.00400485	0.00396429	0.0012551	0.00204798	0.00212749	0.00114126	0.00215285	0.0111951	0.000531834	0.00237663	0.00228268	0.00219138	0.00298099	0.00149986	0.00242823	0.0153784	0.00262514	0.0634131	0.00174918	0.02787	0.00470791	0.00490884	0.00087727	0.000685334	0.000181209	0.000917967	0.000840373	0.000722513	0.000802907	0.00362148	0.00424309	0.00225848	0.00760171	0.00013678	0.000420292	0.00035989	0.00289614
sk__Bacteria|p__Firmicutes|c__Clostridia|o__Clostridiales|f__Peptostreptococcaceae	0.000270521	0.000960356	0.000291174	0.00643994	0.00331236	0.0015481	0	0.000116586	0.000464269	0.00043303	6.21176e-05	0.00032265	0.000161812	0.000110889	0.000588328	0.000438853	0.000883109	0.000993999	0.000165604	0.00645322	0.000189941	0.000330087	0.000281426	0.00149412	0.000904071	0.00502333	0.00368845	0.00222582	0.00992214	0.000358266	0.000212022	0.00018186	0.00302943	0.00554331	0.000833406	0.000750604	0.000181209	0.00029208	0.00154806	0.00131752	0.0025355	0.00709811	0.000547495	0	0.000328469	0	0.000210146	0	0.00021721
sk__Bacteria|p__Firmicutes|c__Bacilli|o__Lactobacillales|f__Lactobacillaceae	0.0100479	0	0	7.23589e-05	6.62471e-05	0	0	0	0.000249991	0	3.10588e-05	0.00025095	0	0	0.000627549	0	0.000200706	0	0	3.56532e-05	0.000949704	0	0	3.32027e-05	7.3303e-05	0	0	0	0	0	0	0.00150034	0.0553895	0	0.00013159	0.0474186	0.000181209	0.0012935	0	8.50015e-05	0	0	0.000136874	0	9.38482e-05	0.000170975	0	0.00125962	0.000253412
sk__Bacteria|p__Firmicutes|c__Clostridia|o__Clostridiales|f__Clostridiaceae	0.00158448	0.0002689	0.00101911	0.00329233	0.0286519	0.00414026	3.50693e-05	3.88621e-05	0.00121424	0.00026648	0	0.0013623	4.04531e-05	0.000110889	0.000117666	0.00065828	0.00477681	0	0.000331208	0.000106959	0	3.30087e-05	0.00125078	0.00398433	0	0.00399962	0.00264339	0.00283286	0	0.000119422	0.000265027	0.000591043	0.00114627	0.00684566	0.0014475	3.26349e-05	0.000226511	0	0.00119421	0.000510009	0.000591616	0.000615652	0.000228123	0	0	0	0	0.000224931	0.000470622
sk__Bacteria|p__Synergistetes|c__Synergistia|o__Synergistales|f__Synergistaceae	0	0.000153657	0.000545951	0	0	0.00147609	0	3.88621e-05	0.000214278	0.00046634	0	0.00032265	0	0	0.000156887	0	0.00032113	3.68148e-05	0.00082802	0	0	3.30087e-05	0.000406504	0	7.3303e-05	0	0	0.000134898	0	0	0	0.0646511	0.00114627	0	0.000482498	0.000783239	0.00892453	0.000166903	4.42302e-05	0	0.0554006	0	0.00250935	0	0	6.83901e-05	0.00991888	4.49863e-05	0
sk__Bacteria|p__Lentisphaerae|c__Lentisphaeria|o__Victivallales|f__Victivallaceae	0.000541042	3.84143e-05	0.00323931	0	0	7.20046e-05	0	0	0.00285704	0	0	0.00161325	0	0	0.00223564	0	0	0.000220889	0.000372609	0	0	0	0.00137586	0	0	0	0	0.000101174	0	0.000119422	0	0	8.18766e-05	0	0.00241249	0	0.000181209	4.17258e-05	0	0.000765013	4.22583e-05	0	0	0	0	0	0	0.00265419	0
sk__Bacteria|p__Firmicutes|c__Clostridia|o__Clostridiales|f__Peptococcaceae	0.000154583	0.000960356	0.000727934	0	0	0.00259217	3.50693e-05	0	0.00071426	0	0	0.00039435	0	0.000304946	0	0	0	0.000184074	8.2802e-05	0	0	0.00108929	0.000875547	0	0	0	0	0.000640766	0	0	0.000265027	0	0.000286568	0	0.000526362	0	0	0	0	0.00123252	0.000295808	0	0	0	0	0	0.00306813	0	0
sk__Bacteria|p__Proteobacteria|c__Betaproteobacteria|o__Burkholderiales|f__Oxalobacteraceae	0	0	0.000982712	0	0	0.00122408	0	0	0.0011071	3.331e-05	0	0.0005019	0.000283172	0	3.92218e-05	0	0	0	0.000455411	0	0.000379881	0	0	0	0	0	0	0	0	0	0	0.000318254	0	0	0	0	0.000362417	0	0	0	0	0	0	0	0	0	0	0.000269918	0
sk__Bacteria|p__Proteobacteria|c__Gammaproteobacteria|o__Aeromonadales|f__Succinivibrionaceae	0	0	0	0	0	0	0	0	0.000642834	0	6.21176e-05	0	0	0	0	0	0	0	0	0	0	0	0	0	0	0	0	0	0	0.000318459	0	0	4.09383e-05	0	0	6.52699e-05	0	0	0.00185767	0	0	0	0.0026006	0	0.000140772	0	0	0	0
sk__Bacteria|p__Proteobacteria|c__Epsilonproteobacteria|o__Campylobacterales|f__Campylobacteraceae	3.86458e-05	3.84143e-05	0	0.000108538	0	7.20046e-05	3.50693e-05	7.77242e-05	0	0	0	0	0	2.77223e-05	0	0	0	0	0.000207005	0	0	0.00316884	0	0	0	0.000809447	0	0.000539593	0	0	0	0	4.09383e-05	0	0	3.26349e-05	0	0	0.000619222	0	0	0	0	0	0	0	0	0.000224931	0.000181009
sk__Bacteria|p__Proteobacteria|c__Epsilonproteobacteria|o__Campylobacterales|f__Helicobacteraceae	0.00475344	0	0	0	0	0	0	0	0	0	0	0	0	0	0	0	0	0	0	0	0	0	0	0	0	0	0	0	0	0	0	0	0	0	0	0	0	0	0	0	0	0	0	0	0	0	0	0	0
sk__Bacteria|p__Proteobacteria|c__Betaproteobacteria|o__Burkholderiales|f__Comamonadaceae	0	3.84143e-05	3.63967e-05	0	0	0	0	3.88621e-05	3.5713e-05	0.00343093	0	0	0	0	0	0	0	0	0	0	0	0	0.000562852	0	0	0	0	0	0	0	0	0	0	0	0	0	0	0	0	0	0	0	0	0	0	0	0	0	0
sk__Bacteria|p__Firmicutes|c__Bacilli|o__Lactobacillales|f__Carnobacteriaceae	0	0	0	0.000108538	3.31236e-05	0	3.50693e-05	0	0.000178565	3.331e-05	0	0	0	0	0	0	0	0	0	0	0	0	0	0	0	0.000166651	3.07371e-05	3.37245e-05	8.89878e-05	3.98073e-05	0	0	8.18766e-05	0	0	0.000293715	0	8.34516e-05	4.42302e-05	4.25007e-05	0	3.62148e-05	0	0	0	0	8.40583e-05	4.49863e-05	0.000543026
sk__Bacteria|p__Bacteroidetes|c__Flavobacteriia|o__Flavobacteriales|f__Flavobacteriaceae	0.000270521	3.84143e-05	0.000181984	0	0	0.00212414	0	0	0.00160709	0.00143233	0	0	0.000364078	5.54447e-05	0	0	0	0	0.000248406	0	0	0.000165044	0	0	0	0	0	6.74491e-05	0	0	0	0	0	0	0	0	0	0	0	0.00136002	0	0	0	0	0	0	0	0	0
sk__Bacteria|p__Actinobacteria|c__Actinobacteria|o__Micrococcales|f__Micrococcaceae	0.000579688	0	7.27934e-05	3.61795e-05	0	0	0	0	0.000107139	0	0	0	0	0	0	0	0	0	0	0	3.79881e-05	0	0	0	0	9.5229e-05	3.07371e-05	0.000101174	0	3.98073e-05	0.000265027	9.09298e-05	0.000204692	0	0	6.52699e-05	0	4.17258e-05	0	0	0.000126775	0	0.000866867	0	0	0	0	0	7.24034e-05
sk__Bacteria|p__Firmicutes|c__Clostridia|o__Clostridiales|f__Eubacteriaceae	0	0	0	0	0	0	0	0	0	0	0	0	0	0	0	0	0	0	0	0	0	0	0	0	0	0	9.22112e-05	0	0	0	0	0	0	0	0	0.000293715	0	4.17258e-05	0	0.00119002	0.000126775	0	0.000821243	0	0	3.4195e-05	0	8.99726e-05	0
sk__Bacteria|p__Proteobacteria|c__Betaproteobacteria|o__Rhodocyclales|f__Rhodocyclaceae	0	0	0	0	0	0	0	0	0	0.00279804	0	0	0	0	0	0	0	0	0	0	0	0	0	0	0	0	0	0	0	0	0	0	0	0	0	0	0	0	0	0	0	0	0	0	0	0	0	0	0
sk__Bacteria|p__Firmicutes|c__Clostridia|o__Clostridiales|f__Defluviitaleaceae	0	0	0	0	0	0	0	0	0	0	0	0	0	0	0	0	0	0	0	0	0	0	0	0	0	0	0	0	0	3.98073e-05	0	0	0	0	0	0	0	0	0	0	0.000126775	0	0	0	0.0013608	0	0	0	0
sk__Bacteria|p__Proteobacteria|c__Gammaproteobacteria|o__Alteromonadales|f__Shewanellaceae	0	0	0	0	0	0	0	0	0	0	0	0	0	0	0	0	0	0	0	0	0	0	0	0	0	0	0	0	0	0	0	0	0	0	0	0	0	0	0	0	0	0	0	0	0	0	0	0	0
sk__Bacteria|p__Firmicutes|c__Clostridia|o__Thermoanaerobacterales|f__Thermoanaerobacteraceae	0	0	0.000181984	0	0	7.20046e-05	0	0	0.000178565	0	0	0	0	0	0	0	0	0	0	0	0	0	0	0	0	0	0	0	0	0	0	0	0	0	0	0	0	0	0	4.25007e-05	0.000676133	0	0	0	0	0	0	0	0
sk__Bacteria|p__Fusobacteria|c__Fusobacteriia|o__Fusobacteriales|f__Leptotrichiaceae	0	0	0	0	0	0	0	0	0.000142852	0	0	0	0	0	0	0	0	0.000184074	4.1401e-05	0	0	0	0	0	0	0	0	0.000101174	0.000222469	0	0	0	0	0	0	0	0	0	0.000574992	0	0	0	0	0	0	0	0	0	0
sk__Bacteria|p__Proteobacteria|c__Betaproteobacteria|o__Neisseriales|f__Neisseriaceae	0	0	0	0	0	0	0	0	0	0	0	0	0	2.77223e-05	0	0	0	0	0	3.56532e-05	0	0	0	0	0	0.000119036	0	0	0	0	0	0	0	0	0	0	0	0	8.84603e-05	0	0	0	0	0.000138274	0	0	0	0.000809753	3.62017e-05
sk__Bacteria|p__Actinobacteria|c__Actinobacteria|o__Actinomycetales|f__Actinomycetaceae	3.86458e-05	0	0	0	6.62471e-05	3.60023e-05	7.01385e-05	0	3.5713e-05	0	3.10588e-05	0	4.04531e-05	0	0	0	0	0	0	3.56532e-05	0	0	0	0	0	7.14218e-05	0	3.37245e-05	0	3.98073e-05	5.30054e-05	4.54649e-05	4.09383e-05	0.000200361	0	0.000587429	4.53022e-05	4.17258e-05	0.000132691	4.25007e-05	4.22583e-05	0	0	4.60914e-05	0	0.00013678	4.20292e-05	4.49863e-05	0.000181009
sk__Bacteria|p__Proteobacteria|c__Alphaproteobacteria|o__Rhizobiales|f__Bradyrhizobiaceae	0	0	0	0	0	0	0	0	0	0.00023317	0	0	0	0	0	0	0	0	0	0	0	0	0	0	0	0	0	0	0	0	0	0	0	0	0	0	0	0	0	0	0	0	0	0	0	0	0	0	0
sk__Bacteria|p__Proteobacteria|c__Gammaproteobacteria|o__Xanthomonadales|f__Xanthomonadaceae	0	0	0	0	0	0	0	0	0	0.00059958	0	0	0	0	0	0	0	0	0	0	0	0	0	0	0	0	0	0	0	0	0	0	0	0	0	0	0	0	0	0	0	0	0	0	0	0	0	0	0
sk__Bacteria|p__Actinobacteria|c__Actinobacteria|o__Corynebacteriales|f__Corynebacteriaceae	0	0	0	0	0	0	0	0	0	0	0	0	0	0	0	0	0	0	0	0	0	0.00026407	0	0	2.44343e-05	0	0	3.37245e-05	0	0	0	0	0	0	0	0	0	0	0	0	0	0	0	0	0	0	0	0	0
sk__Bacteria|p__Proteobacteria|c__Alphaproteobacteria|o__Rhizobiales|f__Rhizobiaceae	0	0	0	0	0	0	0	0	0	0.00056627	0	0	0	0	0	0	0	0	0	0	0	0	0	0	0	0	0	0	0	0	0	0	0	0	0	0	0	0	0	0	0	0	0	0	0	0	0	0	0
sk__Bacteria|p__Bacteroidetes|c__Bacteroidia|o__Bacteroidales|f__Bacteroidaceae|g__Bacteroides	0.124401	0.566149	0.0425842	0.28437	0.365154	0.185556	0.659723	0.566726	0.100604	0.25309	0.630121	0.346454	0.260599	0.192088	0.447717	0.504681	0.228966	0.418842	0.234868	0.487735	0.541179	0.210629	0.347717	0.357427	0.23435	0.109632	0.275619	0.189869	0.661491	0.364038	0.198028	0.505615	0.214435	0.483136	0.331915	0.396841	0.362734	0.435367	0.300367	0.318543	0.204361	0.434469	0.306141	0.0899244	0.0872789	0.000410341	0.311058	0.34527	0.381385
sk__Bacteria|p__Firmicutes|c__Clostridia|o__Clostridiales|f__Ruminococcaceae|g__Faecalibacterium	0.0387618	0.0921942	0.0894268	0.157959	0.000198741	0.135765	0.00918815	0.057205	0.250777	0.0368076	3.10588e-05	0.0678999	0.0101133	0.01777	0.0954267	0.00916715	0.104488	0.0639473	0.0370953	0.0033514	0.0150053	0.0135336	0.0324265	0.0120526	0.100718	0.0353062	0.0260343	0.0906178	0.0014683	0.046495	0.0551256	0.00463742	0.0624719	6.67869e-05	0.07391	0.0582207	0.161638	0.012017	0.0321553	0.0436058	0.100532	0.247673	0.168902	0.0354904	0.0581859	3.4195e-05	0.175388	0.111431	0
sk__Bacteria|p__Firmicutes|c__Negativicutes|o__Selenomonadales|f__Acidaminococcaceae|g__Phascolarctobacterium	0	0.054894	0.0477161	0.00756151	0	0.00205213	0.0393477	0.000660656	0.0399629	0.0572932	0	0.0796229	0.0966828	0.00557219	0	0.0684367	0.00196692	0.0299672	0.0114267	0.0222119	0.0356329	0.142763	0.0191057	0.0264294	0.00740361	0.0225931	0.0799779	0.038682	0.0370634	0.0370208	0.0443125	0	0.0163344	0	0.0310115	0.063475	0.010646	0.0272887	0.0148171	0.0540184	0.0237492	0.0241191	0.058582	0.0185288	0	0.00013678	4.20292e-05	0.0282064	0
sk__Bacteria|p__Proteobacteria|c__Gammaproteobacteria|o__Enterobacteriales|f__Enterobacteriaceae|g__Escherichia	0.00127531	0.00149816	0.0033849	0.00217077	0.0336535	0.000144009	0.00711906	3.88621e-05	0.00196422	0.00043303	0.000341647	0.0008604	0.00384304	0.00726325	0.000980546	0.176053	0.0761882	0.000883555	0.00289807	0.000106959	0.00041787	0.0287836	0.0275172	0.00268942	0.000757465	0.0116417	0.000245897	0.0142655	0.00791991	0.00123403	5.30054e-05	0.00900205	0.00323413	0.13167	0	3.26349e-05	0.147051	0.00642577	0.000132691	0.000382507	0.000169033	0.000362148	0.00141436	0.000875737	0	0.000102585	4.20292e-05	0.000224931	0.013648
sk__Bacteria|p__Actinobacteria|c__Actinobacteria|o__Bifidobacteriales|f__Bifidobacteriaceae|g__Bifidobacterium	0.0125213	0.00399508	3.63967e-05	0.0220695	0.061941	0.00424827	3.50693e-05	0.0119307	0.0027499	0.00096599	3.10588e-05	0.0017208	0	0.000609891	0.000196109	0.0146041	0	0.0530133	0.0121719	3.56532e-05	0.00140556	0.00214557	0.000750469	0.0011621	0.00373845	0.000428531	9.22112e-05	0.00202347	0.000667408	0.00322439	0.00508852	0.00131848	0.00646825	0.00684566	0.00236863	0.00234972	0.000588928	0.116457	0.00344995	0.0570785	0.00422583	0.0039112	0.00579432	0.00299594	0.00183004	0.00242785	0.0182407	0.000134959	0
sk__Bacteria|p__Firmicutes|c__Bacilli|o__Lactobacillales|f__Enterococcaceae|g__Enterococcus	0	3.84143e-05	0	0	6.62471e-05	0	0	0	0.000892825	0	0	0.0001434	0	0	0	0	0.000401413	0	4.1401e-05	7.13063e-05	0	3.30087e-05	0	0	0	0	0	0	0	0	0	0	0	0.000300541	0	3.26349e-05	0.00317115	0	0	0	0	0	0.00136874	0.000184366	0	0.993024	0	0	3.62017e-05
sk__Bacteria|p__Bacteroidetes|c__Bacteroidia|o__Bacteroidales|f__Rikenellaceae|g__Alistipes	0.00641521	0.011409	0.0010919	7.23589e-05	3.31236e-05	0.0369384	0.00999474	0.0282916	0.015678	0.0209853	0.000186353	0.0286442	0.0432039	0.0151087	0.0393003	0.000438853	0.0252489	0.0484851	0.0284425	0.0333001	0.0249202	0.026242	0.0631332	0.0036523	0.0414162	0.00219027	0.00162906	0.0088021	0.00204672	0.036782	0.0558147	0	0.0603431	3.33934e-05	0.0328976	0	0.0197517	0.039264	0.0168517	0.0586935	0.0251014	0.0295151	0	0	0.0381962	0.00027356	0.046064	0.0183544	0
sk__Bacteria|p__Fusobacteria|c__Fusobacteriia|o__Fusobacteriales|f__Fusobacteriaceae|g__Fusobacterium	3.86458e-05	0	0	0	0	0	7.01385e-05	0	0	0	0.202814	0	0	0.0219284	0	0.0917203	0.000682402	0.00703162	4.1401e-05	0.00427838	7.59763e-05	0.00135336	0	0.138721	0.011362	0.00461861	0	0	0.0815128	0	0	0.000272789	0	0	0	0.102343	4.53022e-05	0.000166903	0.0065903	0	0	3.62148e-05	0.000273748	0.123433	0.1373	0	0	0.00112466	0.000253412
sk__Bacteria|p__Bacteroidetes|c__Bacteroidia|o__Bacteroidales|f__Porphyromonadaceae|g__Parabacteroides	0.0143763	0.00898894	0.0157598	0.00166425	3.31236e-05	0.0126008	0.0145888	0.00870511	0.0199636	0.0193864	0.0191633	0.0460314	0.0800566	0.0192393	0.0138845	0.00931344	0.0314306	0.0475279	0.0181336	0.0359027	0.0100289	0.0277604	0.0240463	0.0183943	0.010238	0.00673745	0.0177968	0.0157494	0.0147275	0.0840731	0.0208311	0	0.0105211	0	0.0521098	0.0110306	0.0236024	0.074564	0.0274227	0.00454758	0.045808	0.0118422	0.0323478	0.019681	0.11548	0.00034195	0.0295465	0.0627559	0.26992
sk__Bacteria|p__Bacteroidetes|c__Bacteroidia|o__Bacteroidales|f__Prevotellaceae|g__Prevotella	0.445432	0	0.145514	3.61795e-05	6.62471e-05	0.0768289	0.000105208	3.88621e-05	0.075533	0.342094	0.000186353	0.0723812	0.0916667	0.319472	0.000117666	4.87615e-05	0.181519	7.36296e-05	0.192639	3.56532e-05	7.59763e-05	0.294669	3.12695e-05	0.0824424	0.199238	0.401462	0.236583	0.209665	4.44939e-05	0	0.214513	0.00104569	0.0456053	0	0	3.26349e-05	0.000362417	0	0.000840373	4.25007e-05	8.45166e-05	0	9.12492e-05	0.353475	9.38482e-05	0	0	4.49863e-05	3.62017e-05
sk__Bacteria|p__Firmicutes|c__Clostridia|o__Clostridiales|f__Lachnospiraceae|g__Lachnospira	0.00711084	0.0279656	0.00254777	0.0522069	0	0.0104047	0.0136419	0.000233173	0.00446413	0.00369741	0	0.0138023	0	0.0237026	0.0216112	0.0186513	0.0144107	0	0.018175	0.00438534	0.0174366	0.00234362	0.0121639	0.0540873	0.0341348	0.0658033	0.0149075	0.0352421	0.010723	0.00322439	0.00418743	0.000500114	0.0340607	0	0.0101763	0.00414464	0.00543626	0.0184428	0.00490955	0.0270305	0.000338066	0.0178901	0.0313897	0	0.0134203	0	0.00180725	0.0188942	0.000941245
sk__Bacteria|p__Firmicutes|c__Clostridia|o__Clostridiales|f__Lachnospiraceae|g__Lachnoclostridium	0.0046375	0.00676091	0.00192903	0.0202243	0.0292481	0.00241215	0.00852183	0.0153505	0.00178565	0.0140235	0.000124235	0.0120098	0.063835	0.00274451	0.0189049	0.00360835	0.00714515	0.0122225	0.0211145	0.00955505	0.0195639	0.00881334	0.00531582	0.00272262	0.0160778	0.0065708	0.0262187	0.0249899	0.0382647	0.0125393	0.000795081	0.0058195	0.00171941	0.118814	0.00842179	0.00691861	0.0115521	0.00600851	0.0136229	0.00357006	0.00401454	0.0145221	0.0312072	0.000368732	0.00417625	6.83901e-05	0.00865801	0.00152953	0.0295768
sk__Bacteria|p__Verrucomicrobia|c__Verrucomicrobiae|o__Verrucomicrobiales|f__Verrucomicrobiaceae|g__Akkermansia	0	7.68285e-05	0	0	0	0.000432028	0	0.000116586	0.000285704	0	0	3.585e-05	0.000566343	0	0.000235331	0	0.000160565	0.0328388	0	0	0	0	0	0	0	0.000166651	0.000461056	0.000607042	0	0.0427133	0.00482349	0.000863833	0	0.00010018	0.000263181	0	0.00874332	0.00079279	0	0	0.109829	0	0.155306	0	0.0130918	0.0013678	0.0505611	0	0
sk__Bacteria|p__Firmicutes|c__Clostridia|o__Clostridiales|f__Lachnospiraceae|g__Roseburia	0.00158448	0.000614628	0.00131028	0.0733357	0	0.00957661	0.0105558	0.000466345	0.00446413	0.00736151	0	0.0119381	8.09061e-05	0.0260867	0.0050204	0.00624147	0.00947335	0	0.0123375	0.0133699	0.0120802	0.000165044	0.00731707	0.0193572	0.0618922	0.0717789	0.00209012	0.0114326	0.0196663	0.010748	0.00752677	0.00200045	0.00605887	0	0.0175015	0.00528686	0.00176678	0	0.0693971	0.00603511	0.000338066	0	0.0200292	0	0.00286237	0	0.0060522	0.00269918	0
sk__Bacteria|p__Firmicutes|c__Clostridia|o__Clostridiales|f__Ruminococcaceae|g__Ruminococcus	0.00865667	0.0137139	0.0022566	0.00112156	3.31236e-05	0.0641921	0	0.0874786	0.000928538	0.00136571	3.10588e-05	0.00591525	0.00157767	0.0107285	0.057107	0.0134582	0.00497752	0.0170084	0.00451271	0.0022105	0	0.000330087	0.00125078	9.96082e-05	0.0130479	0.00128559	0.037407	0.0261028	0	0.00688667	0.0110781	0.0139123	0.0403652	3.33934e-05	0.00837793	0.00296978	0.0163541	0.024493	0.13216	0.00739513	0.0128043	0	0.00123186	4.60914e-05	0.0100887	0	0.015803	0.0169148	3.62017e-05
sk__Bacteria|p__Firmicutes|c__Negativicutes|o__Selenomonadales|f__Veillonellaceae|g__Megasphaera	3.86458e-05	0	0	0	0	0	7.01385e-05	3.88621e-05	3.5713e-05	0.0298791	9.31764e-05	0	4.04531e-05	0	0	0.0213088	0.00256904	0.0214998	0.0139935	0	0	0	0	0.00893154	0.00571764	0.000428531	0.00998955	3.37245e-05	0	7.96147e-05	5.30054e-05	0	0.00241536	0	0	0	0	0.0247434	0.0233978	0.0153003	0.00426809	0	0.00196186	0	0	0	0	0	3.62017e-05
sk__Bacteria|p__Proteobacteria|c__Betaproteobacteria|o__Burkholderiales|f__Alcaligenaceae|g__Parasutterella	0.000309167	0.0117548	0.000764331	0.0248191	0	0.000792051	0.0137822	0.0337712	0.000571408	0.0167549	0.000155294	0.0288593	0.0322006	0.0228432	0.000235331	0.00780183	0.00341201	0.0104554	0	0	0.00554627	0.0252517	0.00478424	6.64055e-05	0.00146606	0.00292829	0.00952849	0.0204708	0	0.00159229	0.00174918	0	0.00073689	3.33934e-05	0.0112291	0	0	0.000959693	0	0.00204004	0.000169033	0.00742404	0.00305685	0	0.000187696	0	0	0.00184444	0
sk__Bacteria|p__Firmicutes|c__Negativicutes|o__Selenomonadales|f__Veillonellaceae|g__Megamonas	0	0	0.000181984	0	0	0.000864055	0.061266	7.77242e-05	0	0.0372073	0.0944498	0.00670395	0	0	0	0	0	0	0.00153184	0.0717698	0.0041787	0	0	0.0474799	0.029028	0	0	3.37245e-05	4.44939e-05	0.0107878	0.00461147	0	0	0	0	0	0	0	0	0.00420757	4.22583e-05	3.62148e-05	0	0.230411	0.0283891	0	0	0	0
sk__Bacteria|p__Proteobacteria|c__Deltaproteobacteria|o__Desulfovibrionales|f__Desulfovibrionaceae|g__Bilophila	0.00541042	0.00764444	0.000436761	3.61795e-05	0	0.000432028	0.00424338	7.77242e-05	0.000785686	0.00443023	0	0.0155589	0.00898058	0.0033544	0.00560872	0.0020236	0.00377328	0.00250341	0.00115923	0.00256703	0.0038368	0.0098036	0.00365854	0.00511322	0.00210135	0	0.00826827	0.00873466	0.00160178	0.000995183	0.0068907	0	0.000409383	0.0102852	0.00258795	0	0.00602519	0.0115998	0.00216728	0.000637511	0.00684584	0	0	0.0010601	0.0127634	3.4195e-05	0	0.00395879	0
sk__Bacteria|p__Firmicutes|c__Negativicutes|o__Selenomonadales|f__Veillonellaceae|g__Veillonella	0.00158448	0.000729871	0.000727934	0.00224313	0.0770454	0.000108007	0.000631247	0	3.5713e-05	0.0006662	0.000652235	0	0	0.000332668	7.84437e-05	2.43807e-05	8.02826e-05	3.68148e-05	0	3.56532e-05	0.000303905	0.000198052	9.38086e-05	0	2.44343e-05	0.0220217	0.000122948	0.00252934	0.000667408	0.000398073	0.000318032	0.000727438	0.00495354	0.0086489	0.00100886	0.00202337	0	0.00158558	0.0471936	4.25007e-05	0	0.000579437	0.000182498	0	0	0.000102585	0	0.00413874	0.00188249
sk__Bacteria|p__Firmicutes|c__Clostridia|o__Clostridiales|f__Ruminococcaceae|g__Subdoligranulum	0.00436698	0.00111401	0.0033485	0.026411	0	0.00550835	0.00234964	0.0472563	0.00978536	0.00759468	0	0.0038718	0.0113269	0.0100355	0.00176498	0	0.00481696	0	0.00285667	0.00121221	0.00368485	0.003763	0.00775485	0.00142772	7.3303e-05	0.00266641	0.00544046	0.0176379	0.00129032	0.00617014	0.0134104	0.00486474	0.00937487	0	0.01158	0.0255858	0.006297	0.0346741	0	0.000467508	0.00181711	0.000651867	0	0	0.090939	0	0.0253016	0.0306357	0
sk__Bacteria|p__Proteobacteria|c__Betaproteobacteria|o__Burkholderiales|f__Alcaligenaceae|g__Sutterella	0.0457953	0	0.004404	0	3.31236e-05	0.00846054	0	3.88621e-05	0.0199279	0.036208	0.0314936	0.0157382	0	0	0.0149043	0	0.000280989	0	0.0366813	0.0478822	0.0133718	3.30087e-05	0.0205754	0.0668703	0.0039828	0.0183792	0.00811459	0	0.0740823	0.0101907	0.019453	0	0.0110124	0.0358979	0.0255724	0.0146531	0.0062517	0.0236168	0.0159229	0.00119002	0.00866295	0.0269438	0.00958117	0.0497327	0.0166581	0	0.048964	0.0668946	0.0629186
sk__Bacteria|p__Firmicutes|c__Bacilli|o__Lactobacillales|f__Streptococcaceae|g__Streptococcus	0.00517854	0.00203596	0.000473157	0.0121563	0.0033786	0.000180012	0.000420831	0.00275921	0.000107139	0.00069951	0.000341647	0.00046605	0.000121359	0.000332668	7.84437e-05	7.31422e-05	0.000802826	0.000220889	0.000289807	0	0.00106367	0.000858227	0.000531582	9.96082e-05	0.000537556	0.00568993	0.000491793	0.000404694	0.000222469	0.00191075	0.00169617	0.00577404	0.0317272	0.00374007	0.00140363	0.118693	0.000135906	0.0135609	0.0404706	0.00701262	0.00515551	0.000434578	0.00246373	0.00170538	0.000422317	0.000786486	0.00281595	0.00125962	0.0104985
sk__Bacteria|p__Firmicutes|c__Negativicutes|o__Selenomonadales|f__Veillonellaceae|g__Dialister	0.0227238	0	0.0011647	3.61795e-05	0	0.0275778	0	0	0	0	3.10588e-05	0	4.04531e-05	0.0370648	0.022278	0	0.0451991	0	0.0155668	0	0	0.0041591	0.00734834	0	0.0210868	0.0205933	0.000122948	0.00128153	0	0	0.00869289	0.014185	0.000286568	0	8.7727e-05	0	0.0135	0	0	0.00480258	0	7.24297e-05	0.000410621	0	0.0289991	0	0.005758	0	7.24034e-05
sk__Bacteria|p__Firmicutes|c__Clostridia|o__Clostridiales|f__Ruminococcaceae|g__Flavonifractor	7.72917e-05	0.000653042	7.27934e-05	0.000253256	0.0155681	0.000252016	0.00140277	0.00279807	7.1426e-05	0.00396389	3.10588e-05	0.0012906	0.00246764	0.00127523	0.00121588	0.000877706	0.00385356	0.00581674	0.00107643	0.0022105	0.000721775	0.00518237	0.000281426	0.00255661	0.0017104	0.000166651	0.00457982	0.0017874	0.000266963	0.00123403	0.000530054	0.0199591	0	0.00417418	0.000394771	0.0047647	0.00262753	0.00158558	0.00521916	0.000382507	0.00131001	0.00264368	0.00465371	0.000460914	0.0013608	0	0.00151305	0.00382383	0.00955725
sk__Bacteria|p__Firmicutes|c__Clostridia|o__Clostridiales|f__Ruminococcaceae|g__Ruminiclostridium	0.0236513	0.0363015	0.126297	0.00311143	0.0046373	0.00399626	0.00420831	0.000893829	0.00199993	0.00336431	0.00326117	0.00548505	0.011165	0.00113662	0.00219642	0.000828945	4.01413e-05	0.00368148	0.00277387	0.00124786	0.00322899	0.00161743	0.0172608	0.00391792	0.00518008	0.00454719	0	0.00667746	0.00155729	0.00390112	0.00127213	0.00204592	0.0201416	0.0010352	0.0275024	0.00172965	0.000906043	0.00375532	0.000309611	0.0056526	0.00456389	0.0036577	0.00383247	0.00198193	0.0248229	0	0.00163914	0.00332898	7.24034e-05
sk__Bacteria|p__Actinobacteria|c__Coriobacteriia|o__Coriobacteriales|f__Coriobacteriaceae|g__Collinsella	0.00112073	0.000345728	0.000800728	0.000144718	0	0.00918059	0	0	0.00449984	0.00119916	3.10588e-05	0.0022227	8.09061e-05	0.000166334	0.00627549	0.00699727	0.00092325	0.00581674	0.00144904	0.000213919	0.000265917	0	0	6.64055e-05	0.0216244	0.000190458	0	3.37245e-05	0.000355951	0.000517495	0.00174918	0	0.00405289	0	0.00013159	6.52699e-05	0.00321645	0.00492364	0	0.0686387	0.00215517	0.000579437	0.000364997	0	0.000422317	6.83901e-05	4.20292e-05	0	0
sk__Bacteria|p__Firmicutes|c__Clostridia|o__Clostridiales|f__Lachnospiraceae|g__Blautia	0.00212552	0.00145974	0.0128116	0.0026411	0.00192117	0.0322221	0.00112222	0.00590704	0.00103568	0.00119916	3.10588e-05	0.00190005	0.00206311	0.00249501	0.0025102	0.00119466	0.00838953	0.0244082	0.000538213	0.00106959	0.000455858	0.00468724	0.00881801	0.00225779	0.00928505	0.00199981	0.00227454	0.016896	0.0014683	0.00417977	0.00583059	0.025915	0.00528104	0.000267148	0.00460567	0.00365511	0.00385068	0.0093883	0.00137114	0.00233754	0.0040568	0.00608409	0.00223561	0.00193584	0.00732016	0	0.00247972	0.00215934	0.00123086
sk__Bacteria|p__Proteobacteria|c__Gammaproteobacteria|o__Pasteurellales|f__Pasteurellaceae|g__Haemophilus	0.0134874	0.00622311	0.0011283	0.0399059	3.31236e-05	0.000576037	0.000140277	0	0.000607121	0.00169881	0	0	0	0.00121978	0	0	0	3.68148e-05	0	0.000106959	7.59763e-05	0	0	0	0.000146606	0.0113323	0.00427245	0.00074194	0	0.000278651	0.000477049	0.000409184	0.0076964	0	8.7727e-05	3.26349e-05	0	0.000250355	0.111283	0.00055251	0	0.000579437	0.000821243	4.60914e-05	0.000187696	0	0.000294204	0.0167349	0.00231691
sk__Bacteria|p__Proteobacteria|c__Gammaproteobacteria|o__Enterobacteriales|f__Enterobacteriaceae|g__Klebsiella	0.00112073	3.84143e-05	0	0	0.000298112	7.20046e-05	0	0	0.000321417	0.00019986	3.10588e-05	0.0002868	0	0.00537813	0	0.000219427	8.02826e-05	7.36296e-05	0.000621015	0	0	0.0033999	0.003596	0.000265622	0.000244343	0.0103085	0.00771501	0.0101174	0.000845384	0	0.00461147	9.09298e-05	0	0.0108863	0.00429862	0.0194504	0.0120051	0	0	0	0	0	0	0	4.69241e-05	0	0	0.000224931	0
sk__Bacteria|p__Proteobacteria|c__Deltaproteobacteria|o__Desulfovibrionales|f__Desulfovibrionaceae|g__Desulfovibrio	3.86458e-05	0.0135602	0.00840764	0	0	0.0140409	0	3.88621e-05	0.000392843	0	0	0.0049473	0	0.0112553	0.00152965	0.000219427	0.00285003	0.00728933	0.0122547	0.00174701	0.0117383	0.0182538	0.0158224	0.0024238	0.00698822	0	0	0.00772292	0	0.000796147	0	0.0223687	0.0071642	0	0	0.000913778	0.000724835	0.000458984	0	0.00926516	0.0175794	7.24297e-05	0.00670682	0	0	0	0	0	0
sk__Bacteria|p__Firmicutes|c__Clostridia|o__Clostridiales|f__Lachnospiraceae|g__Coprococcus	0.00378729	0	0.00214741	0.030644	0	0.0168131	7.01385e-05	0.00139904	0.00803543	0.00016655	0	0.0006453	0.00550162	0.00169106	0.00337308	2.43807e-05	0.00180636	0.00106763	0.00968784	0	0.000341893	0.00102327	0.00856785	0	0.0195475	0.00640415	0.0189648	0.00681236	4.44939e-05	0.0038215	0.0261317	0	0.0111762	0	0.00210545	0	0	0.00079279	0	0.00136002	0.00439486	0.00467171	0	0.000138274	0.000516165	0	0.0073551	4.49863e-05	0.000144807
sk__Bacteria|p__Firmicutes|c__Clostridia|o__Clostridiales|f__Lachnospiraceae|g__Tyzzerella	3.86458e-05	3.84143e-05	0.00545951	0.000832127	0.00569725	0	0.00161319	3.88621e-05	7.1426e-05	0.00059958	0	0.0001434	0.000202265	0	0.00207876	0.00326702	0.00425498	0.00305563	0.00538213	0.03166	0	0.00650272	0.00834897	0.0190252	0.0016371	0.00633273	0.000614742	0.00333873	0.00191324	0.000875761	0.000159016	0.00122755	4.09383e-05	0.0117211	0	0.000489524	4.53022e-05	0.0123091	0.000884603	0	0.000591616	0.000181074	0.00497308	0.000184366	0.00441087	0	0.00142899	0	0.00492343
sk__Bacteria|p__Bacteroidetes|c__Bacteroidia|o__Bacteroidales|f__Porphyromonadaceae|g__Odoribacter	0.00150719	0.00472495	0.0078253	0	0	0.00637241	0.00280554	0.00365304	0.0167494	0.00116585	0	0.00620205	0.00246764	0.00343757	0.00490273	9.75229e-05	0	0.00765748	0.00935663	0.00331574	0.00315302	0.00234362	0.00803627	0.00112889	0.0105801	0	0.0024897	0.00266424	0.000489433	0.00374189	0	0	0	0	0.0022809	0	0.00298994	0.00125177	0.00238843	0.00272005	0.0020284	0.00119509	0	0	0.00671015	3.4195e-05	0.00617829	0.0128211	0
sk__Bacteria|p__Firmicutes|c__Clostridia|o__Clostridiales|f__Lachnospiraceae|g__Dorea	0.000541042	0.00848955	0.00181984	0	0	0.00867656	0.00890759	0.00505208	0.00214278	0	0	0.00146985	0.000161812	0.00598802	0.00109821	0	0	0	0.00521653	0.000249572	0.00106367	0.0011223	0.0011257	0.000298825	0.00202805	0	0.000584004	0.000843113	0	0.0141714	0.000636065	0.000545579	0.000900643	0	0.00087727	0	0	0.00325461	0.00207882	0	0.000211291	0.000941585	0	9.21829e-05	0.000703862	0	0.000336233	0.000314904	0
sk__Bacteria|p__Firmicutes|c__Clostridia|o__Clostridiales|f__Ruminococcaceae|g__Butyricicoccus	0.0013526	0.00199754	0.00283894	0	0	0.00367224	0.0108364	0.00668428	0.0134281	0.00319776	0	0.0029397	0.00914239	0.0023564	0.00231409	0.000560757	0.00405427	0.0232301	0.00442991	0.00078437	0.00117763	0.000726192	0.00315822	0.00156053	0.00173484	0.00978478	0.00454909	0.0090719	0.00102336	0.00191075	0.00614863	0	0.0082286	0.000935016	0.0280726	0.00241499	0.0153121	0.00283735	0.00340572	0.0344256	0.000929682	0.0169123	0.00200748	0.000276549	0.0141242	0	0.00126088	0.016375	0
sk__Bacteria|p__Bacteroidetes|c__Bacteroidia|o__Bacteroidales|f__Prevotellaceae|g__Paraprevotella	0.0013526	0.0164413	0.000800728	3.61795e-05	0	0.00496832	3.50693e-05	0	0.00189279	0.00876053	3.10588e-05	0	0	0.0198769	0	2.43807e-05	0.00758671	0.0254022	0.0344042	0	0	0.0329757	0	0	0.0140253	0	0	0.0186497	0	0	0.0141524	0	0.00368445	0	0	0	0	0	0	0.0276255	0	0.00818455	0.0729994	0	0	0	0.0153406	0	0
sk__Bacteria|p__Firmicutes|c__Clostridia|o__Clostridiales|f__Lachnospiraceae|g__Fusicatenibacter	0.00166177	0.000576214	0.0021838	0.00220695	0	0.00540035	0.000140277	0.00450801	0.000428556	0.00023317	0	0.0328028	0.000161812	0.000443557	0.000705993	0	0.000642261	0	0.00157324	0.000641757	0.000645799	0.000660175	0.00203252	0	0.000464253	9.5229e-05	0.00021516	0.00131526	0.000266963	0	0.00365737	0.000454649	0.00745077	0.00146931	0.00302658	3.26349e-05	0.00122316	0	0.000221151	0.00297505	0.000338066	0	9.12492e-05	0	0.00201774	0	0.000168117	0.000854739	0.00191869
sk__Bacteria|p__Firmicutes|c__Bacilli|o__Lactobacillales|f__Lactobacillaceae|g__Lactobacillus	0.0100479	0	0	7.23589e-05	6.62471e-05	0	0	0	0.000249991	0	3.10588e-05	0.00025095	0	0	0.000627549	0	0.000200706	0	0	3.56532e-05	0.000949704	0	0	3.32027e-05	7.3303e-05	0	0	0	0	0	0	0.00150034	0.0553895	0	0.00013159	0.0474186	0.000181209	0.0012935	0	8.50015e-05	0	0	0.000136874	0	9.38482e-05	0.000170975	0	0.00125962	0.000253412
sk__Bacteria|p__Bacteroidetes|c__Bacteroidia|o__Bacteroidales|f__Porphyromonadaceae|g__Butyricimonas	0.00200958	0.00199754	0.00422202	0	0	0.00327621	0.000841662	3.88621e-05	0.00464269	0.00039972	0	0.00455295	0.00315534	0.00651475	0.00611861	0	0	0.00158304	0.0082802	0.0155448	0	0.00105628	0	3.32027e-05	0	0.00126178	0.00424172	0.000775664	8.89878e-05	0.00509534	0.010018	0	0.017931	0	0.00311431	0	0.00117786	0.00458984	0.0109249	0.00752263	0	0.00387499	0	0	4.69241e-05	0	0.011474	0.0107517	0
sk__Bacteria|p__Firmicutes|c__Clostridia|o__Clostridiales|f__Ruminococcaceae|g__Anaerotruncus	0.00382594	0.00122926	0.0276615	0	6.62471e-05	0.0177851	0.000350693	7.77242e-05	0.010821	0.00136571	0	0.011006	0.00622977	0.00274451	0.00451051	7.31422e-05	0.00758671	0.00452822	0.0121719	0.0330148	0	0.00448919	0.0142276	0.00073046	0.000830768	0.000333302	0.000645479	0.00259679	0.000934372	0.00175152	0.0125623	0	0.0103574	0	0.0192561	0.00101168	0.0020839	0.00166903	0	0.00535509	0.00959263	0.000398363	0.000182498	0	0.000516165	0	0.00235363	0.00922219	0
sk__Bacteria|p__Synergistetes|c__Synergistia|o__Synergistales|f__Synergistaceae|g__Pyramidobacter	0	7.68285e-05	0.00021838	0	0	0	0	3.88621e-05	0.000214278	0.00046634	0	0.00025095	0	0	0.000156887	0	0.00032113	3.68148e-05	4.1401e-05	0	0	0	0.000406504	0	7.3303e-05	0	0	0	0	0	0	0.0646511	0.00114627	0	0.000482498	0.000783239	0.0083809	8.34516e-05	4.42302e-05	0	0.0128888	0	0.00250935	0	0	0	0.00991888	4.49863e-05	0
sk__Bacteria|p__Firmicutes|c__Erysipelotrichia|o__Erysipelotrichales|f__Erysipelotrichaceae|g__Holdemanella	0.000579688	0	0.0021838	0	0	0.0374424	0	0	0.014928	0	0	0	0.000930421	0.0033544	0	0	0.00104367	0	0.000952223	0	0	0	0	0	0	0	0	0	0	0	0	0	0.00335694	0	0	0	0	0	0	0	0	0	0	0	0	0.00013678	0	0	0
sk__Bacteria|p__Bacteroidetes|c__Bacteroidia|o__Bacteroidales|f__Porphyromonadaceae|g__Coprobacter	3.86458e-05	0.000153657	0	0	0	0.00046803	0	0	0	0	0	7.17e-05	0.002589	0.00083167	3.92218e-05	0	0	0	0	0.000142613	0.00167148	0.000495131	0	0	0	0	0	0.00293403	0	0.068389	0	0	4.09383e-05	0	0.00736907	0	0	0	0	0.00110502	0	0.00152102	0	0	0	0	0	0	0
sk__Bacteria|p__Bacteroidetes|c__Bacteroidia|o__Bacteroidales|f__Porphyromonadaceae|g__Barnesiella	0.00687896	0.0005378	0.000363967	0.00108538	0	0.00183612	0	0	0.00667833	0.00759468	0.000155294	0.00605865	0.000485437	0.000138612	0.0225526	0	0	0	0.0187961	0.00862807	0	0.00207955	0.00681676	0	0	2.38073e-05	0	0.00141643	0.000177976	0.000437881	0	0	4.09383e-05	0	0	0	0	0.02708	0	0.000807514	0	0.00206425	0	0	0.00506781	0	0.0512336	0	0
sk__Bacteria|p__Firmicutes|c__Clostridia|o__Clostridiales|f__Ruminococcaceae|g__Intestinimonas	0.000115938	0.000307314	3.63967e-05	3.61795e-05	0	0.000288018	3.50693e-05	0.000854967	0.000535695	0.00043303	0	0.00017925	0.000202265	0.000665336	0.000588328	0	0.00228805	0	0.000207005	3.56532e-05	0.000265917	0.000396105	0.000500313	0.000132811	0	0	0.000184422	0.000101174	0	0.00457784	0.000212022	0	0.000204692	0	0.000307044	0	0.000770137	0.00579988	0	0.00225254	0.000633874	0.000144859	0	0	0.000187696	0	4.20292e-05	0	0
sk__Bacteria|p__Firmicutes|c__Clostridia|o__Clostridiales|f__Lachnospiraceae|g__Anaerostipes	0.000386458	0.000653042	0.000837125	0.000940666	0	0.000504032	0.000140277	0.00497435	0	0.00026648	0	7.17e-05	0	0.00036039	0.000313775	0.000219427	4.01413e-05	0.000515407	0.000207005	3.56532e-05	0.000151953	0.000693184	0.00428393	0.000199216	4.88687e-05	4.76145e-05	9.22112e-05	0.0015176	0.000489433	0.000437881	0.000106011	0.000454649	0.0013919	3.33934e-05	0.000570225	0.000391619	0	0.000751064	0.000265381	0	0	0.00199182	4.56246e-05	0	0.000328469	0	0.00378263	0.000224931	0
sk__Bacteria|p__Firmicutes|c__Negativicutes|o__Selenomonadales|f__Acidaminococcaceae|g__Acidaminococcus	0	0	0	0	0	0	0	0	0	0.0102928	0	0.00046605	0	0	0	0	0.00433526	7.36296e-05	0.000248406	0	0	0.000165044	0.000156348	0.000896474	0.00251674	0	0.00587078	0	4.44939e-05	0	0.000318032	0.0211412	0.00143284	0	0	0	0	0	0	0.00221004	0.00181711	0	0.0027831	0	0	0	0.000168117	0.0151604	0
sk__Bacteria|p__Firmicutes|c__Clostridia|o__Clostridiales|f__Ruminococcaceae|g__Anaerofilum	3.86458e-05	0.000115243	3.63967e-05	0	0	0.000432028	0	0	0.000214278	0	0	0	0.00101133	0.000110889	0	0	0	0	0.000331208	0	0	0.000198052	9.38086e-05	3.32027e-05	0	2.38073e-05	0	3.37245e-05	0	0.000119422	0	0.0671516	0	0	8.7727e-05	0	0.000679532	0	0	0	0.000464841	0	0	0	0.000187696	0	0	0	0
sk__Bacteria|p__Bacteroidetes|c__Bacteroidia|o__Bacteroidales|f__Porphyromonadaceae|g__Porphyromonas	0	0	0	0	0	0	0	3.88621e-05	0	0	0	0	0.000242718	2.77223e-05	0	0	0	0	4.1401e-05	0	0	0.0033999	0	0	0	4.76145e-05	0	0.00124781	0	0	0	0	0	0	0	0	4.53022e-05	0	0	0	0	0	0	0	0	0	0	0	0
sk__Bacteria|p__Firmicutes|c__Negativicutes|o__Selenomonadales|f__Veillonellaceae|g__Allisonella	3.86458e-05	0.000614628	0.000436761	0	0.00828089	0.000108007	3.50693e-05	0	0.000214278	0.00789447	0	0	0	0	0	0.00258436	0.000802826	0.00169348	0.000579614	0	0	0.00326787	0	0.00199216	0.000317646	0.00171412	0	0.000978012	0.00249166	0	0	0	0.000409383	0	0.00149136	0.00248026	0	0	0	0	0	0.00253504	0	0	0	0	0	0	0
sk__Bacteria|p__Firmicutes|c__Erysipelotrichia|o__Erysipelotrichales|f__Erysipelotrichaceae|g__Faecalitalea	0	3.84143e-05	0	0	0.000960583	3.60023e-05	0.000140277	3.88621e-05	0	9.993e-05	0	0.0003585	0	0	0.00043144	2.43807e-05	4.01413e-05	3.68148e-05	4.1401e-05	3.56532e-05	0	0	0	0.000232419	2.44343e-05	0	0	0.000303521	0.00240267	0	0	0.0227779	4.09383e-05	0	0	0	0.000135906	0	0	0	8.45166e-05	0	9.12492e-05	0	0	0	4.20292e-05	0	0
sk__Bacteria|p__Firmicutes|c__Erysipelotrichia|o__Erysipelotrichales|f__Erysipelotrichaceae|g__Erysipelatoclostridium	0	0	0	0	0.00228553	0	0	3.88621e-05	0.000142852	0	0.000621176	0	0	2.77223e-05	3.92218e-05	0	0	0.00092037	0	0	0	0	0	0.000398433	7.3303e-05	0.000214265	0.000430319	0.000101174	0	0	0	0.000818368	0	0.00437454	0	0.000358984	4.53022e-05	0	0	4.25007e-05	8.45166e-05	0	0.00401496	0.00225848	0.000281545	0	0	0	0.00119466
sk__Bacteria|p__Synergistetes|c__Synergistia|o__Synergistales|f__Synergistaceae|g__Synergistes	0	0	0	0	0	0	0	0	0	0	0	0	0	0	0	0	0	0	0	0	0	0	0	0	0	0	0	0	0	0	0	0	0	0	0	0	0	0	0	0	0.0425118	0	0	0	0	0	0	0	0
sk__Bacteria|p__Bacteroidetes|c__Bacteroidia|o__Bacteroidales|f__Prevotellaceae|g__Alloprevotella	0	0	0.00640582	0	0	0	0	0	0.00807114	0	0	0	0	0	0	0	0.0467245	0	0.0279043	0	0	0	0	0.00182615	0	0	0	0	0	0	0	0	0.00790109	0	0	0	0	0	0	0	0	0	0	0	0	0	0	0	0
sk__Bacteria|p__Lentisphaerae|c__Lentisphaeria|o__Victivallales|f__Victivallaceae|g__Victivallis	0.000541042	0	0.00323931	0	0	7.20046e-05	0	0	0.000999964	0	0	0.00103965	0	0	0.00223564	0	0	0.000184074	0.000165604	0	0	0	0.000813008	0	0	0	0	0.000101174	0	0	0	0	8.18766e-05	0	0.00241249	0	0.000181209	4.17258e-05	0	0	4.22583e-05	0	0	0	0	0	0	0.00265419	0
sk__Bacteria|p__Firmicutes|c__Clostridia|o__Clostridiales|g__Peptoniphilus	0	0	0	7.23589e-05	0	0	0	0	3.5713e-05	0	0	0	0	2.77223e-05	0	0	0	7.36296e-05	4.1401e-05	0	0	0.00293778	0	0	2.44343e-05	0.00026188	0	0.00785782	0	0	0	0	0	3.33934e-05	0	0	4.53022e-05	0	0	0	0	0	0	0	4.69241e-05	0	0	0	0
sk__Bacteria|p__Firmicutes|c__Erysipelotrichia|o__Erysipelotrichales|f__Erysipelotrichaceae|g__Holdemania	3.86458e-05	0.000499385	0	0	0	3.60023e-05	0.000210416	0.000155448	3.5713e-05	0.00109923	0	3.585e-05	0	0.000138612	0	0.000170665	0	0.000110444	0.000124203	0.000213919	0	0.000462122	9.38086e-05	0.0012285	0.00107511	0.000190458	0.00147538	0.000404694	0	7.96147e-05	5.30054e-05	0.00400091	4.09383e-05	0	0.000219317	0	0	0.000125177	0.000574992	0.000467508	0.000211291	0.000434578	0	0	0.000844634	0	4.20292e-05	8.99726e-05	0
sk__Bacteria|p__Firmicutes|c__Clostridia|o__Clostridiales|f__Lachnospiraceae|g__Pseudobutyrivibrio	0.00046375	3.84143e-05	0.00196542	7.23589e-05	0	0.000432028	0	0	0	0.00016655	0	7.17e-05	4.04531e-05	0.000388113	0	0	0	0	0.00132483	3.56532e-05	0.000455858	3.30087e-05	0.00178236	0	0	0.00135701	0	0.000843113	0	0	0.000318032	0	0.000163753	0	0.000701816	0	0	0	0	0	8.45166e-05	0	0	0	0.000234621	0	0	0	0.00170148
sk__Bacteria|p__Actinobacteria|c__Coriobacteriia|o__Coriobacteriales|f__Coriobacteriaceae|g__Eggerthella	0	0.000153657	0	0	0.000596224	3.60023e-05	7.01385e-05	0.000272035	0	0	3.10588e-05	0	0.000121359	2.77223e-05	0	0.000560757	0.000160565	0.000294518	0	0	0	0.000495131	0	6.64055e-05	0.000219909	0	0.000706953	6.74491e-05	0.000177976	7.96147e-05	0	0.000136395	4.09383e-05	0	4.38635e-05	0.00137067	9.06043e-05	0.000667612	0.000486532	0.000340006	0	3.62148e-05	0.00291997	0.00115229	0	3.4195e-05	0.000126088	0	0.000398219
sk__Bacteria|p__Firmicutes|c__Clostridia|o__Clostridiales|f__Peptostreptococcaceae|g__Peptostreptococcus	0	0	0	0	0	0	0	0	0	0	0	0	8.09061e-05	0	0	0	0	0	0	0	0	0.000198052	0	0	0	0	0	0	0	0	0	0	4.09383e-05	0	0	0	0	0	0	0	0	0	0	0	0	0	0	0	0
sk__Bacteria|p__Firmicutes|c__Clostridia|o__Clostridiales|f__Lachnospiraceae|g__Sellimonas	0	0.000499385	0	0	0.00158993	3.60023e-05	0.000841662	0	0	0.00136571	0	0	0	0	7.84437e-05	0.000414472	0.000441554	0.000404963	0	0.00142613	0	0	0	0	0	0.000190458	0	0	0.000222469	0.000278651	0	0.000863833	0	0.000701262	0	0.000554794	0.00258222	0.000333806	0.000176921	0.00837265	0.000126775	0	0	0	0.000140772	0	0	0.000629808	0.000253412
sk__Bacteria|p__Synergistetes|c__Synergistia|o__Synergistales|f__Synergistaceae|g__Cloacibacillus	0	7.68285e-05	0.000327571	0	0	0.00147609	0	0	0	0	0	7.17e-05	0	0	0	0	0	0	0.000786619	0	0	3.30087e-05	0	0	0	0	0	0.000134898	0	0	0	0	0	0	0	0	0.000543626	8.34516e-05	0	0	0	0	0	0	0	6.83901e-05	0	0	0
sk__Bacteria|p__Firmicutes|c__Clostridia|o__Clostridiales|f__Peptococcaceae|g__Peptococcus	0.000115938	0.000960356	0.000327571	0	0	0.00198013	3.50693e-05	0	0.000107139	0	0	0	0	0.000249501	0	0	0	0.000184074	4.1401e-05	0	0	0.00105628	0.000781739	0	0	0	0	0.000640766	0	0	0.000106011	0	0.000286568	0	0.000350908	0	0	0	0	0.00119002	0.000126775	0	0	0	0	0	0.000294204	0	0
sk__Bacteria|p__Firmicutes|c__Clostridia|o__Clostridiales|f__Peptostreptococcaceae|g__Intestinibacter	7.72917e-05	0	0.000145587	3.61795e-05	0.000861212	0.000180012	0	0.000116586	7.1426e-05	0	6.21176e-05	0.00010755	0	0	0	2.43807e-05	4.01413e-05	3.68148e-05	4.1401e-05	0	0	9.90262e-05	3.12695e-05	0.000199216	0	0.000333302	0.000153685	0.00145016	0	0.000119422	0	0.00018186	0.00147378	0.000133574	0.000175454	0.000489524	9.06043e-05	0	4.42302e-05	4.25007e-05	0.000295808	0	0.000501871	0	0	0	0	0	0.000144807
sk__Bacteria|p__Firmicutes|c__Clostridia|o__Clostridiales|f__Ruminococcaceae|g__Hydrogenoanaerobacterium	3.86458e-05	0.000153657	3.63967e-05	0	0	0.000540035	0	0	0	0	0	0.0001434	4.04531e-05	2.77223e-05	0	0	0	0	4.1401e-05	0	0	0	9.38086e-05	0	0	0	6.14742e-05	0	0	0	0	0	0	0	0	0	0.000181209	0	0	0	0.00540906	0	0	0	4.69241e-05	0	8.40583e-05	0	0
sk__Bacteria|p__Firmicutes|c__Clostridia|o__Clostridiales|f__Ruminococcaceae|g__Oscillospira	7.72917e-05	0.000115243	7.27934e-05	0	0	3.60023e-05	0	0	0.00035713	0	0	7.17e-05	0	0.000110889	0.000549106	0	0.00955363	0	0.000496812	0.000392185	7.59763e-05	6.60175e-05	9.38086e-05	0	0	0	0	0.000269796	0	3.98073e-05	5.30054e-05	0	0.00024563	0	0.000307044	0	0	0	0	0	0	0	0	0	4.69241e-05	0	0	4.49863e-05	0
sk__Bacteria|p__Actinobacteria|c__Coriobacteriia|o__Coriobacteriales|f__Coriobacteriaceae|g__Paraeggerthella	0	0	0	0	0	0	0	0	0	0	0	0	0	0	0	0	0	0	0	0	0	0	0	0	0	0	0	0	0	0	0	0	0	0	0	0.00675543	0	4.17258e-05	0	8.50015e-05	0	0	0	0	0	0	0	0	0
sk__Bacteria|p__Firmicutes|c__Clostridia|o__Clostridiales|g__Finegoldia	0	0	0	0	0	0	0	0	0	0	0	0	0	0	0	0	0	0	0	0	0	0.000561149	0	0	7.3303e-05	4.76145e-05	0	0.00526103	0	0	0	0	0	0	0	3.26349e-05	0	0	0	0	0	0	0	0	0	0	0	4.49863e-05	0
sk__Bacteria|p__Firmicutes|c__Clostridia|o__Clostridiales|g__Ezakiella	3.86458e-05	0	3.63967e-05	0	0	3.60023e-05	7.01385e-05	3.88621e-05	7.1426e-05	0	0	0	8.09061e-05	0	0	0	0	0	0.000289807	0.000106959	0	0.00181548	0	0	0	2.38073e-05	0	0.0102523	0	0	0	0	0	0	0	0	0	4.17258e-05	0	0	0	0	0	0	0	0	0	0	0
sk__Bacteria|p__Proteobacteria|c__Gammaproteobacteria|o__Enterobacteriales|f__Enterobacteriaceae|g__Raoultella	3.86458e-05	0	3.63967e-05	0	3.31236e-05	0	0	0	0	0	0	3.585e-05	0	0.000388113	0	0	0	0	0.000124203	0	0	3.30087e-05	0	0	2.44343e-05	0.00128559	0.000122948	0.00134898	0	0	0	0	0	3.33934e-05	0	0	4.53022e-05	0	0	0	0	0	0	0	0	0	0	0	0
sk__Bacteria|p__Proteobacteria|c__Gammaproteobacteria|o__Pasteurellales|f__Pasteurellaceae|g__Actinobacillus	3.86458e-05	3.84143e-05	0	0	0	0	0	0	0	0	0	0	0	5.54447e-05	0	0	0	0	0	0	0	0	0	0	0	2.38073e-05	0	0	0	0	0	0	8.18766e-05	0	0	0	0	0	0.00300765	0	0	0	0	0	0	0	0	0.000179945	0
sk__Bacteria|p__Firmicutes|c__Clostridia|o__Clostridiales|f__Ruminococcaceae|g__Candidatus_Soleaferrea	0	0	0.00502275	0	3.31236e-05	0	0	0	3.5713e-05	0	0	0	0	0	7.84437e-05	4.87615e-05	0	3.68148e-05	0	0	0	3.30087e-05	0	0	0	0	0.000153685	3.37245e-05	0	3.98073e-05	0	0	4.09383e-05	0	0	0	4.53022e-05	0	4.42302e-05	0	4.22583e-05	3.62148e-05	0.000273748	0	0	0	0	0	0
sk__Bacteria|p__Proteobacteria|c__Betaproteobacteria|o__Burkholderiales|f__Oxalobacteraceae|g__Oxalobacter	0	0	0.000982712	0	0	0.00122408	0	0	0.0011071	3.331e-05	0	0.0005019	0.000283172	0	3.92218e-05	0	0	0	0.000455411	0	0.000379881	0	0	0	0	0	0	0	0	0	0	0.000318254	0	0	0	0	0.000362417	0	0	0	0	0	0	0	0	0	0	0.000269918	0
sk__Bacteria|p__Proteobacteria|c__Gammaproteobacteria|o__Aeromonadales|f__Succinivibrionaceae|g__Succinatimonas	0	0	0	0	0	0	0	0	0.000642834	0	6.21176e-05	0	0	0	0	0	0	0	0	0	0	0	0	0	0	0	0	0	0	0.000318459	0	0	4.09383e-05	0	0	6.52699e-05	0	0	0.00185767	0	0	0	0.0026006	0	0.000140772	0	0	0	0
sk__Bacteria|p__Proteobacteria|c__Epsilonproteobacteria|o__Campylobacterales|f__Campylobacteraceae|g__Campylobacter	3.86458e-05	3.84143e-05	0	0.000108538	0	7.20046e-05	3.50693e-05	7.77242e-05	0	0	0	0	0	2.77223e-05	0	0	0	0	0.000207005	0	0	0.00316884	0	0	0	0.000809447	0	0.000539593	0	0	0	0	4.09383e-05	0	0	3.26349e-05	0	0	0.000619222	0	0	0	0	0	0	0	0	0.000224931	0.000181009
sk__Bacteria|p__Proteobacteria|c__Epsilonproteobacteria|o__Campylobacterales|f__Helicobacteraceae|g__Helicobacter	0.00475344	0	0	0	0	0	0	0	0	0	0	0	0	0	0	0	0	0	0	0	0	0	0	0	0	0	0	0	0	0	0	0	0	0	0	0	0	0	0	0	0	0	0	0	0	0	0	0	0
sk__Bacteria|p__Firmicutes|c__Erysipelotrichia|o__Erysipelotrichales|f__Erysipelotrichaceae|g__Turicibacter	0.000656979	0	0	0.00115774	0.000728718	0	0	0	0	0	0	7.17e-05	0	5.54447e-05	0	2.43807e-05	0	0	0	0	0	0	3.12695e-05	9.96082e-05	4.88687e-05	0.000166651	0.000461056	0	0	0	0	0	0	6.67869e-05	0	0	0	8.34516e-05	4.42302e-05	0.000212504	0.000126775	0	0	0	0	0	0	0	0
sk__Bacteria|p__Proteobacteria|c__Gammaproteobacteria|o__Pasteurellales|f__Pasteurellaceae|g__Pasteurella	0	0	0	0	0	0	0	0	0	0	0	0	0	0	0	0	0	0	0	0	0	0	0	0	0	0	0	0	0	0	0	0	0	0	0	0	0	0	0	0	0	0	0	0	0	0	0	0	0
sk__Bacteria|p__Actinobacteria|c__Coriobacteriia|o__Coriobacteriales|f__Coriobacteriaceae|g__Senegalimassilia	0.000347813	0	0.00010919	0	0	0	0	0	0	0	0	0	0	0	0	0	0	0	0	0	0	0	0	0	0	0	0	0	0	0	0	0	0	0	0	0	0	0	0	0	0	0.000398363	0.0026006	0	0	0	0	0	0
sk__Bacteria|p__Firmicutes|c__Negativicutes|o__Selenomonadales|f__Veillonellaceae|g__Mitsuokella	0	0	0	0	0	0	0	0	0	0	0	0	0	0	0	0	0	0	0	0	0	0	0	0.000597649	0	0.000904676	0	0	0	0	0	0	0	0	0	0	0	0	0	0	0	0	0	0	0	0	0	0	0
sk__Bacteria|p__Proteobacteria|c__Betaproteobacteria|o__Burkholderiales|f__Comamonadaceae|g__Diaphorobacter	0	3.84143e-05	0	0	0	0	0	0	0	0.00339762	0	0	0	0	0	0	0	0	0	0	0	0	0	0	0	0	0	0	0	0	0	0	0	0	0	0	0	0	0	0	0	0	0	0	0	0	0	0	0
sk__Bacteria|p__Actinobacteria|c__Actinobacteria|o__Bifidobacteriales|f__Bifidobacteriaceae|g__Scardovia	0	0	0	0	0	0	0	0	0	3.331e-05	0	0	0	0	0	0	0	0	0	0	0	0	0	0	0	0	0	0	0	0	0	0	0	0	0	0.000717969	0	0.000166903	0	0	0	0	0	0	0	0	0	0	0
sk__Bacteria|p__Firmicutes|c__Clostridia|o__Clostridiales|f__Peptostreptococcaceae|g__Filifactor	0	0	0	3.61795e-05	0	0	0	0	0	0	0	0	0	0	0	0	0	0	0	3.56532e-05	0	0	0	0	0	0	0	0	0	0	0	0	0	0	0	0	0	0	0	0	0	0	0	0	0	0	0	0	0
sk__Bacteria|p__Actinobacteria|c__Coriobacteriia|o__Coriobacteriales|f__Coriobacteriaceae|g__Enorma	0	0	0	0	0	0	0	0	0	0	0	0	0	0	0	0	0	0	0	0	0	0	0	0	0	0	0	0	0	0	0	0	0	0	0	0.000293715	0	0	0	0.000765013	0	0	0	0	0	0	0	0	0
sk__Bacteria|p__Firmicutes|c__Clostridia|o__Clostridiales|g__Murdochiella	0	0	0	0	0	0	0	0	0	0	0	0	0	0	0	0	0	0	0	0	0	6.60175e-05	0	0	0	0.000166651	0	0.00175368	0	0	0	0	0	0	0	0	0	0	0	0	0	0	0	0	0	0	0	0	0
sk__Bacteria|p__Firmicutes|c__Erysipelotrichia|o__Erysipelotrichales|f__Erysipelotrichaceae|g__Dielma	0	3.84143e-05	0	0	0	0	0.000245485	3.88621e-05	0.000142852	0.00049965	0	0	4.04531e-05	0	0	2.43807e-05	0	3.68148e-05	0	0	3.79881e-05	6.60175e-05	0	6.64055e-05	0.000195475	0	0	0	0	3.98073e-05	0	0	4.09383e-05	0	0	0	0	0	0	0	0	3.62148e-05	0	0	0	0	0	0	0
sk__Bacteria|p__Firmicutes|c__Clostridia|o__Clostridiales|g__Anaerococcus	0	0	0	0	0	0	0	0	3.5713e-05	0	0	0	8.09061e-05	0	0	0	0	0	0	0	0	0.000561149	0	0	0	0	0	0.00367597	0	0	0	0	0	0	0	0	4.53022e-05	0	0	0	0	0	0	0	0	0	0	0	0
sk__Bacteria|p__Actinobacteria|c__Coriobacteriia|o__Coriobacteriales|f__Coriobacteriaceae|g__Atopobium	0	0	0	0	3.31236e-05	0	3.50693e-05	7.77242e-05	0	0	0	3.585e-05	0	0	0	0	4.01413e-05	3.68148e-05	0	0	0	0	0	3.32027e-05	0	7.14218e-05	0	0.000404694	4.44939e-05	0	5.30054e-05	0	8.18766e-05	3.33934e-05	0	0.00166438	0	8.34516e-05	8.84603e-05	0	4.22583e-05	0	0	0	0	0	0	0	0.000144807
sk__Bacteria|p__Proteobacteria|c__Betaproteobacteria|o__Burkholderiales|f__Comamonadaceae|g__Comamonas	0	0	3.63967e-05	0	0	0	0	3.88621e-05	3.5713e-05	3.331e-05	0	0	0	0	0	0	0	0	0	0	0	0	0.000562852	0	0	0	0	0	0	0	0	0	0	0	0	0	0	0	0	0	0	0	0	0	0	0	0	0	0
sk__Bacteria|p__Firmicutes|c__Clostridia|o__Clostridiales|f__Ruminococcaceae|g__Pseudoflavonifractor	7.72917e-05	0.000115243	7.27934e-05	0.000180897	0	0.000108007	0.000210416	0	0.000107139	0.00023317	0	7.17e-05	8.09061e-05	0.000166334	0.000196109	0	0	3.68148e-05	0.000289807	7.13063e-05	7.59763e-05	0.000396105	6.25391e-05	9.96082e-05	0	0	0	0.000404694	0	0.000517495	0	0	0	0	8.7727e-05	0	0	4.17258e-05	0	0	0.000126775	0.000217289	0	0	0.000422317	0	0	4.49863e-05	3.62017e-05
sk__Bacteria|p__Firmicutes|c__Bacilli|o__Lactobacillales|f__Carnobacteriaceae|g__Granulicatella	0	0	0	0.000108538	3.31236e-05	0	3.50693e-05	0	0.000178565	3.331e-05	0	0	0	0	0	0	0	0	0	0	0	0	0	0	0	0.000166651	3.07371e-05	3.37245e-05	8.89878e-05	3.98073e-05	0	0	8.18766e-05	0	0	0.000293715	0	8.34516e-05	4.42302e-05	4.25007e-05	0	3.62148e-05	0	0	0	0	8.40583e-05	4.49863e-05	0.000543026
sk__Bacteria|p__Firmicutes|c__Clostridia|o__Clostridiales|f__Lachnospiraceae|g__Lactonifactor	0	0	0	0	0	0.000108007	0.000105208	0	3.5713e-05	0	0	0	0.000202265	0	3.92218e-05	0	0	0.000294518	4.1401e-05	0	0	3.30087e-05	3.12695e-05	0	0	0	6.14742e-05	3.37245e-05	0	0	0	0	0.000163753	0	4.38635e-05	0	9.06043e-05	0	0	0	0.000549358	0	0	0	0	0	0.000252175	8.99726e-05	0
sk__Bacteria|p__Firmicutes|c__Clostridia|o__Clostridiales|f__Ruminococcaceae|g__Caproiciproducens	0	0	0	0	0	0	0	0	0	0	0	0	4.04531e-05	5.54447e-05	3.92218e-05	0	8.02826e-05	0.000404963	4.1401e-05	0	0	3.30087e-05	0	9.96082e-05	0	0	0	0.000640766	0	7.96147e-05	0	0	4.09383e-05	0	0	0	0	4.17258e-05	0	0	0	0.000325933	4.56246e-05	0	0	0	8.40583e-05	0	0
sk__Bacteria|p__Actinobacteria|c__Actinobacteria|o__Micrococcales|f__Micrococcaceae|g__Rothia	0.000579688	0	7.27934e-05	3.61795e-05	0	0	0	0	0.000107139	0	0	0	0	0	0	0	0	0	0	0	3.79881e-05	0	0	0	0	9.5229e-05	3.07371e-05	0.000101174	0	3.98073e-05	0.000265027	9.09298e-05	0.000204692	0	0	6.52699e-05	0	4.17258e-05	0	0	0.000126775	0	0.000866867	0	0	0	0	0	7.24034e-05
sk__Bacteria|p__Firmicutes|c__Clostridia|o__Clostridiales|f__Eubacteriaceae|g__Eubacterium	0	0	0	0	0	0	0	0	0	0	0	0	0	0	0	0	0	0	0	0	0	0	0	0	0	0	9.22112e-05	0	0	0	0	0	0	0	0	0.000293715	0	4.17258e-05	0	0.00119002	0.000126775	0	0.000821243	0	0	3.4195e-05	0	4.49863e-05	0
sk__Bacteria|p__Actinobacteria|c__Coriobacteriia|o__Coriobacteriales|f__Coriobacteriaceae|g__Olsenella	0	0	0	0	0	0	0	0	0	0	0	0	0	0	0	0	0	0	0	0	0	0	0	0	0	0	0	0	0	0	0.000106011	0	8.18766e-05	0	0	0.00013054	0	0	0	0.00225254	0	0	0	0	0	0	4.20292e-05	0	0
sk__Bacteria|p__Firmicutes|c__Clostridia|o__Clostridiales|f__Ruminococcaceae|g__Acetanaerobacterium	3.86458e-05	0	0	0	0	0	3.50693e-05	0	3.5713e-05	0	0	0	0	0	0	0	0	0.000110444	0	0.000142613	0	6.60175e-05	0	0	0	0	0	0	0	0	0	0	0	0	0	0	0	0.000208629	0	0	0	0	0	0	0	0	0	0	0
sk__Bacteria|p__Firmicutes|c__Clostridia|o__Clostridiales|f__Ruminococcaceae|g__Oscillibacter	0.000115938	0	0.00101911	0	0	0.000108007	0	0	0.000214278	0	0	0	0	0	0	0	0	0	0.000662416	0	0	3.30087e-05	0.000750469	3.32027e-05	0	0	0	0	0	0	0	0	0	0	0	0	0	0	0	0	0.000126775	0	0	0	0	0	0	0	0
sk__Bacteria|p__Proteobacteria|c__Betaproteobacteria|o__Rhodocyclales|f__Rhodocyclaceae|g__Thauera	0	0	0	0	0	0	0	0	0	0.00279804	0	0	0	0	0	0	0	0	0	0	0	0	0	0	0	0	0	0	0	0	0	0	0	0	0	0	0	0	0	0	0	0	0	0	0	0	0	0	0
sk__Bacteria|p__Firmicutes|c__Negativicutes|o__Selenomonadales|f__Veillonellaceae|g__Selenomonas	0	0	0	0	0	0	0	0	0	0	0	0	0	0	0	0	0	0	0	0	0	0	0	0.00381831	0	0	0	0	0	0	0	0	0	3.33934e-05	0	0	0	0	0.000884603	0	0	0	0	0	0	0	0	0	0.000289614
sk__Bacteria|p__Fusobacteria|c__Fusobacteriia|o__Fusobacteriales|f__Fusobacteriaceae|g__Cetobacterium	0	0	0	0	0	0	0	0	0	0	0	0	0	0	0.00247098	0	0	0	0	0	0	0	0	0	0	0	0	0	0	0	0	0	0	0	0	0	0	0	0	0	0	0	0	0	0	0	0	0	0
sk__Bacteria|p__Firmicutes|c__Clostridia|o__Clostridiales|f__Lachnospiraceae|g__Moryella	0	0	7.27934e-05	0	0	3.60023e-05	0	3.88621e-05	3.5713e-05	0	0	0	0	0	0	0	0	0	0	0	7.59763e-05	3.30087e-05	0.000125078	0	0	0.000119036	0	6.74491e-05	0	3.98073e-05	0	0	0	0	4.38635e-05	0	0	0	0	0	0	0	0	0	0	0	0	0	0
sk__Bacteria|p__Firmicutes|c__Clostridia|o__Clostridiales|f__Lachnospiraceae|g__Howardella	0.000193229	0	0.000291174	0	0	0	0	0	0	0	0	0	0	0.000582169	0	0	0.000361272	0	0	0	0	0	0	0	0	0.000119036	0.000153685	0	0	0	0	0	0	0	0	3.26349e-05	0	0	0	0	0	0	0	0	0	0	0	0	3.62017e-05
sk__Bacteria|p__Actinobacteria|c__Coriobacteriia|o__Coriobacteriales|f__Coriobacteriaceae|g__Gordonibacter	0	0	0	0	0	0	0	0	0	0	0	0	0	0	0	2.43807e-05	0	3.68148e-05	0	0.000106959	0	0.000198052	0.000218887	0	2.44343e-05	0	3.07371e-05	3.37245e-05	0	0	0.000265027	0	0	0	4.38635e-05	0	0	0	0	0	0	3.62148e-05	0	0	4.69241e-05	0	0	4.49863e-05	0
sk__Bacteria|p__Firmicutes|c__Erysipelotrichia|o__Erysipelotrichales|f__Erysipelotrichaceae|g__Catenibacterium	0	0	0.00236579	0	0	0	0	0	0	0	0	0	0	0	0	0	0	0	0	0	0	0	0	0	0	0	0	0	0	0	0.00116612	0	0	0	0	0	0	0	0	0	0	0	0	0	0	0	0	0	0
sk__Bacteria|p__Proteobacteria|c__Gammaproteobacteria|o__Pasteurellales|f__Pasteurellaceae|g__Aggregatibacter	0.000270521	0	3.63967e-05	0	0	0	0	0	0	0	0	0	0	0	0	0	0	0	0	0	3.79881e-05	0	0	0	0	0.000119036	3.07371e-05	0	0	0	0	0	0	0	0	0	0	0	0.000132691	0	0	0	0	0	0	0	0	0.000134959	0
sk__Bacteria|p__Firmicutes|c__Bacilli|o__Bacillales|g__Gemella	3.86458e-05	0	0	3.61795e-05	0	0	0	0.000155448	0	0	0	3.585e-05	0	0	0	0	0.000160565	0.000257703	4.1401e-05	7.13063e-05	0	0	3.12695e-05	0	0	4.76145e-05	3.07371e-05	3.37245e-05	0.000133482	0	0	4.54649e-05	0	6.67869e-05	0	3.26349e-05	0	4.17258e-05	0	0	0	0	0	0	0	0	0	4.49863e-05	0.000144807
sk__Bacteria|p__Actinobacteria|c__Coriobacteriia|o__Coriobacteriales|f__Coriobacteriaceae|g__Adlercreutzia	0	3.84143e-05	3.63967e-05	0	0	0	0	0.000505208	3.5713e-05	0	0	7.17e-05	0.000202265	8.3167e-05	0	2.43807e-05	0	0	0.000455411	3.56532e-05	0	0.000363096	0.000218887	0	0	0	0	0.00037097	0	0.000159229	0.000159016	0	0	0	0	0	0	0	0	8.50015e-05	4.22583e-05	3.62148e-05	0	0	4.69241e-05	0	0	0	0
sk__Bacteria|p__Actinobacteria|c__Coriobacteriia|o__Coriobacteriales|f__Coriobacteriaceae|g__Enterorhabdus	0	0	0	0	0	0	0	0	0.000142852	0	0	0	0	0	0	0	0	0	0	0	0	0	3.12695e-05	0	0	0	0	0	0	3.98073e-05	0	0	8.18766e-05	0	0	0	0	0	0	0	0	0	0	0	0	0	0	0	0
sk__Bacteria|p__Firmicutes|c__Clostridia|o__Clostridiales|f__Eubacteriaceae|g__Anaerofustis	0	0	0	0	0	0	0	0	0	0	0	0	0	0	0	0	0	0	0	0	0	0	0	0	0	0	0	0	0	0	0	0	0	0	0	0	0	0	0	0	0	0	0	0	0	0	0	4.49863e-05	0
sk__Bacteria|p__Firmicutes|c__Clostridia|o__Clostridiales|f__Christensenellaceae|g__Catabacter	0	0	0	0	0	0.000108007	0	0	0.000142852	0	0	0	0	0	0	0	0	0	0	0	0	3.30087e-05	0	0	0	0	0	0	0	3.98073e-05	0	9.09298e-05	0	0	0	0	0	0	0	4.25007e-05	0	0	0	0	4.69241e-05	0	4.20292e-05	0	0
sk__Bacteria|p__Proteobacteria|c__Gammaproteobacteria|o__Enterobacteriales|f__Enterobacteriaceae|g__Proteus	0	0	0	0	3.31236e-05	0	0	0	0	0	0	0	0	0	0	0	8.02826e-05	0	0	0	0	0	0	0	0	0	0	0	0	0	0	4.54649e-05	0	0	0	0	0	0	0	0	0	0	0	0	0	0	0	0	0
sk__Bacteria|p__Proteobacteria|c__Gammaproteobacteria|o__Alteromonadales|f__Shewanellaceae|g__Shewanella	0	0	0	0	0	0	0	0	0	0	0	0	0	0	0	0	0	0	0	0	0	0	0	0	0	0	0	0	0	0	0	0	0	0	0	0	0	0	0	0	0	0	0	0	0	0	0	0	0
sk__Bacteria|p__Firmicutes|c__Clostridia|o__Thermoanaerobacterales|f__Thermoanaerobacteraceae|g__Gelria	0	0	0.000181984	0	0	7.20046e-05	0	0	0.000178565	0	0	0	0	0	0	0	0	0	0	0	0	0	0	0	0	0	0	0	0	0	0	0	0	0	0	0	0	0	0	4.25007e-05	0.000676133	0	0	0	0	0	0	0	0
sk__Bacteria|p__Firmicutes|c__Clostridia|o__Clostridiales|f__Lachnospiraceae|g__Lachnoanaerobaculum	0	0	0	3.61795e-05	0	0	0	0	0	0	0	0	0	0	0	0	0	0	0	0	0	0	0	0	0	2.38073e-05	0	0	0	0	0	0	0	0	0	0	0	0	0	0	0	0	0	0	0	0	4.20292e-05	0	0
sk__Bacteria|p__Firmicutes|c__Erysipelotrichia|o__Erysipelotrichales|f__Erysipelotrichaceae|g__Candidatus_Stoquefichus	0	0	0	0	0	0	0	0	0	0	0.000434823	0	0	0	0	0	0	0	0	3.56532e-05	0.000113964	6.60175e-05	0	0.000166014	0	0	0	0.000269796	0	0	0	0	0	0	0	0	0	0	0	0	8.45166e-05	0	0	0	0	0	0	0	0
sk__Bacteria|p__Actinobacteria|c__Actinobacteria|o__Bifidobacteriales|f__Bifidobacteriaceae|g__Gardnerella	0	3.84143e-05	0	0	0	0	0	0	0	0	0	7.17e-05	0	0	0	0	0	0.000331333	0	0	0	0.000957254	0	0	0	0	0	0.000876838	0	0	0	0	0	0	0	0	0	0	0	0	0	0	0	0	0	0	0	0	0
sk__Bacteria|p__Firmicutes|c__Clostridia|o__Clostridiales|g__Parvimonas	0	0	3.63967e-05	0	0	0	0	0	0	0	0	0	0	0	0	0	0	0	0	0	0	0	0	0	0	0	0	0.000134898	0	0	0	0	0	0	0	0	0	0	0	0	0	0	0	0	0	0	0	0	0
sk__Bacteria|p__Firmicutes|c__Negativicutes|o__Selenomonadales|f__Veillonellaceae|g__Negativicoccus	0	0	0	0	0	0	0	0	0	0	0	0	0	0	0	0	0	0	0	0	0	0	0	0	0	0	0	0	0	0	0	0	0	0	0	0	0	0	0	0	0	0	0	0	0	0	0	0	0
sk__Bacteria|p__Firmicutes|c__Clostridia|o__Clostridiales|g__Mogibacterium	0	0	0	0	0	0	0	0	0	0	0	0	0	0	0	0	0	0	0	0	0	0	0	0	0	0	0	6.74491e-05	0	0	0	0	0	0	0	0	0	0	0	0	0	0	0	0	0	0	0	0	0
sk__Bacteria|p__Fusobacteria|c__Fusobacteriia|o__Fusobacteriales|f__Leptotrichiaceae|g__Sneathia	0	0	0	0	0	0	0	0	0.000142852	0	0	0	0	0	0	0	0	0.000184074	4.1401e-05	0	0	0	0	0	0	0	0	0.000101174	0.000222469	0	0	0	0	0	0	0	0	0	0	0	0	0	0	0	0	0	0	0	0
sk__Bacteria|p__Proteobacteria|c__Betaproteobacteria|o__Neisseriales|f__Neisseriaceae|g__Neisseria	0	0	0	0	0	0	0	0	0	0	0	0	0	2.77223e-05	0	0	0	0	0	3.56532e-05	0	0	0	0	0	0.000119036	0	0	0	0	0	0	0	0	0	0	0	0	8.84603e-05	0	0	0	0	0.000138274	0	0	0	0.000809753	3.62017e-05
sk__Bacteria|p__Actinobacteria|c__Actinobacteria|o__Actinomycetales|f__Actinomycetaceae|g__Actinomyces	3.86458e-05	0	0	0	6.62471e-05	3.60023e-05	7.01385e-05	0	3.5713e-05	0	3.10588e-05	0	4.04531e-05	0	0	0	0	0	0	3.56532e-05	0	0	0	0	0	7.14218e-05	0	3.37245e-05	0	3.98073e-05	5.30054e-05	4.54649e-05	4.09383e-05	0.000200361	0	0.000587429	4.53022e-05	4.17258e-05	0.000132691	4.25007e-05	4.22583e-05	0	0	4.60914e-05	0	0.00013678	4.20292e-05	4.49863e-05	0.000181009
sk__Bacteria|p__Firmicutes|c__Erysipelotrichia|o__Erysipelotrichales|f__Erysipelotrichaceae|g__Solobacterium	0	0	0.000582348	0	0	0	0	0	0	0	0	0	0	0	0	0	0	0	0	0	0	0	0	0	0	0	0	0	0	0	0	0	0	0	0	0	0	0	0	0	0	0	0	0	0	0	0	0	0
sk__Bacteria|p__Actinobacteria|c__Coriobacteriia|o__Coriobacteriales|f__Coriobacteriaceae|g__Slackia	0	0	0	0	0	0.00093606	0	0	0.000285704	0	0	0	0	0	0	0	0	0	0	0	0	0	0	0	0	0	0	0	0	0	0	0	0	0	0	0	0	0	0	0.000127502	0	0	0	0	0	0	0	0	0
sk__Bacteria|p__Actinobacteria|c__Coriobacteriia|o__Coriobacteriales|f__Coriobacteriaceae|g__Cryptobacterium	0	0	0	0	0	0	0	0	0	0	0	0	0	0	0	0	0	0	0	0	0	0	0	0	0	0	0	0	0	0	0	0	0	0	0	0.00013054	0	0	0	0	0	0	0	0	0	0	0	0	0
sk__Bacteria|p__Proteobacteria|c__Alphaproteobacteria|o__Rhizobiales|f__Bradyrhizobiaceae|g__Bosea	0	0	0	0	0	0	0	0	0	0.00023317	0	0	0	0	0	0	0	0	0	0	0	0	0	0	0	0	0	0	0	0	0	0	0	0	0	0	0	0	0	0	0	0	0	0	0	0	0	0	0
sk__Bacteria|p__Fusobacteria|c__Fusobacteriia|o__Fusobacteriales|f__Leptotrichiaceae|g__Leptotrichia	0	0	0	0	0	0	0	0	0	0	0	0	0	0	0	0	0	0	0	0	0	0	0	0	0	0	0	0	0	0	0	0	0	0	0	0	0	0	0.000574992	0	0	0	0	0	0	0	0	0	0
sk__Bacteria|p__Proteobacteria|c__Gammaproteobacteria|o__Xanthomonadales|f__Xanthomonadaceae|g__Thermomonas	0	0	0	0	0	0	0	0	0	0.00059958	0	0	0	0	0	0	0	0	0	0	0	0	0	0	0	0	0	0	0	0	0	0	0	0	0	0	0	0	0	0	0	0	0	0	0	0	0	0	0
sk__Bacteria|p__Bacteroidetes|c__Flavobacteriia|o__Flavobacteriales|f__Flavobacteriaceae|g__Cloacibacterium	0	0	0	0	0	0	0	0	0	0.00106592	0	0	0	0	0	0	0	0	0	0	0	0	0	0	0	0	0	0	0	0	0	0	0	0	0	0	0	0	0	0	0	0	0	0	0	0	0	0	0
sk__Bacteria|p__Bacteroidetes|c__Flavobacteriia|o__Flavobacteriales|f__Flavobacteriaceae|g__Flavobacterium	0	0	0	0	0	0	0	0	0	0.00023317	0	0	0	0	0	0	0	0	0	0	0	0	0	0	0	0	0	0	0	0	0	0	0	0	0	0	0	0	0	0	0	0	0	0	0	0	0	0	0
sk__Bacteria|p__Actinobacteria|c__Actinobacteria|o__Corynebacteriales|f__Corynebacteriaceae|g__Lawsonella	0	0	0	0	0	0	0	0	0	0	0	0	0	0	0	0	0	0	0	0	0	0.00026407	0	0	2.44343e-05	0	0	3.37245e-05	0	0	0	0	0	0	0	0	0	0	0	0	0	0	0	0	0	0	0	0	0
sk__Bacteria|p__Actinobacteria|c__Actinobacteria|o__Bifidobacteriales|f__Bifidobacteriaceae|g__Alloscardovia	0	0	0	0	0	0	0	0	0	0	0	0	0	0	0	0	0	0	0	0	0	0	0	0	0	0	0	0	0	0	0	0	0	0	0	0.000326349	0	0	0	0	0	0	0	0	0	0	0	0	0
sk__Bacteria|p__Bacteroidetes|c__Flavobacteriia|o__Flavobacteriales|f__Flavobacteriaceae|g__Chryseobacterium	0	0	0	0	0	0	0	0	0	0.00013324	0	0	0	0	0	0	0	0	0	0	0	0	0	0	0	0	0	0	0	0	0	0	0	0	0	0	0	0	0	0	0	0	0	0	0	0	0	0	0
sk__Bacteria|p__Proteobacteria|c__Gammaproteobacteria|o__Enterobacteriales|f__Enterobacteriaceae|g__Providencia	0	3.84143e-05	0	0	0	0	0	0	0	0	0	0	0	0.000388113	0	0	0	0	0	0	0	0	0	0	0	0	0	0	0	0	0	0	0	0	0	0	0	0	0	0	0	0	0	0	0	0	0	0	0
sk__Bacteria|p__Proteobacteria|c__Alphaproteobacteria|o__Rhizobiales|f__Rhizobiaceae|g__Shinella	0	0	0	0	0	0	0	0	0	0.00056627	0	0	0	0	0	0	0	0	0	0	0	0	0	0	0	0	0	0	0	0	0	0	0	0	0	0	0	0	0	0	0	0	0	0	0	0	0	0	0
sk__Bacteria|p__Firmicutes|c__Clostridia|o__Clostridiales|f__Lachnospiraceae|g__Butyrivibrio	0	0	0	0	0	0	0	0	0	0	0	0	0	0	0	0	0	0	0	0	0	0	0.000844278	0	0	0	0	0	0	0	0	0	0	0	0	0	0	0	0	0	0	0	0	0	0	0	0	0	0
sk__Bacteria|p__Bacteroidetes|c__Bacteroidia|o__Bacteroidales|f__Bacteroidaceae|g__Bacteroides|s__Bacteroides_vulgatus	0.00258927	0.0518593	0.0192903	0.232815	0.000198741	0.0742368	0.2276	0.287036	0.0518196	0.0674528	0.165854	0.137019	0.0366505	0.0331836	0.151514	0.170494	0.143947	0.201119	0.0524137	0.0464561	0.0597933	0.064037	0.152533	0.2033	0.108806	0.0216884	0.117969	0.0356131	0.0645161	0.114207	0.0280399	9.09298e-05	0.0693086	6.67869e-05	8.7727e-05	0.365968	0.172465	0.195193	0.0734663	0.142377	0.104927	0.147612	0.0473127	0.00599189	4.69241e-05	3.4195e-05	0.0986004	0.137298	7.24034e-05
sk__Bacteria|p__Bacteroidetes|c__Bacteroidia|o__Bacteroidales|f__Bacteroidaceae|g__Bacteroides|s__Bacteroides_plebeius	0.0522492	0.136947	0.000145587	0	0	0	0.17987	0.000777242	7.1426e-05	0.0407715	0.109575	0.0278913	0.0624191	0.061904	0	0.226936	0.000883109	3.68148e-05	0.0349425	0.202724	0.169465	0.0328107	0	0.0747726	0.0109222	0.0414722	0.036362	0.030858	0.433014	0.0218144	0.0421393	0	0.00888361	0	0	0	4.53022e-05	4.17258e-05	0	0	0	0.111071	0.0312529	4.60914e-05	0	0	4.20292e-05	8.99726e-05	0
sk__Bacteria|p__Bacteroidetes|c__Bacteroidia|o__Bacteroidales|f__Bacteroidaceae|g__Bacteroides|s__Bacteroides_uniformis	0.00641521	0.0064536	0.00393085	0.00115774	0.0781053	0.0597998	0.0523233	0.123348	0.0312489	0.00509643	0.0176725	0.0369255	0.00744337	0.0107563	0.0385943	0.0383996	0.0287412	0.0360417	0.0186305	0.0346549	0.00717976	0.0174946	0.055222	0.0283551	0.0588623	0.00138082	0.0115264	0.00539593	0.00231368	0.0187094	0.0203011	0.26697	0.0342244	0	0.13102	0	0.0444414	0.0621297	0.126675	0.00110502	0.0520622	0.00771376	0	0.000230457	4.69241e-05	0.000102585	0.0790569	0.141527	0
sk__Bacteria|p__Firmicutes|c__Clostridia|o__Clostridiales|f__Ruminococcaceae|g__Faecalibacterium|s__gut_metagenome	0.063727	0.116472	0.185005	0.164327	0.0235177	0.209389	0.0127652	0.0663765	0.339274	0.0736484	0.0242259	0.158421	0.0523867	0.112109	0.144729	0.0113858	0.15623	0.108935	0.115674	0.00638192	0.0347212	0.0269021	0.108068	0.0266286	0.131603	0.115918	0.0578779	0.0967894	0.00240267	0.0734445	0.159228	0.0487838	0.132476	0.0391037	0.161637	0.0652699	0.207348	0.0300008	0.0470167	0.0923541	0.263565	0.310904	0.255407	0.0384864	0.18657	0.000102585	0.27361	0.157542	0.0828295
sk__Bacteria|p__Bacteroidetes|c__Bacteroidia|o__Bacteroidales|f__Bacteroidaceae|g__Bacteroides|s__Bacteroides_stercoris	0.00204823	0.100338	0.00156506	0	3.31236e-05	0.00439228	0.150763	0.00128245	0.00135709	0.021485	0.25698	0.00046605	0.000687702	0.00205145	0.155671	0.051102	0.0138487	0.0987004	0.0205349	0.0612165	0.00041787	0.0026407	0.00934959	0.0276579	0.00781899	0.00435673	0.000184422	0.00273169	0.00992214	0.00569245	0.000477049	0	0.0329144	0	0	0	0.112666	0.100851	0	0.0056526	0.000211291	0.00213667	0	0.00318031	0	0	0.000336233	0	0
sk__Bacteria|p__Firmicutes|c__Bacilli|o__Lactobacillales|f__Enterococcaceae|g__Enterococcus|s__Enterococcus_durans	0	3.84143e-05	0	0	6.62471e-05	0	0	0	0.000892825	0	0	0.0001434	0	0	0	0	0.000401413	0	4.1401e-05	7.13063e-05	0	3.30087e-05	0	0	0	0	0	0	0	0	0	0	0	0.000300541	0	3.26349e-05	0.00317115	0	0	0	0	0	0.00136874	0.000184366	0	0.993024	0	0	3.62017e-05
sk__Bacteria|p__Actinobacteria|c__Actinobacteria|o__Bifidobacteriales|f__Bifidobacteriaceae|g__Bifidobacterium|s__Bifidobacterium_pseudocatenulatum	0.00753594	0.000115243	0	0.0111433	0	0.00363623	0	0	0.00217849	0.00023317	3.10588e-05	0.0017208	0	0.000388113	0.000196109	0.0144822	0	0.0281265	0.00914962	0	0.00113964	0.00026407	0.000250156	0.0011621	0.00371402	0.000309494	0	0.00171995	0.000311457	0.00230883	0.00397541	0.000318254	0.00499447	6.67869e-05	4.38635e-05	0.000620064	9.06043e-05	0.105191	0.00194613	0.056696	0.0038455	0	0.00469933	0.000875737	0.0011731	0	0.0182407	0.000134959	0
sk__Bacteria|p__Bacteroidetes|c__Bacteroidia|o__Bacteroidales|f__Rikenellaceae|g__Alistipes|s__uncultured_Alistipes_sp.	0.00119802	0.00706822	0.000145587	7.23589e-05	3.31236e-05	0.0131408	0	0.0262319	0.000535695	0.0163552	6.21176e-05	0.0101097	0.0325647	0.00973054	0.0286712	0	0.0170601	0.038361	0.000207005	0.0311252	0.0145874	0.0162073	0.0325516	0.00315426	0.0331818	0.000999905	0	0.00532848	0.00129032	0.0155249	0.0202481	0	0.0337332	0	0.00114045	0	0.00253692	0.0309188	0.0083595	0.0332781	0.0135649	0.021403	0	0	0.00703862	6.83901e-05	0.0328248	0	0
sk__Bacteria|p__Fusobacteria|c__Fusobacteriia|o__Fusobacteriales|f__Fusobacteriaceae|g__Fusobacterium|s__Fusobacterium_necrogenes	0	0	0	0	0	0	7.01385e-05	0	0	0	0.202472	0	0	0.0219006	0	0.0916472	0.000602119	0.00677392	4.1401e-05	0.00377924	0	0.00079221	0	0.138688	0.011362	0.00416627	0	0	0.0709677	0	0	4.54649e-05	0	0	0	0.0931401	0	8.34516e-05	0.00327303	0	0	3.62148e-05	0.000273748	0.123156	0.1373	0	0	0	0
sk__Bacteria|p__Bacteroidetes|c__Bacteroidia|o__Bacteroidales|f__Porphyromonadaceae|g__Parabacteroides|s__Parabacteroides_merdae	0.00177771	0.00253534	0.00280255	0	3.31236e-05	0.00511233	0.00326144	0.00213742	0.0101425	0.0122248	0.00754729	0.0224421	0.00295307	0.00551674	0.00313775	0.00390092	0.0207932	0.0120752	0.00952223	0.00663149	0.00121562	0.00155141	0.0126016	0.0048808	0.00346968	0.00126178	0.00885228	0.00107919	0	0.0603877	0.0125623	0	0.00343882	0	0.0169313	0	0.0202954	0.0458984	0.00672299	0.00246504	0.0114097	0.00481657	0	0.00760509	0.0331284	0.00013678	0.0231581	0.0384183	0
sk__Bacteria|p__Bacteroidetes|c__Bacteroidia|o__Bacteroidales|f__Prevotellaceae|g__Prevotella|s__Prevotella_copri	0.372701	0	0.0748317	0	0	0.0761809	0.000105208	3.88621e-05	0.0301061	0.279971	0	0	0.0529935	0.190092	7.84437e-05	2.43807e-05	0.106214	0	0.175499	0	0	0.242185	0	0.00999402	0.127987	0.111037	0.16472	0.175233	0	0	0.156843	0	0.0252589	0	0	3.26349e-05	0	0	0	0	0	0	9.12492e-05	0.262306	0	0	0	0	3.62017e-05
sk__Bacteria|p__Bacteroidetes|c__Bacteroidia|o__Bacteroidales|f__Bacteroidaceae|g__Bacteroides|s__Bacteroides_coprocola	0.0202891	0.182621	0.0088808	3.61795e-05	0	0	0	0	3.5713e-05	0.090903	0.00524894	3.585e-05	0.000121359	0.0187126	0	2.43807e-05	0	3.68148e-05	0.0549391	0.111844	0.151041	0.0206305	0	0	0.0314226	0.020498	0	0.0441117	0.11911	3.98073e-05	0.0406551	0	0	3.33934e-05	0	0.00424254	0	0	0	0	0	0.0765581	0.148964	0.0398691	0	0	0	0	0
sk__Bacteria|p__Firmicutes|c__Clostridia|o__Clostridiales|f__Lachnospiraceae|g__Lachnospira|s__uncultured_bacterium	0.15497	0.038299	0.17576	0.148119	0.0179861	0.142929	0.0670875	0.0440696	0.195422	0.131741	0.00024847	0.0457088	0.162055	0.186183	0.0347505	0.0479325	0.0828115	0.0728933	0.100563	0.0150456	0.0394697	0.0797821	0.10566	0.0582376	0.137272	0.276545	0.165519	0.130143	0.0169967	0.0815254	0.0942966	0.146261	0.134646	0.00517598	0.0586455	0.0318843	0.0320739	0.0971793	0.0654607	0.142207	0.0263692	0.0378807	0.0308422	0.0865597	0.106236	0.000239365	0.027445	0.119169	0.0296854
sk__Bacteria|p__Bacteroidetes|c__Bacteroidia|o__Bacteroidales|f__Bacteroidaceae|g__Bacteroides|s__Bacteroides_ovatus	0.000656979	0.00679932	0.00192903	0.0121201	0	0.00432028	0.00561108	0.0584098	0.00124996	0.0049965	0.00528	0.0119381	0.0346278	0.0073187	0.00223564	0.000585138	0.00606134	0.0194382	0.00625155	0.00253137	0.00296308	0.00363096	0.0284553	0.00554486	0.00219909	0.00226169	0.0096207	0.00242817	0.00587319	0.00171172	0.0088519	0.191225	0.00159659	0.295265	0.0527239	0.0201031	0.0112802	0.0225319	0.0728471	0.00786264	0.000887424	0.0342954	0.0107674	0.00400996	0.000187696	0	0.00567394	0.0103918	0.361474
sk__Bacteria|p__Firmicutes|c__Clostridia|o__Clostridiales|f__Lachnospiraceae|g__Lachnoclostridium|s__human_gut_metagenome	0.0163858	0.00679932	0.00993631	0.0202243	0	0.0197653	0.00522532	0.0273978	0.0195707	0.00639552	3.10588e-05	0.0261705	0.0624595	0.00487913	0.0178459	0.00221865	0.00309088	0.00600081	0.022605	0.00766543	0.0165628	0.00683281	0.00853659	0.00215818	0.0134633	0.00580897	0	0.0264063	0.0375083	0.0065284	0.00482349	0	0.00998895	0.115508	0.0147381	0	0.00172148	0.000500709	0	0.00280505	0.0800794	0.0111542	0	0	0.00539627	3.4195e-05	0.0103812	0.00341896	0
sk__Bacteria|p__Bacteroidetes|c__Bacteroidia|o__Bacteroidales|f__Bacteroidaceae|g__Bacteroides|s__Bacteroides_thetaiotaomicron	0.000154583	0.00176706	0.0011647	0.00445007	0	0.00518433	0.0144836	0.026776	0.00282133	0.00306452	0.0282946	0.0059511	0.0174353	0.00512863	0.00749137	0.000877706	0.00509794	0.00335015	0.00467831	0.014903	0.0496505	0.00722892	0.0210757	0.0132479	0.00124615	0.00333302	0.00418024	0.0131526	0.00298109	0.0456192	0.00911693	0.00122755	0.000695951	0	0.0114045	0.00649435	0.0143608	0.00859551	0.0163652	0.0239279	0.0104801	0.00412849	0.0428871	0.0021663	0.0724978	6.83901e-05	0.00294204	0.0227631	0.00390979
sk__Bacteria|p__Verrucomicrobia|c__Verrucomicrobiae|o__Verrucomicrobiales|f__Verrucomicrobiaceae|g__Akkermansia|s__uncultured_organism	0.0472252	0.0609634	0.0455687	0.0494935	0.00496853	0.0561636	0.11415	0.076092	0.0612121	0.0805769	0.0962823	0.0523769	0.0799757	0.0590208	0.070364	0.014214	0.0892742	0.0751022	0.0772543	0.130918	0.242212	0.0383892	0.03596	0.0842021	0.0470361	0.0348538	0.0378373	0.0659652	0.00645161	0.209546	0.0595781	0.0677427	0.0894502	0.00140252	0.101807	0.0101168	0.0264565	0.0111408	0.0196382	0.0542309	0.169794	0.057654	0.197965	0.225664	0.0658345	0.001402	0.0774598	0.0280714	0.00868841
sk__Bacteria|p__Firmicutes|c__Clostridia|o__Clostridiales|f__Ruminococcaceae|g__Ruminococcus|s__Ruminococcus_sp._N15.MGS-57	0.000115938	0.0132529	0.000436761	0.00112156	3.31236e-05	0.0137169	0	0.00272035	7.1426e-05	0	0	0.00333405	0.00153722	0.000166334	0.00815814	0.000585138	0	0.0127011	0	0	0	0.000132035	0.00065666	9.96082e-05	0.000537556	0	0.000553267	3.37245e-05	0	0.00589149	0.00259726	0.0133667	0.0220657	0	0	0.00296978	0.00294464	0.024493	0.1123	0.00518509	0.00346518	0	0	0	0.000422317	0	0.00685075	0.00161951	3.62017e-05
sk__Bacteria|p__Proteobacteria|c__Deltaproteobacteria|o__Desulfovibrionales|f__Desulfovibrionaceae|g__Bilophila|s__Bilophila_wadsworthia	0.00541042	0.00764444	0.000436761	3.61795e-05	0	0.000432028	0.00424338	7.77242e-05	0.000785686	0.00443023	0	0.0155589	0.00898058	0.0033544	0.00560872	0.0020236	0.00377328	0.00250341	0.00115923	0.00256703	0.0038368	0.0098036	0.00365854	0.00511322	0.00210135	0	0.00826827	0.00873466	0.00160178	0.000995183	0.0068907	0	0.000409383	0.0102852	0.00258795	0	0.00602519	0.0115998	0.00216728	0.000637511	0.00684584	0	0	0.0010601	0.0127634	3.4195e-05	0	0.00395879	0
sk__Bacteria|p__Bacteroidetes|c__Bacteroidia|o__Bacteroidales|f__Bacteroidaceae|g__Bacteroides|s__Bacteroides_cellulosilyticus	3.86458e-05	0.000614628	0.0010919	0	0	0.00442828	0	0.0113477	0.00282133	0	0.000124235	0.0024378	0.0559466	0.00413063	0.00804048	9.75229e-05	0.00361272	0.000625851	0.000621015	0.000570451	0.0174745	0.000462122	0.0163852	0.002457	7.3303e-05	0.000333302	0.0033196	0.00418184	0	0.0291788	0	0	0	0	0.0859725	0	0	0.000208629	0	0.0159378	0.00756423	0.000217289	0.00474496	0	0	0	0.0163493	0.0133159	0
sk__Bacteria|p__Firmicutes|c__Clostridia|o__Clostridiales|f__Lachnospiraceae|s__Ruminococcus_torques	0.00610604	0.0048402	0.000837125	7.23589e-05	0	0.00234015	0.0235315	0.0073838	0.00821399	3.331e-05	6.21176e-05	0.00376425	0.00695793	0.00632069	0.00878569	0.00148722	0.00092325	0.00128852	0.0294775	0.0219624	0.00311503	0.0126424	0.00125078	0.00149412	0.00527782	0.00354728	0.00580931	0.0035748	0.00213571	0.00374189	0.000159016	0.0206865	0.00167847	0	0.00188613	0.0634423	0.00915104	0.0115998	0.000663453	0.00391007	0.00177485	0.00133995	9.12492e-05	0	0.000563089	0	0.00155508	0.00481353	0.00148427
sk__Bacteria|p__Bacteroidetes|c__Bacteroidia|o__Bacteroidales|f__Bacteroidaceae|g__Bacteroides|s__Bacteroides_caccae	0.00243469	0.000729871	0.00127389	0.00224313	0	0.00435628	0.00806593	0.00909374	0.00382129	0.0129909	0.00102494	0.0266366	0.0273463	0.0100632	0.0158456	0.015945	0.000280989	0.055664	0.00285667	0.00385054	0.0110546	0.00719591	0.00853659	0.000232419	0.0127547	0.00864203	0.00282781	0.00296776	0.00992214	0.0302138	0.0326513	0.000272789	0.00212879	0	0.01351	0	0.00167618	0.0128933	0.0100845	0.0200179	0.0187627	0.0152464	0.0110868	0.000184366	0	3.4195e-05	0.0210146	0.0166449	0.000724034
sk__Bacteria|p__Bacteroidetes|c__Bacteroidia|o__Bacteroidales|f__Porphyromonadaceae|g__Parabacteroides|s__Parabacteroides_sp._HGS0025	7.72917e-05	3.84143e-05	0.00229299	0	0	0.000504032	0.000315623	3.88621e-05	7.1426e-05	0	3.10588e-05	0.0007887	0	0.000249501	0	0	0	0	0.000621015	0.000142613	0	0.000165044	9.38086e-05	0.000531244	0	0	0.000891375	0.000202347	0.000133482	7.96147e-05	0.000106011	0	0	0	0.00087727	0	0.000271813	0.000125177	0	0	0	0	0.00059312	0	0	3.4195e-05	0	0.000629808	0.269884
sk__Bacteria|p__Bacteroidetes|c__Bacteroidia|o__Bacteroidales|f__Bacteroidaceae|g__Bacteroides|s__Bacteroides_massiliensis	0	0.0709127	0	0	0	0.0252016	0	0	0	0.0056627	3.10588e-05	3.585e-05	0.00428803	0.032352	0.0674616	0	0.0203115	0	0.0233916	3.56532e-05	0	0	0.0499375	0	2.44343e-05	0	0.0824676	0	0	0	0.00916994	0	0.027224	0	0	0	0	0	0	0	4.22583e-05	0.00481657	0.00666119	0.008066	0	0	0.086496	0	0
sk__Bacteria|p__Firmicutes|c__Bacilli|o__Lactobacillales|f__Streptococcaceae|g__Streptococcus|s__Streptococcus_salivarius_subsp._salivarius	0.00212552	0.00180547	0.000363967	0.00944284	0.0016893	0.000180012	3.50693e-05	0.00217628	3.5713e-05	0.00049965	0.00024847	0.0002868	8.09061e-05	2.77223e-05	3.92218e-05	4.87615e-05	0.000481696	3.68148e-05	0.000165604	0	0.00102568	0.000165044	0.000375235	0	0.000342081	0.00299971	0.000307371	0.000101174	4.44939e-05	0.0016321	0.0010071	0.00345533	0.0117493	0.00136913	0.00100886	0.0975132	0	0.0116832	0.0119421	0.0059076	0.0033384	0.000108644	0.00173373	0.00170538	0.000375393	0.000102585	0.0017232	0.000854739	0.00658871
sk__Bacteria|p__Bacteroidetes|c__Bacteroidia|o__Bacteroidales|f__Prevotellaceae|g__Prevotella|s__Prevotella_stercorea	0	0	0.0156142	0	0	0	0	0	0.0255348	0	3.10588e-05	0.0722378	0	0.0422488	0	2.43807e-05	0.0141699	0	0	0	0	3.30087e-05	0	0.0576067	0	0.0675174	0	0	0	0	0	0	0	0	0	0	0	0	0	0	0	0	0	0	0	0	0	0	0
sk__Bacteria|p__Firmicutes|c__Clostridia|o__Clostridiales|f__Christensenellaceae|s__uncultured_spirochete	7.72917e-05	0	0.0066242	0	0	0	0	0	0.0273919	0	3.10588e-05	0	0	0.000110889	0	0	0	0	0	0	0	0	0	3.32027e-05	0	0	0	0	0	0	0.00349836	0	0	0	0	0	0	0	0	0	0	0	0	0	0	0	0	0	0
sk__Bacteria|p__Firmicutes|c__Clostridia|o__Clostridiales|f__Ruminococcaceae|g__Ruminiclostridium|s__[Eubacterium]_siraeum	0	0	0.123603	0	0	0	0	0	0	0	0	0.00010755	0.000283172	0.000388113	0	0	0	0	4.1401e-05	0	0	3.30087e-05	0.00619137	0	0	0	0	0.00337245	0	0	0	0	0.0197732	0	0.0260111	0	0	0	0	0	0	0	0	0	0.0217728	0	4.20292e-05	0	0
sk__Bacteria|p__Firmicutes|c__Clostridia|o__Clostridiales|f__Ruminococcaceae|g__Ruminococcus|s__Ruminococcus_bicirculans	0.000154583	0	0.000145587	0	0	0.0456869	0	0.0530079	0.000321417	0	0	0.0001434	0	0.00121978	0.01361	7.31422e-05	0	0.000257703	0.00219425	0	0	0	9.38086e-05	0	2.44343e-05	2.38073e-05	0.00491793	0	0	0	0.0068907	0.000545579	4.09383e-05	0	0.00245636	0	0.0120957	0	0	0	0.0084094	0	0	0	0.000750786	0	0.00655655	0.00602816	0
sk__Bacteria|p__Firmicutes|c__Clostridia|o__Clostridiales|f__Ruminococcaceae|s__Subdoligranulum_sp._4_3_54A2FAA	0.000347813	0.00192071	0	0	0.00155681	0.000504032	0.00049097	0.000777242	0.000214278	0.00086606	9.31764e-05	0.00096795	0.0174757	0.000720781	0.00043144	7.31422e-05	0.00112396	0.00128852	0.00173884	0.000249572	0.00334296	0.00244265	0.000218887	0.000996082	0.0031276	9.5229e-05	0.00119875	0.00158505	0	0.000756339	5.30054e-05	0.0214594	0.000204692	0	0.00105272	0.00296978	0.000906043	0.000375532	8.84603e-05	0.000127502	0.00828262	0.00206425	0.013003	4.60914e-05	0.000563089	0	0.00235363	0.000179945	0.000108605
sk__Bacteria|p__Firmicutes|c__Clostridia|o__Clostridiales|f__Lachnospiraceae|g__Blautia|s__Ruminococcus_sp._5_1_39BFAA	0.00100479	0.000345728	0.00181984	0.000976845	0	0.00568836	0.00049097	0.00353645	0.000214278	0.00079944	0	0.0010755	0.000323625	0.000526724	0.000627549	0.000633899	0.00220777	0.019475	0.000207005	0.000427838	7.59763e-05	0.00313583	0.00634772	0.00102928	0.00224796	0.000499952	0.000676216	0.00482261	0.000934372	0.0027069	0.00249125	0.0219141	0.00155566	0.000200361	0.00219317	0.00300241	0.00158558	0.00296253	0.000530762	0.00106252	0.000887424	0.00271611	0.00182498	0.000875737	0.00267468	0	0.000840583	0.000584822	0.00108605
sk__Bacteria|p__Proteobacteria|c__Betaproteobacteria|o__Burkholderiales|f__Alcaligenaceae|g__Sutterella|s__Sutterella_wadsworthensis	0	0	0	0	0	0	0	0	0	0	3.10588e-05	0	0	0	0	0	0	0	0	0.0478822	0	0	0	0	0.00373845	0.0183554	0	0	0	0	0	0	0	0	0.0222827	0	4.53022e-05	0	0.0159229	0	0	0	0	0.0497327	0	0	0	0	0
sk__Bacteria|p__Firmicutes|c__Clostridia|o__Clostridiales|f__Ruminococcaceae|s__uncultured_rumen_bacterium	0.00208688	0.0002689	0.0312648	0	0	0.0107287	3.50693e-05	0	0.00889254	0	0	0.016025	0	0.00207917	0.000588328	0	0	0.00209844	0.00269107	0.000142613	0	6.60175e-05	0.0117261	0	0	4.76145e-05	0.000983586	0.000202347	0	0.00059711	0.00863988	0	0	3.33934e-05	0.00666725	0	0	0.000208629	0	0.00140252	0.00460615	0	0	0	0.00530243	0	0.0117261	0.0683791	0
sk__Bacteria|p__Proteobacteria|c__Gammaproteobacteria|o__Pasteurellales|f__Pasteurellaceae|g__Haemophilus|s__Haemophilus_parainfluenzae	0.0134101	0.00622311	0.0011283	0.0373734	3.31236e-05	0.00046803	0.000140277	0	0.000607121	0.00169881	0	0	0	0.000942559	0	0	0	3.68148e-05	0	0.000106959	7.59763e-05	0	0	0	0.000146606	0.0113084	0.00427245	0.00074194	0	0.000278651	0.000477049	0.000409184	0.00745077	0	8.7727e-05	3.26349e-05	0	0.000250355	0.111195	0.00055251	0	0.000579437	0.000821243	4.60914e-05	9.38482e-05	0	0.000294204	0.016375	0.0022083
sk__Bacteria|p__Bacteroidetes|c__Bacteroidia|o__Bacteroidales|f__Porphyromonadaceae|g__Parabacteroides|s__Parabacteroides_distasonis	0.000502396	0.00407191	0.00181984	0.00166425	0	0.00208813	0.00469928	0.00509094	0.00474983	0.0063289	0.00468988	0.0188213	0.037945	0.0078177	0.00482429	0.00433977	0.00911207	0.013916	0.0040159	0.0134056	0.000721775	0.0148539	0.00356473	0.00816787	0.00388506	0.00121417	0.00596299	0.00870093	0.0141935	0.0206202	0.00763278	0	0.00700045	0	0.0333363	0.00567848	0.000407719	0.0200284	0.0206997	0.00161503	0.024383	0.0056133	0.0313897	0.0106471	0.038947	3.4195e-05	0.00378263	0.013001	0
sk__Bacteria|p__Proteobacteria|c__Gammaproteobacteria|o__Enterobacteriales|f__Enterobacteriaceae|g__Klebsiella|s__Klebsiella_pneumoniae	0.00112073	3.84143e-05	0	0	0.000298112	7.20046e-05	0	0	0.000321417	0.00019986	3.10588e-05	0.0002868	0	0.00537813	0	0.000219427	8.02826e-05	7.36296e-05	0.000621015	0	0	0.0033999	0.003596	0.000265622	0.000244343	0.0103085	0.00771501	0.0101174	0.000845384	0	0.00461147	9.09298e-05	0	0.0108863	0.00429862	0.0194504	0.0120051	0	0	0	0	0	0	0	4.69241e-05	0	0	0.000224931	0
sk__Bacteria|p__Proteobacteria|c__Deltaproteobacteria|o__Desulfovibrionales|f__Desulfovibrionaceae|g__Desulfovibrio|s__Desulfovibrio_piger	0	0.0135602	0.00826206	0	0	0.00648041	0	0	0	0	0	0.00017925	0	0.00973054	0	0	0	0.00728933	0.0106815	0.00174701	0.0117383	0.0182538	0	0.0024238	2.44343e-05	0	0	0.00772292	0	0	0	0	0.00216973	0	0	0	0	0.000333806	0	0	0	0	0.00670682	0	0	0	0	0	0
sk__Bacteria|p__Firmicutes|c__Clostridia|o__Clostridiales|f__Lachnospiraceae|g__Tyzzerella|s__unidentified	0.000386458	7.68285e-05	0.00840764	0	0	0.00100806	3.50693e-05	0.000194311	0.000107139	9.993e-05	0	0.00053775	0	2.77223e-05	0.00392218	0.00238931	8.02826e-05	0.00169348	0.00318788	0.000249572	0.000113964	0.00145238	0.0101313	0.000199216	0.000122172	0.000190458	0.000553267	0.00832996	0	0.000915569	0.000954097	0.00109116	0.000409383	0.0117879	0.00100886	0.00218654	0.000453022	0.0123091	0.000132691	0.000297505	0.000169033	0.000108644	0.00323935	0	0.00229928	0	0.00155508	0.00175446	0.00763856
sk__Bacteria|p__Firmicutes|c__Clostridia|o__Clostridiales|f__Ruminococcaceae|g__Ruminococcus|s__Ruminococcus_callidus	0	0	0.0011647	0	0	0.00478831	0	0.0177988	7.1426e-05	0	3.10588e-05	0.0023661	0	0	0.0353389	0.0127999	0.00497752	0.00404963	0.00231846	0	0	0	3.12695e-05	0	0.012486	0.00126178	0.0319358	0	0	0.000995183	0.00159016	0	0.0101527	3.33934e-05	0.00315817	0	0	0	0.0198593	0.00221004	0.000929682	0	0	4.60914e-05	0.00783633	0	0.00239566	0.00926717	0
sk__Bacteria|p__Firmicutes|c__Clostridia|o__Clostridiales|f__Lachnospiraceae|s__Clostridium_sp.	0.00046375	0.00249693	0.00152866	0.00466715	3.31236e-05	0.000576037	0.00164826	0.00326442	0.000392843	0.00193198	0	0.0016491	0.00117314	0.0031049	0.00749137	0.00609518	0.00397399	0.0132533	0.00389169	0.0278808	0.00322899	0.00993563	0.00406504	0.00328707	0.0110688	0.00376155	0.00021516	0.00913935	0.00240267	0.00557303	0.000848087	0	0.00159659	0.00571028	0.000394771	0.0013054	0.000588928	0.00329634	0.00720952	0.0054401	0.00338066	0.00554087	0.000182498	0.00184366	0.00295622	0	0.00252175	0.00148455	3.62017e-05
sk__Bacteria|p__Bacteroidetes|c__Bacteroidia|o__Bacteroidales|f__Porphyromonadaceae|g__Odoribacter|s__Odoribacter_splanchnicus	0.00139125	0.00472495	0.00746133	0	0	0.00637241	0.00280554	0.00365304	0.0167494	0.00116585	0	0.00591525	0.00246764	0.0033544	0.00490273	9.75229e-05	0	0.00765748	0.0081146	0.00331574	0.00315302	0.00234362	0.00803627	0.00112889	0.0105801	0	0.000461056	0.00266424	0.000489433	0.00318459	0	0	0	0	0.0022809	0	0.00298994	0.00125177	0.00238843	0.00272005	0.0020284	0.00119509	0	0	0.00671015	3.4195e-05	0.00617829	0.0128211	0
sk__Bacteria|p__Firmicutes|c__Clostridia|o__Clostridiales|f__Lachnospiraceae|g__Dorea|s__Dorea_longicatena	0.000541042	0.00848955	0.00181984	0	0	0.00867656	0.00890759	0.00505208	0.00214278	0	0	0.00146985	0.000161812	0.00598802	0.00109821	0	0	0	0.00521653	0.000249572	0.00106367	0.0011223	0.0011257	0.000298825	0.00202805	0	0.000584004	0.000843113	0	0.0141714	0.000636065	0.000545579	0.000900643	0	0.00087727	0	0	0.00325461	0.00207882	0	0.000211291	0.000941585	0	9.21829e-05	0.000703862	0	0.000336233	0.000314904	0
sk__Bacteria|p__Firmicutes|c__Bacilli|o__Lactobacillales|f__Lactobacillaceae|g__Lactobacillus|s__Lactobacillus_mucosae	0.000193229	0	0	7.23589e-05	0	0	0	0	0	0	0	0	0	0	0	0	0	0	0	0	0	0	0	0	0	0	0	0	0	0	0	0	0.00204692	0	0	3.26349e-05	9.06043e-05	0.000959693	0	4.25007e-05	0	0	9.12492e-05	0	0	0	0	0.000539835	0
sk__Bacteria|p__Bacteroidetes|c__Bacteroidia|o__Bacteroidales|f__Porphyromonadaceae|g__Butyricimonas|s__Butyricimonas_virosa	0.00158448	0.00199754	0	0	0	0.00133209	0.000701385	3.88621e-05	0.00249991	0.00039972	0	0.00125475	0.000768608	0.00432468	0.00611861	0	0	0.000993999	0.00678977	0.0155448	0	0.000363096	0	0	0	0.000809447	0.000368845	0.000303521	4.44939e-05	0	0.00461147	0	0.017931	0	0	0	0.000543626	0.000834516	0	4.25007e-05	0	0.00336798	0	0	0	0	0.000294204	0	0
sk__Bacteria|p__Firmicutes|c__Bacilli|o__Lactobacillales|f__Lactobacillaceae|g__Lactobacillus|s__Lactobacillus_phage_Sal3	0.000270521	0	0	0	3.31236e-05	0	0	0	3.5713e-05	0	0	0	0	0	3.92218e-05	0	0.000200706	0	0	3.56532e-05	0.000797751	0	0	3.32027e-05	7.3303e-05	0	0	0	0	0	0	0	0.0527695	0	8.7727e-05	0.038803	4.53022e-05	0	0	4.25007e-05	0	0	0	0	4.69241e-05	3.4195e-05	0	0.000314904	0.000253412
sk__Bacteria|p__Firmicutes|c__Negativicutes|o__Selenomonadales|f__Veillonellaceae|g__Dialister|s__Dialister_invisus	0	0	0	0	0	0	0	0	0	0	0	0	0	0	0.022278	0	0.00694444	0	0	0	0	0	0.00734834	0	0	2.38073e-05	0.000122948	0	0	0	0.000106011	0.014185	0	0	4.38635e-05	0	0.0135	0	0	0	0	0	0.000410621	0	0.0289991	0	0.005758	0	7.24034e-05
sk__Bacteria|p__Firmicutes|c__Clostridia|o__Clostridiales|f__Lachnospiraceae|s__uncultured_Firmicutes_bacterium	0.00100479	0	0.00174704	0.0694284	0	0	0	0	0.000142852	0	0	0.00010755	0	0.00047128	0.00258864	0	0	0	0.000455411	0	0	0	0.00997498	0	0	0	0	0	0	0	0	0	0.000450321	0	0	0	0	0	0	0	0	0	0	0	0	0	0	0	0
sk__Bacteria|p__Bacteroidetes|c__Bacteroidia|o__Bacteroidales|f__Bacteroidaceae|g__Bacteroides|s__Bacteroides_eggerthii	0.000656979	0	0.00185623	0	0	0.00237615	0	0.0332271	0.0035713	0	0	0.0571449	0	0.00221779	0	0	4.01413e-05	0	0.00993624	0	0.0308844	0	0.00612883	0	0	0.000333302	0	0	0	0.0877752	0.00567158	0	0.00626356	0	0	0	0	0	0	0	0	0.0292616	0	0	0	0.000170975	0	4.49863e-05	0
sk__Bacteria|p__Firmicutes|c__Clostridia|o__Clostridiales|f__Clostridiaceae|s__Clostridium_perfringens	0.000811563	0.0002689	0.000473157	3.61795e-05	0.0005631	3.60023e-05	3.50693e-05	3.88621e-05	0	3.331e-05	0	0	0	0	0	0	0.00373314	0	0	7.13063e-05	0	0	0	0	0	0	0.00159833	0.000168623	0	0	0	0.000136395	0.000573136	0	0	0	0	0	0.00114998	0.000127502	0	3.62148e-05	0.000182498	0	0	0	0	0.000179945	3.62017e-05
sk__Bacteria|p__Synergistetes|c__Synergistia|o__Synergistales|f__Synergistaceae|g__Pyramidobacter|s__Pyramidobacter_piscolens	0	7.68285e-05	0.00021838	0	0	0	0	3.88621e-05	0.000214278	0.00046634	0	0.00025095	0	0	0.000156887	0	0.00032113	0	4.1401e-05	0	0	0	0.000406504	0	7.3303e-05	0	0	0	0	0	0	0.0466015	0.00114627	0	0.000482498	0.000783239	0.0083809	8.34516e-05	4.42302e-05	0	0.000802907	0	0.00250935	0	0	0	0.00991888	4.49863e-05	0
sk__Bacteria|p__Firmicutes|c__Clostridia|o__Clostridiales|f__Lachnospiraceae|g__Tyzzerella|s__[Clostridium]_lactatifermentans	0	0	0	0	6.62471e-05	0	0.00161319	0	0	3.331e-05	0	0	0	0	0.000156887	2.43807e-05	0.00425498	0	0	0.0313391	0	3.30087e-05	0	0	0.00146606	0	0	0	0	0	0	0	0	0	0	0	4.53022e-05	0	4.42302e-05	0	0.000591616	3.62148e-05	0	0	0.00229928	0	0	0	0
sk__Bacteria|p__Firmicutes|c__Clostridia|o__Clostridiales|f__Lachnospiraceae|g__Blautia|s__uncultured_Ruminococcus_sp.	0.000502396	0.000729871	0.00797088	0.000325615	0.000264988	0.0173171	0.000315623	0.000699518	0.000178565	0.00029979	0	0.00025095	0.000930421	0.00116434	0.00129432	0.000219427	0.00521837	0.00474911	0.000165604	0.000499144	3.79881e-05	0.000132035	0.00128205	0.00106249	0.00496017	0.00123798	0.000860638	0.00758802	0.000444939	0.0010748	0.00106011	0.00322801	0.00155566	3.33934e-05	0.00109659	0.000489524	0.00226511	0.00450638	0.000707683	0.00110502	0.00228195	0.000724297	4.56246e-05	0.000460914	0.00225236	0	0.000840583	0.000179945	0.000144807
sk__Bacteria|p__Firmicutes|c__Clostridia|o__Clostridiales|f__Ruminococcaceae|s__uncultured_Ruminococcaceae_bacterium	0.0027825	0	0.0371247	0	0	0.00237615	0	0	0	3.331e-05	0	0	0	0.000249501	0	0	0	0	0	0	0	0	0.0057536	0	0	0	0	0	0	0	0.0221563	0	0.00352069	0	0.0017984	0	0	0	0	0	0	0	0	0	0.00769556	0	0	0	0
sk__Bacteria|p__Firmicutes|c__Clostridia|o__Clostridiales|f__Lachnospiraceae|g__Tyzzerella|s__Tyzzerella_nexilis	3.86458e-05	0	3.63967e-05	0.000832127	0.00559788	0	0	3.88621e-05	7.1426e-05	9.993e-05	0	0	0.000202265	0	7.84437e-05	0.000853326	0	0.00213526	0.00327068	0	0	0.00646971	0.000125078	0.0190252	0.00017104	0.0062375	0.000614742	0.00161878	0.00191324	0.000875761	0.000159016	0.000363719	4.09383e-05	0	0	0.000424254	0	0	0.000840373	0	0	0.000108644	0.00483621	0.000184366	0	0	8.40583e-05	0	0.000362017
sk__Bacteria|p__Firmicutes|c__Clostridia|o__Clostridiales|f__Christensenellaceae|s__uncultured_Christensenellaceae_bacterium	0.000425104	0.000345728	0.00815287	0	0	0.00838854	0	0.000116586	0.00117853	0	0	0.0050907	4.04531e-05	0.00493458	0	0	0	0	0.000372609	0	0	3.30087e-05	0.00978737	0	0	4.76145e-05	0	0.000236072	0	0	0.00503551	0	0	0	0	0	0	0	0	0	0	0	0	0	0	0	0	0	0
sk__Bacteria|p__Bacteroidetes|c__Bacteroidia|o__Bacteroidales|f__Bacteroidaceae|g__Bacteroides|s__Bacteroides_coprophilus	0.036443	0	0	0	0	0	0	0	0	0	0.0166165	0.0334839	0	0	0	0	0	0	0	0	0	0.0243274	0	0	0	0	0	0.0283286	0	0	0	0	0	0	0	0	0	0	0	0	4.22583e-05	0	0	0	0	0	0	0	0
sk__Bacteria|p__Firmicutes|c__Clostridia|o__Clostridiales|f__Ruminococcaceae|s__uncultured_prokaryote	0.00297573	0.000345728	0.0128844	3.61795e-05	0	7.20046e-05	0	0	0.00535695	0	3.10588e-05	0.0017925	0.000404531	0.00213462	3.92218e-05	0	0	0	0.00331208	0	0	0	0.00547217	6.64055e-05	0	0	0	0.000168623	0	0	0.000742076	0	0.00253817	0	0	0	0	0	0	0.000212504	0.00612745	3.62148e-05	0	0	0.000891558	0	8.40583e-05	0.000314904	0
sk__Bacteria|p__Firmicutes|c__Clostridia|o__Clostridiales|f__Christensenellaceae|s__metagenome	0	0	0.00287534	0	0	0.0015481	0	0	0.00267848	0	0	0.00211515	4.04531e-05	5.54447e-05	0	0	0	0	0.000869421	0	0	0	0.000531582	0	0	0	0	0	0	0	0.00249125	0	0	0	0	0	0	0	0	0	0.0418357	0	0	0	0	0	0	0	0
sk__Bacteria|p__Bacteroidetes|c__Bacteroidia|o__Bacteroidales|f__Prevotellaceae|g__Paraprevotella|s__Paraprevotella_xylaniphila	0	0	0.000800728	0	0	0	0	0	0	0	0	0	0	0	0	2.43807e-05	0	0	0	0	0	0.0329757	0	0	0	0	0	0.0186497	0	0	0	0	0	0	0	0	0	0	0	0.0276255	0	3.62148e-05	0	0	0	0	0	0	0
sk__Bacteria|p__Firmicutes|c__Clostridia|o__Clostridiales|f__Ruminococcaceae|g__Ruminiclostridium|s__Anaerostipes_hadrus	0.00150719	0.00399508	0.00294813	0.000904486	0	0.00129608	0.00126249	0.00497435	0.000678547	0.00026648	0	0.00089625	0.000970874	0.00036039	0.000313775	0.000219427	4.01413e-05	0.000515407	0.00103503	3.56532e-05	0.00178544	0.00198052	0.00531582	0.00375191	4.88687e-05	0.00438054	0	0.00374342	0.000489433	0.000437881	0.000795081	0	0.00151472	0	0.000745679	0.000391619	0	0.000751064	0.000265381	0	0	0.00257125	0	0	0.000656938	0	0.00428698	0.000179945	0
sk__Bacteria|p__Bacteroidetes|c__Bacteroidia|o__Bacteroidales|f__Bacteroidaceae|g__Bacteroides|s__Bacteroides_nordii	7.72917e-05	0.000192071	0	0	0	0.000864055	0.000210416	0.00862739	0.000749973	0	3.10588e-05	0.00075285	8.09061e-05	0.000138612	3.92218e-05	0	0	0.00092037	0.000165604	0.000142613	0	0.000132035	6.25391e-05	0.000232419	0	4.76145e-05	9.22112e-05	0.000202347	0	0.000557303	0.000371038	0.0456467	0.00110533	0	0.00105272	0	0.00498324	0.000250355	0.000884603	0.000892516	0.00904327	7.24297e-05	0	0	0	0	0.000210146	0.0026092	0.0152047
sk__Bacteria|p__Bacteroidetes|c__Bacteroidia|o__Bacteroidales|f__Bacteroidaceae|g__Bacteroides|s__Bacteroides_salyersiae	7.72917e-05	0.000153657	0	0	0	0.000216014	0.00389269	0.000116586	0.000392843	0.00019986	0.00524894	0.0048756	0.012945	5.54447e-05	0.000274553	0	0	0	4.1401e-05	0	3.79881e-05	0.00508335	0	0	0	0.000618989	0.00371919	0.0035748	0.00102336	0.000915569	0	4.54649e-05	0	0	0.000438635	0	4.53022e-05	4.17258e-05	0	8.50015e-05	8.45166e-05	0.000760511	0	0.00032264	0	0	0	0	0
sk__Bacteria|p__Actinobacteria|c__Coriobacteriia|o__Coriobacteriales|f__Coriobacteriaceae|g__Collinsella|s__Collinsella_intestinalis	0	0.000345728	0	0.000144718	0	0	0	0	0	3.331e-05	0	0	0	0	0.00325541	0.0032914	0	0.00173029	0	0	0	0	0	0	0.00547329	0	0	0	0	0	0	0	4.09383e-05	0	0.00013159	0	0	0.000625887	0	0	0	0	0	0	0.000422317	0	0	0	0
sk__Bacteria|p__Proteobacteria|c__Betaproteobacteria|o__Burkholderiales|f__Alcaligenaceae|g__Sutterella|s__Parasutterella_secunda	0	0	0	0	0	0	0	0	0.000678547	0	3.10588e-05	0	0	0	0	0	0	0	0.00194585	0	0	0	0.0141026	0	0	0	0	0	0	0.00835954	0.00344535	0	0.000368445	0	0	0.0104432	0	0.000250355	0	0	0	0	0.0081668	0	0	0	0	0	0
sk__Bacteria|p__Firmicutes|c__Clostridia|o__Clostridiales|f__Ruminococcaceae|g__Anaerotruncus|s__Anaerotruncus_colihominis	0	3.84143e-05	3.63967e-05	0	6.62471e-05	3.60023e-05	0.000350693	3.88621e-05	0.000142852	0	0	7.17e-05	0.000485437	0.000166334	3.92218e-05	0	0.00152537	0.00438096	4.1401e-05	0	0	0.00184849	0.000343965	0.000199216	4.88687e-05	0.000119036	0.00021516	0.000236072	0.000845384	0.000199037	0.000212022	0	0.000204692	0	0.000175454	0.00101168	0.00167618	8.34516e-05	0	0.000255004	0.00557809	0.000253504	0	0	9.38482e-05	0	0.00147102	0.000224931	0
sk__Bacteria|p__Firmicutes|c__Clostridia|o__Clostridiales|f__Lachnospiraceae|g__Lachnoclostridium|s__Clostridium_sp._7_3_54FAA	0	3.84143e-05	0	3.61795e-05	0.00460417	7.20046e-05	0.000420831	0	0.000107139	0.00049965	0	3.585e-05	0	0	7.84437e-05	0	0.000200706	0.000736296	0	0.00242442	0.000113964	0.000297079	9.38086e-05	9.96082e-05	0.00017104	7.14218e-05	0.00310444	0	8.89878e-05	7.96147e-05	0.000159016	0	0	0.000166967	4.38635e-05	0.000815874	0.000226511	0.000208629	0.00650184	0.000255004	0.000380325	0.000289719	4.56246e-05	9.21829e-05	0	0	0	0	0
sk__Bacteria|p__Bacteroidetes|c__Bacteroidia|o__Bacteroidales|f__Porphyromonadaceae|g__Porphyromonas|s__Porphyromonas_asaccharolytica	0	0	0	0	0	0	0	3.88621e-05	0	0	0	0	0.000242718	2.77223e-05	0	0	0	0	4.1401e-05	0	0	0.00306981	0	0	0	0	0	0.000674491	0	0	0	0	0	0	0	0	0	0	0	0	0	0	0	0	0	0	0	0	0
sk__Bacteria|p__Bacteroidetes|c__Bacteroidia|o__Bacteroidales|f__Rikenellaceae|g__Alistipes|s__Faecalibacterium_prausnitzii	3.86458e-05	0	0	0	0	0.00507632	0	0	0.000428556	6.662e-05	0	0.00046605	0.000687702	0.000110889	0.000784437	0	0	0.00103081	0	7.13063e-05	0	0.000924245	0.00237649	0	0	2.38073e-05	0.000153685	0.000269796	0	0.000238844	0.000742076	0	0.00135096	0	0.000657952	0	0.000362417	0.000250355	0	0	0	0.000108644	0	0	0.000328469	0	0.000924642	0.00148455	0
sk__Bacteria|p__Bacteroidetes|c__Bacteroidia|o__Bacteroidales|f__Porphyromonadaceae|g__Parabacteroides|s__Parabacteroides_goldsteinii	0.000579688	0.00203596	0.00527753	0	0	0.0016201	0	0.00073838	0.00114282	0.00079944	0.0067087	0.000717	0.0120955	0.000914837	0.00101977	2.43807e-05	0	0.000736296	0.000703817	0.000855676	7.59763e-05	0.00198052	0.000625391	6.64055e-05	0	0.000166651	0.000891375	0.000843113	0	0.00274671	0.000265027	0	0	0	0.000657952	0	0.00126846	4.17258e-05	0	0.000467508	0.00980392	0.000253504	0	0	0	6.83901e-05	8.40583e-05	0	0
sk__Bacteria|p__Synergistetes|c__Synergistia|o__Synergistales|f__Synergistaceae|g__Pyramidobacter|s__uncultured_Pyramidobacter_sp.	0	0	0	0	0	0	0	0	0	0	0	0	0	0	0	0	0	3.68148e-05	0	0	0	0	0	0	0	0	0	0	0	0	0	0.0180496	0	0	0	0	0	0	0	0	0.0120859	0	0	0	0	0	0	0	0
sk__Bacteria|p__Firmicutes|c__Clostridia|o__Clostridiales|f__Clostridiaceae|s__Clostridium_butyricum	0	0	3.63967e-05	0	0.0248427	0	0	0	0	0	0	0	0	0	0	0	0	0	0	0	0	0	0	0	0	0	0	0	0	0	0	0	0	0	0	0	0	0	0	0	0	0	0	0	0	0	0	0	0
sk__Bacteria|p__Bacteroidetes|c__Bacteroidia|o__Bacteroidales|f__Bacteroidaceae|g__Bacteroides|s__Bacteroides_barnesiae	0	0	0	0	0	0	0	0	0	0	0	0	0	0	0	0	0	0	0	0	0	0	0	0	0	0	0	0	0	0	0	4.54649e-05	0	0	0	0	0	0	0	0.0977092	0	0	0	0	0	0	0	0	0
sk__Bacteria|p__Firmicutes|c__Clostridia|o__Clostridiales|f__Lachnospiraceae|s__uncultured_bacterium_adhufec382	0.00374865	0.0051091	0.00145587	0.0063314	0	0.00100806	0	0	0.00107139	0	0	0.00082455	0.00214401	0.0036039	0	0	4.01413e-05	0	0.000331208	0.000463491	0.00151953	6.60175e-05	0.00118824	0	0	0	0	0.00225954	0	0.000119422	0.00111311	0	0.000818766	0	0.00298272	0	0	0	0	0	0	0	0	0	0.000891558	0	0.000924642	0	0
sk__Bacteria|p__Bacteroidetes|c__Bacteroidia|o__Bacteroidales|f__Prevotellaceae|g__Prevotella|s__Prevotella_intermedia	0	0	0	0	0	0	0	0	0	0	0	0	0	0	0	0	0	0	0	0	0	0	0	0	0	0	0	0	0	0	0	0	0	0	0	0	0	0	0	0	0	0	0	0	0	0	0	0	0
sk__Bacteria|p__Bacteroidetes|c__Bacteroidia|o__Bacteroidales|f__Rikenellaceae|g__Alistipes|s__Alistipes_sp._N15.MGS-157	0.000193229	3.84143e-05	0	0	0	0.00277218	0	0	0.000964251	0	0	0.00103965	0.000283172	0.000110889	0	0	0	0.000957184	0.000786619	0	0.000151953	0.000330087	0.000719199	0.000199216	0	0	0.000122948	0.000269796	0	0.00143306	0	0	0.000982519	0	0.000482498	0	0	0	0	0	0.00164807	0	0	0	0.000422317	0	0	0	0
sk__Bacteria|p__Bacteroidetes|c__Bacteroidia|o__Bacteroidales|f__Rikenellaceae|g__Alistipes|s__Alistipes_indistinctus	0.000695625	0	0	0	0	0.00129608	0	0.000155448	0.000535695	0.00019986	0	0.00261705	0.00404531	0.000499002	0.000196109	0	0	0.000110444	0.00149044	0	0	0.00155141	0.000218887	9.96082e-05	0	4.76145e-05	9.22112e-05	0.000101174	0	3.98073e-05	0.00519453	0	0.00151472	0	0	0	0	0.000125177	0	0	0	7.24297e-05	0	0	0	3.4195e-05	0.000378263	0	0
sk__Bacteria|p__Firmicutes|c__Clostridia|o__Clostridiales|f__Ruminococcaceae|g__Anaerotruncus|s__Clostridia_bacterium_UC5.1-2F7	3.86458e-05	0.000230486	7.27934e-05	0	0	3.60023e-05	0	3.88621e-05	0.000178565	0.00129909	0	0.0005736	0.000121359	0	0.000156887	7.31422e-05	0.000762685	0.000147259	0.000331208	0.000106959	0	0.00148539	0.000375235	0.000431636	0.000781899	0.000214265	0.000430319	0.000101174	8.89878e-05	0.000119422	0.000106011	0	4.09383e-05	0	8.7727e-05	0	0.000362417	4.17258e-05	0	0	0	0.000144859	0	0	4.69241e-05	0	0.000462321	0.00071978	0
sk__Bacteria|p__Bacteroidetes|c__Bacteroidia|o__Bacteroidales|f__Bacteroidaceae|g__Bacteroides|s__uncultured_bacterium_adhufec303	0	3.84143e-05	0	0	0	0	3.50693e-05	0.00466345	0	0	0.00077647	3.585e-05	0	2.77223e-05	0	0	0.00148523	0.00121489	4.1401e-05	7.13063e-05	0.00307704	0.000462122	0	0	9.77374e-05	0	0.00322739	0.000236072	0	0	0.000159016	0	0	0	0	0	0	0	0	4.25007e-05	0	0	0	4.60914e-05	0	0	0	4.49863e-05	0
sk__Bacteria|p__Firmicutes|c__Clostridia|o__Clostridiales|f__Lachnospiraceae|g__Lachnoclostridium|s__[Clostridium]_scindens	0	0	0	0	0	0.000324021	0.000315623	3.88621e-05	0	0.00626228	0	0	0	2.77223e-05	3.92218e-05	0.000243807	0.00256904	7.36296e-05	0	0.000356532	0	0	0	0	0.000268778	0	0.000153685	0	0	0.000398073	0	0	4.09383e-05	0	0	0.00172965	0.00312585	0	0	0.000255004	8.45166e-05	0	0.000729994	0	0	0	0	0.000269918	0
sk__Bacteria|p__Firmicutes|c__Clostridia|o__Clostridiales|f__Lachnospiraceae|g__Blautia|s__Blautia_obeum	0.00046375	0.000192071	0.00189263	0.000470333	0.000662471	0.00439228	0.000210416	0.00155448	0.000142852	6.662e-05	0	0.0002868	0.00052589	0.000665336	0.000509884	0.000121904	0.000561978	0.000147259	8.2802e-05	0.000106959	0.000151953	0.000495131	0.000406504	0.000166014	0.00190588	0.000190458	0.000645479	0.00209092	0	0.000199037	0.000159016	0.000409184	0.00135096	3.33934e-05	8.7727e-05	0	0	0.00166903	0	8.50015e-05	0.000464841	0.00202803	0	9.21829e-05	0.000234621	0	0.000756525	0.00125962	0
sk__Bacteria|p__Proteobacteria|c__Betaproteobacteria|o__Burkholderiales|f__Alcaligenaceae|g__Sutterella|s__Sutterella_parvirubra	0	0	0	0	0	0	0	0	0	0	0.00742305	0	0	0	0	0	0	0	0	0	0	0	0	0	0	0	0	0	0	0	0	0	0	0	0	0	0.00389599	0	0	0	0	0	0	0	0	0	0	0	0
sk__Bacteria|p__Firmicutes|c__Clostridia|o__Clostridiales|f__Lachnospiraceae|s__uncultured_Clostridiales_bacterium	0.00517854	0.0002689	0.00196542	0	0	0.000180012	0	0	0.000892825	0	0	0.0006453	0.000121359	0.000582169	0.000549106	0	8.02826e-05	0	0.000910822	0	0	0.000330087	0.00178236	3.32027e-05	0	4.76145e-05	0.000184422	0.000607042	0	0.000517495	5.30054e-05	9.09298e-05	0.00216973	0	0.000263181	0	0.000498324	0	0	0.0059501	0.000211291	0	0	0	0	0	0.0147522	8.99726e-05	0
sk__Bacteria|p__Firmicutes|c__Clostridia|o__Clostridiales|f__Lachnospiraceae|s__bacterium_enrichment_culture_clone_Ecwsrb027	0.000618334	0	0.000254777	0	0	0.000252016	0	0	0.000857112	3.331e-05	0	0	0.000242718	0.000415835	0	0	0	0	0	0	0	0	0.000281426	0	0	0	0	0	0	0.00119422	0.000371038	0	0	0	0	0	0	0	0	0	8.45166e-05	0	0	0	0.00215851	0	0	0.00494849	0
sk__Bacteria|p__Firmicutes|c__Negativicutes|o__Selenomonadales|f__Veillonellaceae|g__Megasphaera|s__Megasphaera_elsdenii	0	0	0	0	0	0	0	0	0	0	0	0	0	0	0	0	0.000120424	0	0	0	0	0	0	0.000398433	0	0	0	0	0	0	0	0	0	0	0	0	0	0	0	0	0	0	0	0	0	0	0	0	0
sk__Bacteria|p__Firmicutes|c__Bacilli|o__Lactobacillales|f__Lactobacillaceae|g__Lactobacillus|s__Lactobacillus_ruminis	0.00958417	0	0	0	0	0	0	0	0.000214278	0	0	0.00025095	0	0	0	0	0	0	0	0	0	0	0	0	0	0	0	0	0	0	0	0	0	0	0	0	0	0	0	0	0	0	0	0	0	0	0	0	0
sk__Bacteria|p__Firmicutes|c__Clostridia|o__Clostridiales|f__Lachnospiraceae|g__Coprococcus|s__Clostridium_sp._ID5	0	0	0	0	0	0	0	0.000310897	0	0	0	0	4.04531e-05	0.000221779	0	0	0	0	0	0	0	0	0	0	0	0	3.07371e-05	0	0	0	0.00164317	0	0	0	0	0	0	0	0	0	0.000676133	0.00166588	0	0	0	0	0	0	0.000144807
sk__Bacteria|p__Actinobacteria|c__Coriobacteriia|o__Coriobacteriales|f__Coriobacteriaceae|g__Collinsella|s__Collinsella_tanakaei	0	0	0	0	0	0	0	0	0	0	0	0	0	0	0.00302008	0.00136532	0	0	0.000869421	0	0	0	0	0	0	0	0	0	0	3.98073e-05	0.000159016	0	0	0	0	6.52699e-05	0	0.00171076	0	0.000127502	0	0	0.000364997	0	0	0	0	0	0
sk__Bacteria|p__Firmicutes|c__Bacilli|o__Lactobacillales|f__Lactobacillaceae|g__Lactobacillus|s__Lactobacillus_reuteri	0	0	0	0	0	0	0	0	0	0	3.10588e-05	0	0	0	0	0	0	0	0	0	0	0	0	0	0	0	0	0	0	0	0	0	0.000409383	0	4.38635e-05	0.00855036	0	0	0	0	0	0	4.56246e-05	0	4.69241e-05	3.4195e-05	0	0	0
sk__Bacteria|p__Synergistetes|c__Synergistia|o__Synergistales|f__Synergistaceae|g__Cloacibacillus|s__Cloacibacillus_evryensis	0	3.84143e-05	0	0	0	0.000144009	0	0	0	0	0	7.17e-05	0	0	0	0	0	0	0	0	0	0	0	0	0	0	0	0	0	0	0	0	0	0	0	0	0.000407719	4.17258e-05	0	0	0	0	0	0	0	0	0	0	0
sk__Bacteria|p__Firmicutes|c__Clostridia|o__Clostridiales|f__Ruminococcaceae|s__Ruminococcus_sp._16442	3.86458e-05	0	0	0	0	0.000144009	0	0	0	6.662e-05	0	7.17e-05	4.04531e-05	5.54447e-05	7.84437e-05	0	0.000441554	0	0.000745218	0	0	0.000165044	3.12695e-05	0	4.88687e-05	0	0	6.74491e-05	0	0.000358266	0.000265027	0	0	0	0.000219317	0	0	0	0	0	0.000676133	0	0	0	4.69241e-05	0	0	4.49863e-05	0
sk__Bacteria|p__Firmicutes|c__Clostridia|o__Clostridiales|f__Peptostreptococcaceae|g__Intestinibacter|s__Intestinibacter_bartlettii	7.72917e-05	0	0.000145587	3.61795e-05	0.000861212	0.000180012	0	0.000116586	7.1426e-05	0	6.21176e-05	0.00010755	0	0	0	2.43807e-05	4.01413e-05	3.68148e-05	4.1401e-05	0	0	9.90262e-05	3.12695e-05	0.000199216	0	0.000333302	0.000153685	0.00145016	0	0.000119422	0	0.00018186	0.00147378	0.000133574	0.000175454	0.000489524	9.06043e-05	0	4.42302e-05	4.25007e-05	0.000295808	0	0.000501871	0	0	0	0	0	0.000144807
sk__Bacteria|p__Firmicutes|c__Clostridia|o__Clostridiales|f__Ruminococcaceae|g__Hydrogenoanaerobacterium|s__Selenomonadales_bacterium_Marseille-P2399	0	0.000153657	0	0	0	0.000360023	0	0	0	0	0	0.0001434	4.04531e-05	2.77223e-05	0	0	0	0	4.1401e-05	0	0	0	9.38086e-05	0	0	0	6.14742e-05	0	0	0	0	0	0	0	0	0	0	0	0	0	0.0053668	0	0	0	0	0	0	0	0
sk__Bacteria|p__Firmicutes|c__Clostridia|o__Clostridiales|f__Lachnospiraceae|g__Coprococcus|s__uncultured_Coprococcus_sp.	0.000734271	0	0.00021838	0	0	0.00136809	7.01385e-05	0	7.1426e-05	0	0	0.00039435	0	0	0.000313775	0	0	0.00103081	8.2802e-05	0	7.59763e-05	0.000363096	9.38086e-05	0	0.00420271	0	0	0.0015176	0	0.000199037	0.000583059	0	0.000409383	0	0.000219317	0	0	0.00079279	0	0	0.000507099	0	0	0.000138274	0	0	8.40583e-05	0	0
sk__Bacteria|p__Firmicutes|c__Negativicutes|o__Selenomonadales|f__Veillonellaceae|g__Veillonella|s__Veillonella_magna	0	0	0	0	0	0	0	0	0	0	0	0	0	0	0	0	0	0	0	0	0	0	0	0	0	0	0	0	0	0	0	0	0	0	0	0.000293715	0	0	0	0	0	0	0	0	0	0	0	0	0
sk__Bacteria|p__Actinobacteria|c__Coriobacteriia|o__Coriobacteriales|f__Coriobacteriaceae|g__Paraeggerthella|s__Paraeggerthella_hongkongensis	0	0	0	0	0	0	0	0	0	0	0	0	0	0	0	0	0	0	0	0	0	0	0	0	0	0	0	0	0	0	0	0	0	0	0	0.00675543	0	4.17258e-05	0	8.50015e-05	0	0	0	0	0	0	0	0	0
sk__Bacteria|p__Bacteroidetes|c__Bacteroidia|o__Bacteroidales|f__Prevotellaceae|g__Prevotella|s__Prevotella_corporis	0	0	0	0	0	0	0	0	0	0	0	0	0	0	0	0	0	0	0.000207005	0	0	0.00653573	0	0	0	0.000547567	0	0.00566572	0	0	0	0	0	0	0	0	0	0	0	0	0	0	0	0	0	0	0	0	0
sk__Bacteria|p__Firmicutes|c__Bacilli|o__Lactobacillales|f__Lactobacillaceae|g__Lactobacillus|s__Lactobacillus_fermentum	0	0	0	0	3.31236e-05	0	0	0	0	0	0	0	0	0	0	0	0	0	0	0	0	0	0	0	0	0	0	0	0	0	0	0.00150034	0	0	0	3.26349e-05	0	0	0	0	0	0	0	0	0	0	0	0.00035989	0
sk__Bacteria|p__Firmicutes|c__Negativicutes|o__Selenomonadales|f__Veillonellaceae|g__Dialister|s__Dialister_pneumosintes	0	0	0	3.61795e-05	0	0	0	0	0	0	3.10588e-05	0	0	2.77223e-05	0	0	0	0	0	0	0	0.000396105	0	0	0	0	0	0	0	0	0	0	0	0	4.38635e-05	0	0	0	0	0	0	3.62148e-05	0	0	0	0	0	0	0
sk__Bacteria|p__Proteobacteria|c__Gammaproteobacteria|o__Enterobacteriales|f__Enterobacteriaceae|g__Raoultella|s__Raoultella_ornithinolytica	3.86458e-05	0	3.63967e-05	0	3.31236e-05	0	0	0	0	0	0	3.585e-05	0	0.000388113	0	0	0	0	0.000124203	0	0	3.30087e-05	0	0	2.44343e-05	0.00128559	0.000122948	0.00134898	0	0	0	0	0	3.33934e-05	0	0	4.53022e-05	0	0	0	0	0	0	0	0	0	0	0	0
sk__Bacteria|p__Bacteroidetes|c__Bacteroidia|o__Bacteroidales|f__Porphyromonadaceae|g__Parabacteroides|s__Parabacteroides_johnsonii	0	0	0	0	0	3.60023e-05	0	0	0	0	3.10588e-05	0	0	0.00171878	0	0	0	3.68148e-05	0	0.0127638	0	0.00689883	0.00150094	0.000697257	0	0	0	0.00387832	0	0	0	0	0	0	0	0	0	0	0	0	8.45166e-05	0.000651867	0	0	0	0	0	0	0
sk__Bacteria|p__Proteobacteria|c__Gammaproteobacteria|o__Pasteurellales|f__Pasteurellaceae|g__Actinobacillus|s__uncultured_Haemophilus_sp.	3.86458e-05	3.84143e-05	0	0	0	0	0	0	0	0	0	0	0	5.54447e-05	0	0	0	0	0	0	0	0	0	0	0	2.38073e-05	0	0	0	0	0	0	8.18766e-05	0	0	0	0	0	0.00300765	0	0	0	0	0	0	0	0	0.000179945	0
sk__Bacteria|p__Proteobacteria|c__Gammaproteobacteria|o__Aeromonadales|f__Succinivibrionaceae|g__Succinatimonas|s__Succinatimonas_hippei	0	0	0	0	0	0	0	0	0.000642834	0	6.21176e-05	0	0	0	0	0	0	0	0	0	0	0	0	0	0	0	0	0	0	0.000318459	0	0	4.09383e-05	0	0	6.52699e-05	0	0	0.00185767	0	0	0	0.0026006	0	0.000140772	0	0	0	0
sk__Bacteria|p__Proteobacteria|c__Epsilonproteobacteria|o__Campylobacterales|f__Campylobacteraceae|g__Campylobacter|s__Campylobacter_hominis	0	0	0	0	0	7.20046e-05	0	0	0	0	0	0	0	0	0	0	0	0	0.000207005	0	0	0.00310282	0	0	0	9.5229e-05	0	0.000472144	0	0	0	0	0	0	0	0	0	0	0	0	0	0	0	0	0	0	0	0	0
sk__Bacteria|p__Proteobacteria|c__Epsilonproteobacteria|o__Campylobacterales|f__Helicobacteraceae|g__Helicobacter|s__Helicobacter_pullorum	0.00475344	0	0	0	0	0	0	0	0	0	0	0	0	0	0	0	0	0	0	0	0	0	0	0	0	0	0	0	0	0	0	0	0	0	0	0	0	0	0	0	0	0	0	0	0	0	0	0	0
sk__Bacteria|p__Bacteroidetes|c__Bacteroidia|o__Bacteroidales|f__Porphyromonadaceae|g__Butyricimonas|s__Butyricimonas_synergistica	0	0	3.63967e-05	0	0	0	0.000140277	0	0	0	0	0.0003585	0	0	0	0	0	0.000220889	0	0	0	0	0	0	0	0	0	0	0	0	0	0	0	0	0	0	0	0	0	0	0	0	0	0	4.69241e-05	0	0	0	0
sk__Bacteria|p__Bacteroidetes|c__Bacteroidia|o__Bacteroidales|f__Porphyromonadaceae|g__Porphyromonas|s__Porphyromonas_somerae	0	0	0	0	0	0	0	0	0	0	0	0	0	0	0	0	0	0	0	0	0	0	0	0	0	0	0	0	0	0	0	0	0	0	0	0	0	0	0	0	0	0	0	0	0	0	0	0	0
sk__Bacteria|p__Firmicutes|c__Clostridia|o__Clostridiales|f__Christensenellaceae|s__bacterium_YE57	7.72917e-05	0	0.000691538	0	0	0	0	0	0	0	0	0	0	5.54447e-05	0	0	0	0	0	0	0	3.30087e-05	0.00150094	6.64055e-05	0	0	0	0.000101174	0	0	0	0	8.18766e-05	0	0.00013159	0	0	0	0	0.000510009	0.000295808	0	0	0	0	0	0	0	0
sk__Bacteria|p__Bacteroidetes|c__Bacteroidia|o__Bacteroidales|f__Prevotellaceae|g__Prevotella|s__Prevotella_disiens	0	0	0	0	0	0	0	0	0	0	0	0	0	0	0	0	0	0	4.1401e-05	3.56532e-05	0	0.00132035	0	0	2.44343e-05	0	0	0.000269796	0	0	0	0	0	0	0	0	0	0	0	0	0	0	0	0	0	0	0	0	0
sk__Bacteria|p__Bacteroidetes|c__Bacteroidia|o__Bacteroidales|f__Prevotellaceae|g__Prevotella|s__Prevotella_bivia	0	0	0	3.61795e-05	3.31236e-05	0	0	0	0	0	0	0.00010755	0.000849515	0	0	0	0	7.36296e-05	0.000455411	0	7.59763e-05	0.00254167	0	0	2.44343e-05	0	0	0	0	0	0	0	0	0	0	0	0	0	0	0	8.45166e-05	0	0	0	0	0	0	0	0
sk__Bacteria|p__Firmicutes|c__Clostridia|o__Clostridiales|f__Lachnospiraceae|g__Tyzzerella|s__Clostridiaceae_bacterium_SH021	0	3.84143e-05	0	0	3.31236e-05	0	0	0	0	0.00046634	0	0	0	0	0	4.87615e-05	0	0	0	7.13063e-05	0	0	0	0	0	9.5229e-05	0	0	0	0	0	0.000863833	0	0	0	6.52699e-05	0	0	0	0	0	3.62148e-05	0.000136874	0	0	0	4.20292e-05	0	3.62017e-05
sk__Bacteria|p__Firmicutes|c__Negativicutes|o__Selenomonadales|f__Veillonellaceae|g__Megasphaera|s__Megasphaera_micronuciformis	0	0	0	0	0	0	3.50693e-05	0	3.5713e-05	0.00046634	9.31764e-05	0	0	0	0	0	0	0	0	0	0	0	0	0	0	0.000428531	0	0	0	0	0	0	0	0	0	0	0	0	0.00305188	0	0	0	0	0	0	0	0	0	3.62017e-05
sk__Bacteria|p__Actinobacteria|c__Actinobacteria|o__Bifidobacteriales|f__Bifidobacteriaceae|g__Bifidobacterium|s__Bifidobacterium_dentium	0.000502396	3.84143e-05	0	0	0	0	0	0	0.000107139	0	0	0	0	0	0	0	0	0	0.00107643	0	7.59763e-05	0	0	0	0	0	0	0	0	7.96147e-05	0.000212022	0	0.00126909	3.33934e-05	0	0.00026108	0	0.000333806	0.000176921	0	0.000295808	0	0.000228123	0	4.69241e-05	0	0	0	0
sk__Bacteria|p__Proteobacteria|c__Betaproteobacteria|o__Burkholderiales|f__Comamonadaceae|g__Diaphorobacter|s__uncultured_beta_proteobacterium	0	3.84143e-05	0	0	0	0	0	0	0	0.00339762	0	0	0	0	0	0	0	0	0	0	0	0	0	0	0	0	0	0	0	0	0	0	0	0	0	0	0	0	0	0	0	0	0	0	0	0	0	0	0
sk__Bacteria|p__Firmicutes|c__Clostridia|o__Clostridiales|f__Ruminococcaceae|s__Clostridium_sp._NML_04A032	0	7.68285e-05	0	0	0	0	3.50693e-05	0	0	0	0	0	0	0	0	0	0	0	0	0	3.79881e-05	0	0	0	2.44343e-05	0	0	6.74491e-05	0	0.000278651	0	0	8.18766e-05	0	0.000394771	0	0	0	0	0	0	3.62148e-05	0	0	0	0	0	0	0
sk__Bacteria|p__Saccharibacteria|s__TM7_phylum_sp._oral_clone_FR058	0	0	3.63967e-05	0	3.31236e-05	0	0	0	0	0	6.21176e-05	3.585e-05	4.04531e-05	0	0	2.43807e-05	0	0	0	0	0	3.30087e-05	0	0	0	2.38073e-05	3.07371e-05	0	0	0	5.30054e-05	0.00109116	0	6.67869e-05	0	0.000815874	4.53022e-05	0	0	0	0	0	0	0	0	0	0	0	0.000398219
sk__Bacteria|p__Actinobacteria|c__Actinobacteria|o__Bifidobacteriales|f__Bifidobacteriaceae|g__Scardovia|s__Scardovia_wiggsiae	0	0	0	0	0	0	0	0	0	3.331e-05	0	0	0	0	0	0	0	0	0	0	0	0	0	0	0	0	0	0	0	0	0	0	0	0	0	0.000717969	0	0.000166903	0	0	0	0	0	0	0	0	0	0	0
sk__Bacteria|p__Firmicutes|c__Clostridia|o__Clostridiales|f__Ruminococcaceae|g__Ruminiclostridium|s__Ruminococcus_sp._A254.MGS-108	3.86458e-05	0.000153657	0	0	0	3.60023e-05	0	0	0	0	0	0	8.09061e-05	0.000110889	7.84437e-05	0	0	0	0	0	3.79881e-05	3.30087e-05	0	6.64055e-05	0	0	0	0.000404694	0	0.000557303	0.000318032	0	0	0	0	0	0	0	0	4.25007e-05	0.000126775	0	0	0	0.000140772	0	8.40583e-05	0	0
sk__Bacteria|p__Firmicutes|c__Erysipelotrichia|o__Erysipelotrichales|f__Erysipelotrichaceae|g__Faecalitalea|s__Eubacterium_sp._1-5	0	0	0	0	0	0	0.000140277	0	0	0	0	7.17e-05	0	0	0	0	0	3.68148e-05	0	3.56532e-05	0	0	0	0.000232419	0	0	0	3.37245e-05	0.00240267	0	0	0	0	0	0	0	0	0	0	0	4.22583e-05	0	4.56246e-05	0	0	0	0	0	0
sk__Bacteria|p__Firmicutes|c__Clostridia|o__Clostridiales|g__Peptoniphilus|s__Peptoniphilus_lacrimalis	0	0	0	0	0	0	0	0	0	0	0	0	0	0	0	0	0	0	0	0	0	0.000759201	0	0	0	0	0	0.0015176	0	0	0	0	0	0	0	0	0	0	0	0	0	0	0	0	0	0	0	0	0
sk__Bacteria|p__Firmicutes|c__Clostridia|o__Clostridiales|f__Peptostreptococcaceae|g__Filifactor|s__Filifactor_alocis	0	0	0	3.61795e-05	0	0	0	0	0	0	0	0	0	0	0	0	0	0	0	0	0	0	0	0	0	0	0	0	0	0	0	0	0	0	0	0	0	0	0	0	0	0	0	0	0	0	0	0	0
sk__Bacteria|p__Actinobacteria|c__Coriobacteriia|o__Coriobacteriales|f__Coriobacteriaceae|g__Enorma|s__Enorma_massiliensis	0	0	0	0	0	0	0	0	0	0	0	0	0	0	0	0	0	0	0	0	0	0	0	0	0	0	0	0	0	0	0	0	0	0	0	0.000293715	0	0	0	0.000765013	0	0	0	0	0	0	0	0	0
sk__Bacteria|p__Saccharibacteria|s__Candidatus_Saccharibacteria_bacterium_UB2523	3.86458e-05	0	0	7.23589e-05	3.31236e-05	0	0	3.88621e-05	0	0	0	7.17e-05	0	0	0	0	4.01413e-05	0	0	0	0	0	3.12695e-05	0	0	0	0	0	0	0	0	0	0	0	4.38635e-05	0	0	0	0	0	0	7.24297e-05	0	0	0	0	0	0	0
sk__Bacteria|p__Firmicutes|c__Erysipelotrichia|o__Erysipelotrichales|f__Erysipelotrichaceae|g__Dielma|s__Dielma_fastidiosa	0	3.84143e-05	0	0	0	0	0.000245485	3.88621e-05	0.000142852	0.00049965	0	0	4.04531e-05	0	0	2.43807e-05	0	3.68148e-05	0	0	3.79881e-05	6.60175e-05	0	6.64055e-05	0.000195475	0	0	0	0	3.98073e-05	0	0	4.09383e-05	0	0	0	0	0	0	0	0	3.62148e-05	0	0	0	0	0	0	0
sk__Bacteria|p__Firmicutes|c__Clostridia|o__Clostridiales|g__Anaerococcus|s__Anaerococcus_prevotii	0	0	0	0	0	0	0	0	3.5713e-05	0	0	0	8.09061e-05	0	0	0	0	0	0	0	0	0	0	0	0	0	0	0.00104546	0	0	0	0	0	0	0	0	4.53022e-05	0	0	0	0	0	0	0	0	0	0	0	0
sk__Bacteria|p__Firmicutes|c__Clostridia|o__Clostridiales|s__uncultured_Thermoanaerobacterales_bacterium	0	0	0	0	0	0.000108007	0	0	0.000892825	0	0	0	0	0	0	0	0	0	4.1401e-05	0	0	0	0	0	0	0	0	0	0	0	5.30054e-05	0	0	0	0.000921133	0	0	0	0	0	4.22583e-05	0	0	0	0	0	0	0	0
sk__Bacteria|p__Proteobacteria|c__Betaproteobacteria|o__Burkholderiales|f__Comamonadaceae|g__Comamonas|s__Comamonas_kerstersii	0	0	3.63967e-05	0	0	0	0	3.88621e-05	3.5713e-05	3.331e-05	0	0	0	0	0	0	0	0	0	0	0	0	0.000562852	0	0	0	0	0	0	0	0	0	0	0	0	0	0	0	0	0	0	0	0	0	0	0	0	0	0
sk__Bacteria|p__Firmicutes|c__Clostridia|o__Clostridiales|f__Ruminococcaceae|g__Pseudoflavonifractor|s__Pseudoflavonifractor_capillosus	7.72917e-05	0.000115243	7.27934e-05	0.000180897	0	0.000108007	0.000210416	0	0.000107139	0.00023317	0	7.17e-05	8.09061e-05	0.000166334	0.000196109	0	0	3.68148e-05	0.000289807	7.13063e-05	7.59763e-05	0.000396105	6.25391e-05	9.96082e-05	0	0	0	0.000404694	0	0.000517495	0	0	0	0	8.7727e-05	0	0	4.17258e-05	0	0	0.000126775	0.000217289	0	0	0.000422317	0	0	4.49863e-05	3.62017e-05
sk__Bacteria|p__Bacteroidetes|c__Bacteroidia|o__Bacteroidales|f__Porphyromonadaceae|g__Porphyromonas|s__Porphyromonas_endodontalis	0	0	0	0	0	0	0	0	0	0	0	0	0	0	0	0	0	0	0	0	0	0	0	0	0	0	0	0	0	0	0	0	0	0	0	0	0	0	0	0	0	0	0	0	0	0	0	0	0
sk__Bacteria|p__Firmicutes|c__Clostridia|o__Clostridiales|f__Ruminococcaceae|g__Butyricicoccus|s__Butyricicoccus_pullicaecorum	0	0	0	0	0	0	3.50693e-05	0	0	0	0	0	0	0	0	0	0.00124438	0	0	0	0	0	0	0	0	0	0.000122948	0	0	0	0	0	0	0	0	0	0	0	0	0	0	0	0.000729994	0	0	0	0	0.000494849	0
sk__Bacteria|p__Firmicutes|c__Clostridia|o__Clostridiales|f__Eubacteriaceae|g__Eubacterium|s__Eubacterium_limosum	0	0	0	0	0	0	0	0	0	0	0	0	0	0	0	0	0	0	0	0	0	0	0	0	0	0	9.22112e-05	0	0	0	0	0	0	0	0	0.000293715	0	4.17258e-05	0	0.00119002	0.000126775	0	0.000821243	0	0	3.4195e-05	0	4.49863e-05	0
sk__Bacteria|p__Firmicutes|c__Clostridia|o__Clostridiales|f__Clostridiaceae|s__Clostridium_paraputrificum	3.86458e-05	0	0.00010919	0	0.000132494	0	0	0	0	0	0	0.00118305	0	0	0	0	8.02826e-05	0	0.000331208	0	0	0	3.12695e-05	0	0	0	3.07371e-05	0	0	0	0	0	0	0.00223736	4.38635e-05	0	0	0	4.42302e-05	0	0	0	0	0	0	0	0	0	0.000398219
sk__Bacteria|p__Actinobacteria|c__Coriobacteriia|o__Coriobacteriales|f__Coriobacteriaceae|g__Olsenella|s__Olsenella_sp._Marseille-P2912	0	0	0	0	0	0	0	0	0	0	0	0	0	0	0	0	0	0	0	0	0	0	0	0	0	0	0	0	0	0	0.000106011	0	0	0	0	0.00013054	0	0	0	0.00225254	0	0	0	0	0	0	4.20292e-05	0	0
sk__Bacteria|p__Proteobacteria|c__Deltaproteobacteria|o__Desulfovibrionales|f__Desulfovibrionaceae|g__Desulfovibrio|s__Desulfovibrio_legallii	0	0	0	0	0	0	0	0	0	0	0	0.0001434	0	0	0	0	0	0	0	0	0	0	0	0	0	0	0	0	0	0	0	0	0	0	0	0	4.53022e-05	0	0	0	0	0	0	0	0	0	0	0	0
sk__Bacteria|p__Cyanobacteria|s__Clostridium_sp._CAG:306	0	0	0	0	0	0	0	0	0	0	0	0	0	0	0	0	0	0	0	0	0	0	0	0	0	0	0	0	0	0	0	0	0	0	0	0	0	0	0	0	0	0	0	0	0	0	0	0	0
sk__Bacteria|p__Proteobacteria|c__Betaproteobacteria|o__Rhodocyclales|f__Rhodocyclaceae|g__Thauera|s__uncultured_Rhodocyclaceae_bacterium	0	0	0	0	0	0	0	0	0	0.00279804	0	0	0	0	0	0	0	0	0	0	0	0	0	0	0	0	0	0	0	0	0	0	0	0	0	0	0	0	0	0	0	0	0	0	0	0	0	0	0
sk__Bacteria|p__Firmicutes|c__Negativicutes|o__Selenomonadales|f__Veillonellaceae|g__Selenomonas|s__Selenomonas_bovis	0	0	0	0	0	0	0	0	0	0	0	0	0	0	0	0	0	0	0	0	0	0	0	0.00381831	0	0	0	0	0	0	0	0	0	0	0	0	0	0	0	0	0	0	0	0	0	0	0	0	0
sk__Bacteria|p__Fusobacteria|c__Fusobacteriia|o__Fusobacteriales|f__Fusobacteriaceae|g__Fusobacterium|s__Fusobacterium_ulcerans	0	0	0	0	0	0	0	0	0	0	0.000341647	0	0	0	0	2.43807e-05	4.01413e-05	0.000220889	0	0.000499144	0	9.90262e-05	0	3.32027e-05	0	0.000238073	0	0	0.0105451	0	0	0	0	0	0	0.00920305	0	4.17258e-05	0.000707683	0	0	0	0	0.000276549	0	0	0	0	0
sk__Bacteria|p__Proteobacteria|c__Gammaproteobacteria|o__Pasteurellales|f__Pasteurellaceae|g__Haemophilus|s__Haemophilus_pittmaniae	0	0	0	0.00253256	0	0.000108007	0	0	0	0	0	0	0	0.000277223	0	0	0	0	0	0	0	0	0	0	0	0	0	0	0	0	0	0	0	0	0	0	0	0	4.42302e-05	0	0	0	0	0	9.38482e-05	0	0	0.000134959	0.000108605
sk__Bacteria|p__Firmicutes|c__Erysipelotrichia|o__Erysipelotrichales|f__Erysipelotrichaceae|g__Erysipelatoclostridium|s__[Clostridium]_spiroforme	0	0	0	0	0	0	0	0	0	0	0	0	0	0	0	0	0	0	0	0	0	0	0	0	0	0	3.07371e-05	0	0	0	0	0	0	0	0	0	0	0	0	0	8.45166e-05	0	0	0	0.000281545	0	0	0	0
sk__Bacteria|p__Proteobacteria|c__Epsilonproteobacteria|o__Campylobacterales|f__Campylobacteraceae|g__Campylobacter|s__Campylobacter_gracilis	0	0	0	0	0	0	0	7.77242e-05	0	0	0	0	0	2.77223e-05	0	0	0	0	0	0	0	0	0	0	0	2.38073e-05	0	0	0	0	0	0	0	0	0	3.26349e-05	0	0	0.000176921	0	0	0	0	0	0	0	0	0	0.000144807
sk__Bacteria|p__Actinobacteria|c__Coriobacteriia|o__Coriobacteriales|f__Coriobacteriaceae|g__Atopobium|s__Atopobium_vaginae	0	0	0	0	0	0	0	0	0	0	0	3.585e-05	0	0	0	0	0	3.68148e-05	0	0	0	0	0	0	0	0	0	0.000404694	0	0	0	0	0	0	0	0	0	0	0	0	0	0	0	0	0	0	0	0	0
sk__Bacteria|p__Actinobacteria|c__Coriobacteriia|o__Coriobacteriales|f__Coriobacteriaceae|g__Gordonibacter|s__Gordonibacter_pamelaeae	0	0	0	0	0	0	0	0	0	0	0	0	0	0	0	2.43807e-05	0	3.68148e-05	0	0.000106959	0	0.000198052	0.000218887	0	2.44343e-05	0	3.07371e-05	3.37245e-05	0	0	0.000265027	0	0	0	4.38635e-05	0	0	0	0	0	0	3.62148e-05	0	0	4.69241e-05	0	0	4.49863e-05	0
sk__Bacteria|p__Firmicutes|c__Clostridia|o__Clostridiales|f__Lachnospiraceae|g__Howardella|s__Catonella_sp._oral_clone_AH153	0	0	0	0	0	0	0	0	0	0	0	0	0	0	0	0	0.000361272	0	0	0	0	0	0	0	0	0.000119036	0.000153685	0	0	0	0	0	0	0	0	3.26349e-05	0	0	0	0	0	0	0	0	0	0	0	0	3.62017e-05
sk__Bacteria|p__Firmicutes|c__Negativicutes|o__Selenomonadales|f__Veillonellaceae|g__Dialister|s__Dialister_propionicifaciens	0	0	0	0	0	0	0	0	0	0	0	0	4.04531e-05	0	0	0	0	0	8.2802e-05	0	0	0.003763	0	0	2.44343e-05	7.14218e-05	0	0.00128153	0	0	0	0	0	0	0	0	0	0	0	0	0	0	0	0	0	0	0	0	0
sk__Bacteria|p__Firmicutes|c__Clostridia|o__Clostridiales|g__Ezakiella|s__[Bacteroides]_coagulans	0	0	0	0	0	0	0	0	0	0	0	0	0	0	0	0	0	0	0.000124203	0	0	0	0	0	0	0	0	0.00242817	0	0	0	0	0	0	0	0	0	0	0	0	0	0	0	0	0	0	0	0	0
sk__Bacteria|p__Firmicutes|c__Bacilli|o__Lactobacillales|f__Lactobacillaceae|g__Lactobacillus|s__Lactobacillus_gasseri	0	0	0	0	0	0	0	0	0	0	0	0	0	0	0	0	0	0	0	0	0	0	0	0	0	0	0	0	0	0	0	0	0.000163753	0	0	0	4.53022e-05	8.34516e-05	0	0	0	0	0	0	0	3.4195e-05	0	4.49863e-05	0
sk__Bacteria|p__Firmicutes|c__Clostridia|o__Clostridiales|f__Ruminococcaceae|s__uncultured_Clostridium_sp.	0	0.000115243	3.63967e-05	0	0	0	0	0	0.000321417	0	0	0	0	0	0	0	0	3.68148e-05	0.000496812	0	0	0	3.12695e-05	0	0	0	0	0.000101174	0	0.000238844	0	0	0	0	0	0	0	0	0	0	0	0	0	0	0	0	0	4.49863e-05	0
sk__Bacteria|p__Bacteroidetes|c__Bacteroidia|o__Bacteroidales|f__Prevotellaceae|g__Prevotella|s__Prevotella_nigrescens	0	0	0	0	0	0	0	0	0	0	0	0	0	0	0	0	0	0	0	0	0	0	0	0	0	0	0	0	0	0	0	0	0	0	0	0	0	0	0	0	0	0	0	0	0	0	0	0	0
sk__Bacteria|p__Proteobacteria|c__Gammaproteobacteria|o__Pasteurellales|f__Pasteurellaceae|g__Haemophilus|s__Haemophilus_influenzae	7.72917e-05	0	0	0	0	0	0	0	0	0	0	0	0	0	0	0	0	0	0	0	0	0	0	0	0	2.38073e-05	0	0	0	0	0	0	0.00024563	0	0	0	0	0	4.42302e-05	0	0	0	0	0	0	0	0	0.000224931	0
sk__Bacteria|p__Tenericutes|c__Mollicutes|s__uncultured_bacterium_adhufec202	0	0	0.00010919	0	0	0	0	0	0.000749973	0	0	0	0	0	0	0	0	0	0	0	0	0	9.38086e-05	0	0	0	0	0	0	0	0	0	0	0	0.000219317	0	0	0	0	0	0	0	0	0	0	0	0	0	0
sk__Bacteria|p__Firmicutes|c__Clostridia|o__Clostridiales|f__Ruminococcaceae|g__Ruminiclostridium|s__[Clostridium]_methylpentosum	0	0	0	0	0	0	0	0	0	0	0	0	0	2.77223e-05	0	0	0	0	0	0	0	0	3.12695e-05	0.000132811	0	0	0	0	0	3.98073e-05	0	0	0	0	0.00013159	0	0	0	0	0	0	0	0	0	0	0	0	0	7.24034e-05
sk__Bacteria|p__Bacteroidetes|c__Bacteroidia|o__Bacteroidales|f__Prevotellaceae|g__Prevotella|s__Prevotella_melaninogenica	0	0	0	0	0	0	0	0	0	0	0	0	0	0	3.92218e-05	0	0	0	0	0	0	0	0	0	0	0	0	0	0	0	0	0	0	0	0	0	0	0	0.000619222	0	0	0	0	0	0	0	0	0	0
sk__Bacteria|p__Bacteroidetes|c__Bacteroidia|o__Bacteroidales|f__Porphyromonadaceae|g__Porphyromonas|s__uncultured_microorganism	0	0	0	0	0	0	0	0	0	0	0	0	0	0	0	0	0	0	0	0	0	0.000330087	0	0	0	4.76145e-05	0	0.000573317	0	0	0	0	0	0	0	0	4.53022e-05	0	0	0	0	0	0	0	0	0	0	0	0
sk__Bacteria|p__Bacteroidetes|c__Bacteroidia|o__Bacteroidales|f__Prevotellaceae|g__Prevotella|s__Prevotella_timonensis	0	0	0	0	0	0	0	0	0	0	0	0	0.000444984	0	0	0	0	0	4.1401e-05	0	0	0.000132035	0	0	0	0	0	0.00114663	0	0	0	0	0	0	0	0	0	0	0	0	0	0	0	0	4.69241e-05	0	0	0	0
sk__Bacteria|p__Firmicutes|c__Clostridia|o__Clostridiales|f__Eubacteriaceae|g__Anaerofustis|s__Anaerofustis_stercorihominis	0	0	0	0	0	0	0	0	0	0	0	0	0	0	0	0	0	0	0	0	0	0	0	0	0	0	0	0	0	0	0	0	0	0	0	0	0	0	0	0	0	0	0	0	0	0	0	4.49863e-05	0
sk__Bacteria|p__Firmicutes|c__Clostridia|o__Clostridiales|f__Christensenellaceae|g__Catabacter|s__Catabacter_hongkongensis	0	0	0	0	0	0.000108007	0	0	0.000142852	0	0	0	0	0	0	0	0	0	0	0	0	3.30087e-05	0	0	0	0	0	0	0	3.98073e-05	0	9.09298e-05	0	0	0	0	0	0	0	4.25007e-05	0	0	0	0	4.69241e-05	0	4.20292e-05	0	0
sk__Bacteria|p__Firmicutes|c__Bacilli|o__Lactobacillales|f__Streptococcaceae|g__Streptococcus|s__Streptococcus_sobrinus	0	3.84143e-05	0	0	0	0	0	0	0	0	0	0	0	0	0	0	0	0	0	0	0	0	0	0	0	0	0	0	0	0	0	0	0.000941581	0	0	0	0	0	0	0	4.22583e-05	0	9.12492e-05	0	0	0	0	0	0
sk__Bacteria|p__Proteobacteria|c__Gammaproteobacteria|o__Alteromonadales|f__Shewanellaceae|g__Shewanella|s__Shewanella_algae	0	0	0	0	0	0	0	0	0	0	0	0	0	0	0	0	0	0	0	0	0	0	0	0	0	0	0	0	0	0	0	0	0	0	0	0	0	0	0	0	0	0	0	0	0	0	0	0	0
sk__Bacteria|p__Bacteroidetes|c__Bacteroidia|o__Bacteroidales|f__Bacteroidaceae|g__Bacteroides|s__Bacteroides_acidifaciens	0	0	0	7.23589e-05	0	0	0.00357706	3.88621e-05	0	0	0	0	0	0	0	0	0	0	0	0	0	0.000396105	0	0	0	0	0	3.37245e-05	0	0	5.30054e-05	0	0	0	0	0	0	0	0	0	0	0	0	0	0	0	0	4.49863e-05	0
sk__Bacteria|p__Firmicutes|c__Clostridia|o__Clostridiales|f__Peptococcaceae|s__uncultured_Peptococcaceae_bacterium	3.86458e-05	0	0	0	0	0.000396025	0	0	0.00035713	0	0	0	0	0	0	0	0	0	0	0	0	0	0	0	0	0	0	0	0	0	0	0	0	0	0	0	0	0	0	0	0	0	0	0	0	0	0	0	0
sk__Bacteria|p__Synergistetes|c__Synergistia|o__Synergistales|f__Synergistaceae|g__Cloacibacillus|s__Cloacibacillus_porcorum	0	3.84143e-05	0.000327571	0	0	0.00133209	0	0	0	0	0	0	0	0	0	0	0	0	0.000786619	0	0	3.30087e-05	0	0	0	0	0	0.000134898	0	0	0	0	0	0	0	0	0.000135906	4.17258e-05	0	0	0	0	0	0	0	6.83901e-05	0	0	0
sk__Bacteria|p__Firmicutes|c__Clostridia|o__Clostridiales|f__Ruminococcaceae|s__Ruminococcaceae_bacterium	0	0	0	0	0	0	0	0	0	0	0	0	0	0	0	0	0	0	0	0	0	6.60175e-05	0	0	0	0	0	6.74491e-05	0	0	0	0	0	0	0	0	0	0	0	0	0	0	0	0	0	0	0	0	0
sk__Bacteria|p__Firmicutes|c__Clostridia|o__Clostridiales|g__Peptoniphilus|s__Peptoniphilus_duerdenii	0	0	0	0	0	0	0	0	3.5713e-05	0	0	0	0	0	0	0	0	0	4.1401e-05	0	0	0.000627166	0	0	0	0	0	0.000539593	0	0	0	0	0	0	0	0	0	0	0	0	0	0	0	0	0	0	0	0	0
sk__Bacteria|p__Bacteroidetes|c__Bacteroidia|o__Bacteroidales|f__Prevotellaceae|g__Prevotella|s__Prevotella_buccae	0	0	0	0	0	0	0	0	0	0	0	0	0	0	0	0	0	0	0	0	0	0	0	0	0	0	0	0	0	0	0	0.00100023	0	0	0	0	0.000362417	0	0.000176921	0	0	0	0	0	0	0	0	4.49863e-05	0
sk__Bacteria|p__Firmicutes|c__Erysipelotrichia|o__Erysipelotrichales|f__Erysipelotrichaceae|g__Faecalitalea|s__[Eubacterium]_dolichum	0	3.84143e-05	0	0	0.000960583	0	0	0	0	9.993e-05	0	0	0	0	3.92218e-05	2.43807e-05	4.01413e-05	0	0	0	0	0	0	0	2.44343e-05	0	0	0	0	0	0	0	0	0	0	0	0	0	0	0	0	0	0	0	0	0	0	0	0
sk__Bacteria|p__Actinobacteria|c__Actinobacteria|o__Bifidobacteriales|f__Bifidobacteriaceae|g__Gardnerella|s__Gardnerella_vaginalis	0	3.84143e-05	0	0	0	0	0	0	0	0	0	7.17e-05	0	0	0	0	0	0.000331333	0	0	0	0.000957254	0	0	0	0	0	0.000876838	0	0	0	0	0	0	0	0	0	0	0	0	0	0	0	0	0	0	0	0	0
sk__Bacteria|p__Firmicutes|c__Bacilli|o__Lactobacillales|f__Lactobacillaceae|g__Lactobacillus|s__Lactobacillus_sanfranciscensis	0	0	0	0	0	0	0	0	0	0	0	0	0	0	0.000588328	0	0	0	0	0	0	0	0	0	0	0	0	0	0	0	0	0	0	0	0	0	0	0.000250355	0	0	0	0	0	0	0	6.83901e-05	0	0	0
sk__Bacteria|p__Bacteroidetes|c__Bacteroidia|o__Bacteroidales|f__Porphyromonadaceae|g__Odoribacter|s__Odoribacter_sp.	0	0	0	0	0	0	0	0	0	0	0	0	0	8.3167e-05	0	0	0	0	0	0	0	0	0	0	0	0	0.00169054	0	0	0	0	0	0	0	0	0	0	0	0	0	0	0	0	0	0	0	0	0	0
sk__Bacteria|p__Firmicutes|c__Bacilli|o__Lactobacillales|f__Streptococcaceae|g__Streptococcus|s__Streptococcus_mutans	0	0	0	0	0	0	0	0	0	0	0	0	0	0	0	0	0	0	0	0	0	0	0	0	0	0	0	0	0	0	0	4.54649e-05	0	0	0	0.000522159	0	0.000250355	0	0	0	0	0	0	0	0	0	0	0
sk__Bacteria|p__Firmicutes|c__Clostridia|o__Clostridiales|g__Mogibacterium|s__uncultured_Eubacteriaceae_bacterium	0	0	0	0	0	0	0	0	0	0	0	0	0	0	0	0	0	0	0	0	0	0	0	0	0	0	0	6.74491e-05	0	0	0	0	0	0	0	0	0	0	0	0	0	0	0	0	0	0	0	0	0
sk__Bacteria|p__Proteobacteria|c__Epsilonproteobacteria|o__Campylobacterales|f__Campylobacteraceae|g__Campylobacter|s__Campylobacter_ureolyticus	0	0	0	0	0	0	0	0	0	0	0	0	0	0	0	0	0	0	0	0	0	6.60175e-05	0	0	0	0	0	6.74491e-05	0	0	0	0	0	0	0	0	0	0	0	0	0	0	0	0	0	0	0	0	0
sk__Bacteria|p__Firmicutes|c__Clostridia|o__Clostridiales|s__Clostridiales_bacterium_S5-A14a	0	0	0	0	0	0	0	0	0	0	0	0	0	0	0	0	0	0	0	0	0	0.000165044	0	0	0	0	0	0.000539593	0	0	0	0	0	0	0	0	0	0	0	0	0	0	0	0	0	0	0	0	0
sk__Bacteria|p__Fusobacteria|c__Fusobacteriia|o__Fusobacteriales|f__Leptotrichiaceae|g__Sneathia|s__Sneathia_amnii	0	0	0	0	0	0	0	0	0.000142852	0	0	0	0	0	0	0	0	0.000184074	4.1401e-05	0	0	0	0	0	0	0	0	0.000101174	0.000222469	0	0	0	0	0	0	0	0	0	0	0	0	0	0	0	0	0	0	0	0
sk__Bacteria|p__Firmicutes|c__Clostridia|o__Clostridiales|f__Lachnospiraceae|s__Lachnospiraceae_bacterium_TF01-11	0.000231875	7.68285e-05	0.000254777	0.00253256	0	0.000612039	0.000175346	0	0.000249991	0.00016655	0	0.00017925	0.000404531	0.0016079	0.00086288	0	0	0	0.00041401	0	0.000987692	3.30087e-05	0.00109443	0	0.000122172	2.38073e-05	0.000368845	0.000101174	0	0.000676725	0	0.00613776	0.00024563	0	0.000263181	0	0.00108725	0	0.000796143	0.000170003	0	0	9.12492e-05	0	0.000891558	0	0.00151305	0.00251923	0
sk__Bacteria|p__Actinobacteria|c__Coriobacteriia|o__Coriobacteriales|f__Coriobacteriaceae|s__Eggerthellaceae_bacterium	0	0	0	0	0	0	0	7.77242e-05	3.5713e-05	0	0	0.00010755	4.04531e-05	0	0	2.43807e-05	4.01413e-05	0	0	0	0	3.30087e-05	0	0	0	0	0	3.37245e-05	0	0	0	0	0	0	0	0	4.53022e-05	0	0	0	0	0	0	0	0	0	0	0	0
sk__Bacteria|p__Bacteroidetes|c__Bacteroidia|o__Bacteroidales|f__Rikenellaceae|g__Alistipes|s__Alistipes_finegoldii	3.86458e-05	0	0	0	0	0.000144009	3.50693e-05	0	0.000249991	0	0	0	0.000323625	0	0	0	0	7.36296e-05	0.000993624	0.000178266	0	0.000495131	0.00222014	3.32027e-05	0	0	0.000276634	0.000269796	0	0.0097528	0.00243825	0	0.00376632	0	0.00153522	0	0	8.34516e-05	0.00141537	0	0.000971941	0.00126752	0	0	0	6.83901e-05	0	0.000494849	0
sk__Bacteria|p__Actinobacteria|c__Actinobacteria|o__Bifidobacteriales|f__Bifidobacteriaceae|g__Bifidobacterium|s__Bifidobacterium_adolescentis	0.000772917	0	0	3.61795e-05	0	0	0	0	0.000428556	0	0	0	0	0	0	2.43807e-05	0	7.36296e-05	0.00169744	0	0.000151953	0	0	0	2.44343e-05	2.38073e-05	0	0	8.89878e-05	0	0.000795081	0	0	0	0	0	0	0.000250355	0	0.000127502	0	0	0.000866867	9.21829e-05	4.69241e-05	0	0	0	0
sk__Bacteria|p__Actinobacteria|c__Coriobacteriia|o__Coriobacteriales|f__Coriobacteriaceae|g__Cryptobacterium|s__Cryptobacterium_curtum	0	0	0	0	0	0	0	0	0	0	0	0	0	0	0	0	0	0	0	0	0	0	0	0	0	0	0	0	0	0	0	0	0	0	0	0.00013054	0	0	0	0	0	0	0	0	0	0	0	0	0
sk__Bacteria|p__Bacteroidetes|c__Bacteroidia|o__Bacteroidales|f__Porphyromonadaceae|g__Butyricimonas|s__Sanguibacteroides_justesenii	0	0	0.000400364	0	0	0.000396025	0	0	0	0	0	0	0	0	0	0	0	0	0	0	0	0	0	0	0	0	0	0	0	0	0	0	0	0	0	0	0	0	0	0	0	0	0	0	0	0	0	0	0
sk__Bacteria|p__Firmicutes|c__Clostridia|o__Clostridiales|f__Peptostreptococcaceae|g__Filifactor|s__Filifactor_sp._canine_oral_taxon_163	0	0	0	0	0	0	0	0	0	0	0	0	0	0	0	0	0	0	0	3.56532e-05	0	0	0	0	0	0	0	0	0	0	0	0	0	0	0	0	0	0	0	0	0	0	0	0	0	0	0	0	0
sk__Bacteria|p__Proteobacteria|c__Alphaproteobacteria|o__Rhizobiales|f__Bradyrhizobiaceae|g__Bosea|s__uncultured_Bosea_sp.	0	0	0	0	0	0	0	0	0	0.00023317	0	0	0	0	0	0	0	0	0	0	0	0	0	0	0	0	0	0	0	0	0	0	0	0	0	0	0	0	0	0	0	0	0	0	0	0	0	0	0
sk__Bacteria|p__Bacteroidetes|c__Bacteroidia|o__Bacteroidales|f__Prevotellaceae|g__Prevotella|s__Prevotella_sp.	0	0	0	0	0	0	0	0	0	0	0	0	0	0	0	0	0	0	0	0	0	0	0	0	0	0	0	0	0	0	0	0	0	0	0	0	0	0	0	0	0	0	0	0.00382559	0	0	0	0	0
sk__Bacteria|p__Actinobacteria|c__Coriobacteriia|o__Coriobacteriales|f__Coriobacteriaceae|g__Olsenella|s__bacterium_OL-1	0	0	0	0	0	0	0	0	0	0	0	0	0	0	0	0	0	0	0	0	0	0	0	0	0	0	0	0	0	0	0	0	8.18766e-05	0	0	0	0	0	0	0	0	0	0	0	0	0	0	0	0
sk__Bacteria|p__Proteobacteria|c__Gammaproteobacteria|o__Xanthomonadales|f__Xanthomonadaceae|g__Thermomonas|s__Thermomonas_fusca	0	0	0	0	0	0	0	0	0	0.00059958	0	0	0	0	0	0	0	0	0	0	0	0	0	0	0	0	0	0	0	0	0	0	0	0	0	0	0	0	0	0	0	0	0	0	0	0	0	0	0
sk__Bacteria|p__Bacteroidetes|c__Flavobacteriia|o__Flavobacteriales|f__Flavobacteriaceae|g__Flavobacterium|s__Flavobacterium_sasangense	0	0	0	0	0	0	0	0	0	0.00023317	0	0	0	0	0	0	0	0	0	0	0	0	0	0	0	0	0	0	0	0	0	0	0	0	0	0	0	0	0	0	0	0	0	0	0	0	0	0	0
sk__Bacteria|p__Firmicutes|c__Bacilli|o__Lactobacillales|f__Lactobacillaceae|g__Lactobacillus|s__Lactobacillus_agilis	0	0	0	0	0	0	0	0	0	0	0	0	0	0	0	0	0	0	0	0	0.000151953	0	0	0	0	0	0	0	0	0	0	0	0	0	0	0	0	0	0	0	0	0	0	0	0	0	0	0	0
sk__Bacteria|p__Firmicutes|c__Negativicutes|o__Selenomonadales|f__Veillonellaceae|g__Veillonella|s__uncultured_methanogenic_archaeon	0	0	0	0	3.31236e-05	0	0	0	0	0	0	0	0	0	0	0	0	0	0	0	0	0	0	0	0	0	0	0	0	0	0	0	0	0	0	0.000685334	0	0.000166903	0.000398072	0	0	0	0	0	0	0	0	0	0
sk__Bacteria|p__Bacteroidetes|c__Bacteroidia|o__Bacteroidales|f__Bacteroidaceae|g__Bacteroides|s__Bacteroidaceae_bacterium_DJF_B220	0	0	0.000982712	0	0	0	0	0	0	0	0	0	0	0	0	0	0	0	0	0	0	0	0	0	0	0	0	0	0	0	0	0	0	0	0	0	0	0	0	0	0	0	0	0	0	0	0	0	0
sk__Bacteria|p__Bacteroidetes|c__Bacteroidia|o__Bacteroidales|f__Bacteroidaceae|g__Bacteroides|s__Bacteroides_fluxus	0	0	0	0	0	0	0	0	0	0	0	0	0	0	0	0	0	0	0	0	0	0	0	0	0	0	0	0	0	0	0	0	0.0208785	0	0	0	0	0	0	0	0	0	0	0	0	0	0	0	0
sk__Bacteria|p__Actinobacteria|c__Actinobacteria|o__Bifidobacteriales|f__Bifidobacteriaceae|g__Alloscardovia|s__Alloscardovia_omnicolens	0	0	0	0	0	0	0	0	0	0	0	0	0	0	0	0	0	0	0	0	0	0	0	0	0	0	0	0	0	0	0	0	0	0	0	0.000326349	0	0	0	0	0	0	0	0	0	0	0	0	0
sk__Bacteria|p__Firmicutes|c__Bacilli|o__Lactobacillales|f__Streptococcaceae|g__Streptococcus|s__Streptococcus_agalactiae	0	0	0	0	0	0	0	0	0	0	0	0	0	0	0	0	0	0	0	0	0	0	0	0	7.3303e-05	0	0	0	0	0	0	0	0	0	0	0	0	0	0	0	0	0	0	0	0	0	0	0	0
sk__Bacteria|p__Firmicutes|c__Clostridia|o__Clostridiales|f__Lachnospiraceae|g__Coprococcus|s__Coprococcus_eutactus	0.00177771	0	0.000363967	0	0	0	0	0	0.00703546	0	0	0	0	0	0	0	0	0	0.00910822	0	0	0	0	0	0	0.000119036	0	0	4.44939e-05	0	0	0	0.00253817	0	0.000175454	0	0	0	0	0	0	0	0	0	0	0	0	0	0
sk__Bacteria|p__Firmicutes|c__Clostridia|o__Clostridiales|f__Lachnospiraceae|g__Coprococcus|s__Coprococcus_comes	0.000656979	0	0.0010919	0.0306078	0	0	0	0.00104928	0.000428556	0	0	0.00025095	0.00303398	0	0.0030593	2.43807e-05	0	0	0.000289807	0	0.000265917	0.000627166	0.00597248	0	2.44343e-05	0.00621369	0	0.00512613	0	0.000955376	0	0	0.00171941	0	0.00153522	0	0	0	0	0	0.000887424	0.00300583	0	0	0.000328469	0	0.00727105	0	0
sk__Bacteria|p__Firmicutes|c__Negativicutes|o__Selenomonadales|f__Veillonellaceae|s__Veillonellaceae_bacterium_DJF_CR19	0	0	0	0	0	0	0	0	0	0	0	0	0	0	0	0	0	0	0	0	0	0	0	0.000564447	0	0	0	0	0	0	0	0	0	0	0	0	0	0	0	0	0	0	0	0	0	0	0	0	0
sk__Bacteria|p__Bacteroidetes|c__Flavobacteriia|o__Flavobacteriales|f__Flavobacteriaceae|g__Chryseobacterium|s__Chryseobacterium_aquaticum	0	0	0	0	0	0	0	0	0	0.00013324	0	0	0	0	0	0	0	0	0	0	0	0	0	0	0	0	0	0	0	0	0	0	0	0	0	0	0	0	0	0	0	0	0	0	0	0	0	0	0
sk__Bacteria|p__Bacteroidetes|c__Bacteroidia|o__Bacteroidales|f__Prevotellaceae|g__Prevotella|s__Prevotella_denticola	0	0	0	0	0	0	0	0	0	0	0	0	0	0	0	0	0	0	0	0	0	0	0	0	0	0	0	0	0	0	0	0	0	0	0	0	0	0	4.42302e-05	0	0	0	0	0	0	0	0	0	0
sk__Bacteria|p__Bacteroidetes|c__Bacteroidia|o__Bacteroidales|f__Prevotellaceae|s__Prevotella_sp._KHD1	0	0	0	0	0	0	0	0	0	0	0	0	0	0.000637614	0	0	0	0	0	0	0	0	0	0	0	0	0	0	0	0	0	0	0	0	0	0	0	0	0	0	0	0	0	0	0	0	0	0	0
sk__Bacteria|p__Firmicutes|c__Clostridia|o__Clostridiales|f__Ruminococcaceae|s__unidentified_rumen_bacterium_JW32	0	0	0	0	0	0	0	0	0	0	0	0	0	0	0	0	0	0	0	0	0	0	0	0	0	0	0	0	0	0	0	0	0	0	0	0	0	0	0	0	0	0	0	0	0	0	0	0	0
sk__Bacteria|p__Firmicutes|c__Clostridia|o__Clostridiales|f__Lachnospiraceae|g__Roseburia|s__Clostridium_sp._SY8519	0	0	0	0.000144718	0	0	0	0	0	0	0	0	0	0	0	0	0	0	4.1401e-05	0	0	0	0	0	0	0	0	0	0	0	0	0	0	0	0	0	0	0	0	0	0	0	0	0	0	0	0	0	0
[truncated: 41 more columns]
