# Supplementary material for: The difference of human gut microbiome in colorectal cancer with and without metastases
Source: Front Oncol. 2022 Nov 1;12:982744. doi: 10.3389/fonc.2022.982744 (PMC9665410; doi:10.3389/fonc.2022.982744)
Supplement: Supplementary file 1 [file DataSheet_1.zip › Data/12 kruskal_ Wilcox test among three groups/class.xls]

speciesname	p	p.adj	p.format	p.signif	method
Bacteroidia	0.0047296929505856	0.022	0.0047	**	Kruskal-Wallis
Clostridia	0.747925600556105	0.84	0.7479	ns	Kruskal-Wallis
Negativicutes	0.344136978788104	0.56	0.3441	ns	Kruskal-Wallis
Gammaproteobacteria	0.195578221071696	0.39	0.1956	ns	Kruskal-Wallis
Betaproteobacteria	0.297541995100083	0.54	0.2975	ns	Kruskal-Wallis
Actinobacteria	0.125842666264414	0.32	0.1258	ns	Kruskal-Wallis
Bacilli	8.4806326318172e-05	0.0015	8.5e-05	****	Kruskal-Wallis
Fusobacteriia	0.0693672030250786	0.25	0.0694	ns	Kruskal-Wallis
Deltaproteobacteria	0.849607033959375	0.86	0.8496	ns	Kruskal-Wallis
Verrucomicrobiae	0.117324657830476	0.32	0.1173	ns	Kruskal-Wallis
Erysipelotrichia	0.00323516543357027	0.022	0.0032	**	Kruskal-Wallis
Coriobacteriia	0.861517569570799	0.86	0.8615	ns	Kruskal-Wallis
Mollicutes	0.598179778525841	0.77	0.5982	ns	Kruskal-Wallis
Alphaproteobacteria	0.546675868992521	0.76	0.5467	ns	Kruskal-Wallis
Synergistia	0.546533809218086	0.76	0.5465	ns	Kruskal-Wallis
Lentisphaeria	0.70688226299929	0.84	0.7069	ns	Kruskal-Wallis
Epsilonproteobacteria	0.169753594982953	0.38	0.1698	ns	Kruskal-Wallis
Flavobacteriia	0.00486719180625493	0.022	0.0049	**	Kruskal-Wallis
speciesname	gp	mean	SE	SD	num
Actinobacteria	C	0.00742482479232175	0.00269099920061293	0.0147392096440407	30
Actinobacteria	M	0.0282517800028117	0.0190954076414788	0.104589855099945	30
Actinobacteria	T	0.0301169362325712	0.0154434978747253	0.0845875215277015	30
Alphaproteobacteria	C	0.000202810067116881	0.000127729833075266	0.000699605108416929	30
Alphaproteobacteria	M	0.00694382431417224	0.00399026616334087	0.0218555878811139	30
Alphaproteobacteria	T	0.00179563638060266	0.000999425343577049	0.00547407805219501	30
Bacilli	C	0.00193584916992924	0.000635599797805811	0.00348132346803965	30
Bacilli	M	0.0119840923063357	0.00581964376273994	0.0318755016549691	30
Bacilli	T	0.0482875132622963	0.033176348839595	0.181714346351065	30
Bacteroidia	C	0.531574659555357	0.0233306185846283	0.127787060793502	30
Bacteroidia	M	0.468206828227286	0.0210328457271673	0.115201640532957	30
Bacteroidia	T	0.440130008628957	0.0253346394924659	0.138763535362848	30
Betaproteobacteria	C	0.0256831811063679	0.00343501113929056	0.0188143308627096	30
Betaproteobacteria	M	0.0227806832552003	0.00340893930570208	0.0186715295489903	30
Betaproteobacteria	T	0.0328059620017835	0.0046281844921322	0.025349610466364	30
Clostridia	C	0.306086179202984	0.0279977496849274	0.153349990618179	30
Clostridia	M	0.298311353491618	0.0218976363347944	0.119938293766116	30
Clostridia	T	0.311221867650049	0.0243342670984143	0.133284270101573	30
Coriobacteriia	C	0.00286949940194704	0.000886491296322775	0.00485551280027981	30
Coriobacteriia	M	0.00414919270221112	0.00159591309236718	0.00874117600507329	30
Coriobacteriia	T	0.00517487777226143	0.00248381361972232	0.0136044074816048	30
Deltaproteobacteria	C	0.00851522978178241	0.00137021128146378	0.00750495627405773	30
Deltaproteobacteria	M	0.0100035745620394	0.00204621499116539	0.0112075810816652	30
Deltaproteobacteria	T	0.00755682660199882	0.00130808167409175	0.00716465839959173	30
Epsilonproteobacteria	C	0.000329214749921229	0.00018806287824703	0.00103006280645246	30
Epsilonproteobacteria	M	6.3026360461466e-05	1.75654490893078e-05	9.62099269892247e-05	30
Epsilonproteobacteria	T	4.76433623900791e-05	2.30838308299541e-05	0.00012643534859199	30
Erysipelotrichia	C	0.00938874730183897	0.00282986809764867	0.0154998259184641	30
Erysipelotrichia	M	0.00208976799484349	0.000488692630170697	0.00267667977231021	30
Erysipelotrichia	T	0.00285093373814345	0.00092612175450959	0.00507257775941164	30
Flavobacteriia	C	0.000218496404814845	9.6197380804244e-05	0.000526894754393989	30
Flavobacteriia	M	2.83695728660896e-05	2.41832893485497e-05	0.000132457330908751	30
Flavobacteriia	T	9.61853716288241e-05	6.53548738371895e-05	0.000357963386435329	30
Fusobacteriia	C	0.0189803956433504	0.00866839419841306	0.0474787503981774	30
Fusobacteriia	M	0.0261122217883867	0.00875162287901137	0.0479346126561283	30
Fusobacteriia	T	0.0129566356871829	0.00675979621736077	0.0370249287238659	30
Gammaproteobacteria	C	0.0183485095000099	0.00630390894170309	0.034527931278293	30
Gammaproteobacteria	M	0.0466068032127426	0.0139698517249462	0.0765160291475549	30
Gammaproteobacteria	T	0.0231813307151939	0.00785900806968914	0.0430455599938387	30
Lentisphaeria	C	0.000702222527594461	0.000280798667032515	0.00153799764051091	30
Lentisphaeria	M	0.000720541479477961	0.00034102595617465	0.00186787608891624	30
Lentisphaeria	T	0.000624647919082228	0.000249316472187031	0.00136556255774446	30
Mollicutes	C	0.00148384036121171	0.00101545075372202	0.00556185283849173	30
Mollicutes	M	0.00615238773737366	0.00362767725875715	0.019869606659698	30
Mollicutes	T	0.0024449575182026	0.00122119015891121	0.00668873397038987	30
Negativicutes	C	0.0631680793184996	0.00661301512102806	0.0362209755490982	30
Negativicutes	M	0.0576636679087949	0.00936151596523891	0.051275134666061	30
Negativicutes	T	0.0629520053406447	0.0115973939100367	0.0635215425280016	30
Synergistia	C	0.000173613317758717	5.84266798986159e-05	0.000320016105406056	30
Synergistia	M	0.000962265052683161	0.000389998234694038	0.00213610830529118	30
Synergistia	T	0.00534174254499473	0.00280212235962232	0.0153478562525475	30
Verrucomicrobiae	C	0.00262320134384597	0.00176090151063505	0.00964485478919739	30
Verrucomicrobiae	M	0.00837048136159276	0.00338323278955265	0.0185307291612912	30
Verrucomicrobiae	T	0.0121677935854748	0.00632913782966102	0.0346661155886463	30
