# Supplementary material for: The difference of human gut microbiome in colorectal cancer with and without metastases
Source: Front Oncol. 2022 Nov 1;12:982744. doi: 10.3389/fonc.2022.982744 (PMC9665410; doi:10.3389/fonc.2022.982744)
Supplement: Supplementary file 1 [file DataSheet_1.zip › Data/12 kruskal_ Wilcox test among three groups/family.xls]

speciesname	p	p.adj	p.format	p.signif	method
Bacteroidaceae	0.877698822945639	0.94	0.8777	ns	Kruskal-Wallis
Ruminococcaceae	0.382425658594465	0.6	0.3824	ns	Kruskal-Wallis
Lachnospiraceae	0.915707207328928	0.95	0.9157	ns	Kruskal-Wallis
Prevotellaceae	0.00460298774056618	0.046	0.0046	**	Kruskal-Wallis
Porphyromonadaceae	0.0815527690463474	0.43	0.0816	ns	Kruskal-Wallis
Veillonellaceae	0.240248713476983	0.58	0.2402	ns	Kruskal-Wallis
Alcaligenaceae	0.299052377744102	0.6	0.2991	ns	Kruskal-Wallis
Acidaminococcaceae	0.178707898719769	0.5	0.1787	ns	Kruskal-Wallis
Enterobacteriaceae	0.431942518135524	0.65	0.4319	ns	Kruskal-Wallis
Rikenellaceae	0.841415889799111	0.94	0.8414	ns	Kruskal-Wallis
Bifidobacteriaceae	0.181668106157706	0.5	0.1817	ns	Kruskal-Wallis
Fusobacteriaceae	0.0489098508920132	0.3	0.0489	*	Kruskal-Wallis
Enterococcaceae	0.147875866718209	0.5	0.1479	ns	Kruskal-Wallis
Desulfovibrionaceae	0.849607033959375	0.94	0.8496	ns	Kruskal-Wallis
Verrucomicrobiaceae	0.117324657830476	0.5	0.1173	ns	Kruskal-Wallis
Christensenellaceae	0.977274902550861	0.98	0.9773	ns	Kruskal-Wallis
Streptococcaceae	0.0013074103116073	0.046	0.0013	**	Kruskal-Wallis
Erysipelotrichaceae	0.00323516543357027	0.046	0.0032	**	Kruskal-Wallis
Coriobacteriaceae	0.861517569570799	0.94	0.8615	ns	Kruskal-Wallis
Pasteurellaceae	0.46094171986602	0.68	0.4609	ns	Kruskal-Wallis
Lactobacillaceae	0.0507281083055463	0.3	0.0507	ns	Kruskal-Wallis
Rhodospirillaceae	0.247875811146988	0.58	0.2479	ns	Kruskal-Wallis
Peptostreptococcaceae	0.4899997567708	0.7	0.4900	ns	Kruskal-Wallis
Synergistaceae	0.546533809218086	0.71	0.5465	ns	Kruskal-Wallis
Clostridiaceae	0.578291421159774	0.72	0.5783	ns	Kruskal-Wallis
Victivallaceae	0.931757790314754	0.95	0.9318	ns	Kruskal-Wallis
Peptococcaceae	0.58280978399321	0.72	0.5828	ns	Kruskal-Wallis
Flavobacteriaceae	0.00486719180625493	0.046	0.0049	**	Kruskal-Wallis
Campylobacteraceae	0.161049435562269	0.5	0.1610	ns	Kruskal-Wallis
Oxalobacteraceae	0.1814181995581	0.5	0.1814	ns	Kruskal-Wallis
Succinivibrionaceae	0.11743366552576	0.5	0.1174	ns	Kruskal-Wallis
Comamonadaceae	0.274974963355844	0.6	0.2750	ns	Kruskal-Wallis
Micrococcaceae	0.313822045784932	0.6	0.3138	ns	Kruskal-Wallis
Carnobacteriaceae	0.230226473340248	0.58	0.2302	ns	Kruskal-Wallis
Helicobacteraceae	0.367879441171404	0.6	0.3679	ns	Kruskal-Wallis
Actinomycetaceae	0.00410715762161023	0.046	0.0041	**	Kruskal-Wallis
Eubacteriaceae	0.0259450766293736	0.2	0.0259	*	Kruskal-Wallis
Rhodocyclaceae	0.367879441171404	0.6	0.3679	ns	Kruskal-Wallis
Defluviitaleaceae	0.509356130853907	0.7	0.5094	ns	Kruskal-Wallis
Neisseriaceae	0.644070839446788	0.76	0.6441	ns	Kruskal-Wallis
Leptotrichiaceae	0.165257109058317	0.5	0.1653	ns	Kruskal-Wallis
Thermoanaerobacteraceae	0.542084783522064	0.71	0.5421	ns	Kruskal-Wallis
Xanthomonadaceae	0.367879441171404	0.6	0.3679	ns	Kruskal-Wallis
Rhizobiaceae	0.367879441171404	0.6	0.3679	ns	Kruskal-Wallis
Corynebacteriaceae	0.602966252723735	0.73	0.6030	ns	Kruskal-Wallis
Bradyrhizobiaceae	0.367879441171404	0.6	0.3679	ns	Kruskal-Wallis
Shewanellaceae	0.367879441171404	0.6	0.3679	ns	Kruskal-Wallis
speciesname	gp	mean	SE	SD	num
Acidaminococcaceae	C	0.034570438921308	0.00627881581293262	0.0343904905516333	30
Acidaminococcaceae	M	0.018256934871534	0.00383316733453846	0.0209951221581867	30
Acidaminococcaceae	T	0.0264034803258563	0.00462343020821571	0.0253235701809055	30
Actinomycetaceae	C	1.6628848789281e-05	4.39080868575668e-06	2.40494496287854e-05	30
Actinomycetaceae	M	6.40243814792725e-05	2.64903072649226e-05	0.000145093388442411	30
Actinomycetaceae	T	7.08651835615983e-05	2.03742948800978e-05	0.000111594608990916	30
Alcaligenaceae	C	0.025278834041133	0.00338052539433628	0.0185159001469703	30
Alcaligenaceae	M	0.0226511012285378	0.00342600980476458	0.0187650285230343	30
Alcaligenaceae	T	0.0327044424368644	0.00462355472296749	0.0253242521762884	30
Bacteroidaceae	C	0.339746020587414	0.0319323184337255	0.174900511195895	30
Bacteroidaceae	M	0.343295175102573	0.0271931559170972	0.148943049055492	30
Bacteroidaceae	T	0.317086034064193	0.0280612528493207	0.153697811774291	30
Bifidobacteriaceae	C	0.00736076381928654	0.00269054926522733	0.0147367452464396	30
Bifidobacteriaceae	M	0.0281065449662608	0.0190827743261181	0.104520659581953	30
Bifidobacteriaceae	T	0.0299842466167666	0.0154487543502679	0.0846163124299779	30
Bradyrhizobiaceae	C	7.77233714177853e-06	7.77233714177853e-06	4.25708437708733e-05	30
Bradyrhizobiaceae	M	0	0	0	30
Bradyrhizobiaceae	T	0	0	0	30
Campylobacteraceae	C	0.00017076676723457	0.00010819254731605	0.000592594987189455	30
Campylobacteraceae	M	6.3026360461466e-05	1.75654490893078e-05	9.62099269892247e-05	30
Campylobacteraceae	T	4.76433623900791e-05	2.30838308299541e-05	0.00012643534859199	30
Carnobacteriaceae	C	2.49504578437683e-05	8.82687355619883e-06	4.83467775897595e-05	30
Carnobacteriaceae	M	0.000100315270364781	3.48614850100309e-05	0.000190944217281221	30
Carnobacteriaceae	T	5.01307821097041e-05	2.0003104547829e-05	0.000109561515809801	30
Christensenellaceae	C	0.00367058418838103	0.00159065829124793	0.00871239427399113	30
Christensenellaceae	M	0.0100842603666784	0.00667368382575141	0.0365532717302143	30
Christensenellaceae	T	0.00853663490420108	0.004359577614847	0.0238783900084627	30
Clostridiaceae	C	0.00209598624790078	0.000956529961546065	0.00523913036868329	30
Clostridiaceae	M	0.00302321981677253	0.00224214815267186	0.0122807512048692	30
Clostridiaceae	T	0.000763962970074541	0.000255114055083069	0.00139731722705612	30
Comamonadaceae	C	0.000138105652488206	0.000115078610075524	0.000630311506247057	30
Comamonadaceae	M	8.34982793096641e-05	8.23563407316795e-05	0.000451084255723224	30
Comamonadaceae	T	9.15603466921584e-06	6.21439024731021e-06	3.40376171959191e-05	30
Coriobacteriaceae	C	0.00286949940194704	0.000886491296322775	0.00485551280027981	30
Coriobacteriaceae	M	0.00414919270221112	0.00159591309236718	0.00874117600507329	30
Coriobacteriaceae	T	0.00517487777226143	0.00248381361972232	0.0136044074816048	30
Corynebacteriaceae	C	1.07409620477786e-05	8.84127515053025e-06	4.8425658370553e-05	30
Corynebacteriaceae	M	2.26168749356134e-06	1.57764914325346e-06	8.64114023588618e-06	30
Corynebacteriaceae	T	1.52380952380952e-06	1.52380952380952e-06	8.34624849531681e-06	30
Defluviitaleaceae	C	1.32691108368828e-06	1.32691108368828e-06	7.26779132339698e-06	30
Defluviitaleaceae	M	1.44044903478247e-05	1.01487773901839e-05	5.55871430770213e-05	30
Defluviitaleaceae	T	5.11096240217393e-05	4.53792621139436e-05	0.000248552455027465	30
Desulfovibrionaceae	C	0.00851522978178241	0.00137021128146378	0.00750495627405773	30
Desulfovibrionaceae	M	0.0100035745620394	0.00204621499116539	0.0112075810816652	30
Desulfovibrionaceae	T	0.00755682660199882	0.00130808167409175	0.00716465839959173	30
Enterobacteriaceae	C	0.0155389917422996	0.00629567284307927	0.034482820308272	30
Enterobacteriaceae	M	0.0425409358554917	0.0141321674897604	0.0774050692058292	30
Enterobacteriaceae	T	0.0177920049194916	0.00728071214220831	0.0398781027498925	30
Enterococcaceae	C	5.62671898271836e-05	3.2120561789652e-05	0.000175931562519309	30
Enterococcaceae	M	0.000351104479623046	0.000168725177714346	0.000924145858532153	30
Enterococcaceae	T	0.0347678833112934	0.0330596331857416	0.181075068386771	30
Erysipelotrichaceae	C	0.00938874730183897	0.00282986809764867	0.0154998259184641	30
Erysipelotrichaceae	M	0.00208976799484349	0.000488692630170697	0.00267667977231021	30
Erysipelotrichaceae	T	0.00285093373814345	0.00092612175450959	0.00507257775941164	30
Eubacteriaceae	C	3.07370750599373e-06	3.07370750599373e-06	1.68353893620571e-05	30
Eubacteriaceae	M	4.18136572540355e-05	1.50541430402799e-05	8.24549372707071e-05	30
Eubacteriaceae	T	8.65882127323066e-05	4.76940590693037e-05	0.000261231120112415	30
Flavobacteriaceae	C	0.000218496404814845	9.6197380804244e-05	0.000526894754393989	30
Flavobacteriaceae	M	2.83695728660896e-05	2.41832893485497e-05	0.000132457330908751	30
Flavobacteriaceae	T	9.61853716288241e-05	6.53548738371895e-05	0.000357963386435329	30
Fusobacteriaceae	C	0.0189573299766955	0.00866755054066496	0.047474129494383	30
Fusobacteriaceae	M	0.026109580080963	0.00875177940738389	0.0479354699973335	30
Fusobacteriaceae	T	0.0129374692785256	0.00676038958773135	0.0370281787472351	30
Helicobacteraceae	C	0.000158447982686659	0.000158447982686659	0.000867855343086713	30
Helicobacteraceae	M	0	0	0	30
Helicobacteraceae	T	0	0	0	30
Lachnospiraceae	C	0.151019416168059	0.0148905575821643	0.08155894281581	30
Lachnospiraceae	M	0.14604717967302	0.0165334091632286	0.090557211511629	30
Lachnospiraceae	T	0.136403854648061	0.0115339342979376	0.0631739599176294	30
Lactobacillaceae	C	0.000421288176057503	0.000334107229707649	0.0018299806633644	30
Lactobacillaceae	M	0.00587676060213576	0.00467970357050848	0.0256317920800496	30
Lactobacillaceae	T	0.00363306805001992	0.00237971197735215	0.01303421930361	30
Leptotrichiaceae	C	2.3065666654955e-05	1.07088935102654e-05	5.86550254149302e-05	30
Leptotrichiaceae	M	2.64170742367991e-06	1.83611477618102e-06	1.00568148108289e-05	30
Leptotrichiaceae	T	1.91664086573194e-05	1.91664086573194e-05	0.000104978743679761	30
Micrococcaceae	C	3.66911621981502e-05	1.96817905584266e-05	0.000107801606609424	30
Micrococcaceae	M	7.89489675779723e-05	2.59643139406534e-05	0.000142212404354417	30
Micrococcaceae	T	6.03006227192086e-05	3.01921524123287e-05	0.000165369229358664	30
Neisseriaceae	C	6.08039271238425e-06	4.1661163627798e-06	2.28187590908587e-05	30
Neisseriaceae	M	6.39828693866985e-06	2.68406499721705e-06	1.47012294478582e-05	30
Neisseriaceae	T	3.72801236978417e-05	2.7214581932177e-05	0.000149060404173259	30
Oxalobacteraceae	C	0.000166892974333002	6.37939976178031e-05	0.000349414115287016	30
Oxalobacteraceae	M	3.96854604141338e-05	1.97009843252615e-05	0.000107906735200014	30
Oxalobacteraceae	T	5.50834065520719e-05	2.38632952860223e-05	0.000130704651245611	30
Pasteurellaceae	C	0.00275541806681135	0.00141897090039135	0.00777202370587757	30
Pasteurellaceae	M	0.00404417648049481	0.00183795257119824	0.0100668808286989	30
Pasteurellaceae	T	0.00518219841096956	0.00381575621418474	0.020899757524495	30
Peptococcaceae	C	0.000291871449383219	0.000100596381038527	0.00055098907098186	30
Peptococcaceae	M	0.000187184627431136	9.15123234311476e-05	0.000501233638329481	30
Peptococcaceae	T	0.00028884270914013	0.000115876273561701	0.000634680489093829	30
Peptostreptococcaceae	C	0.00161448557610239	0.000439317184520277	0.00240623931861415	30
Peptostreptococcaceae	M	0.00430378198312444	0.00280199028926424	0.0153471328734045	30
Peptostreptococcaceae	T	0.00100146229745608	0.000299685154078138	0.00164144319038008	30
Porphyromonadaceae	C	0.0344838053920573	0.00573052178643494	0.0313873604870522	30
Porphyromonadaceae	M	0.0497948023053927	0.00586462221797968	0.0321218588003345	30
Porphyromonadaceae	T	0.0460246374953208	0.0100060995929396	0.0548056645969627	30
Prevotellaceae	C	0.124974879548435	0.0258237980342571	0.141442767038202	30
Prevotellaceae	M	0.0354080128663264	0.0146088190914188	0.0800157975488218	30
Prevotellaceae	T	0.0510368093973289	0.0183934269685196	0.10074494860482	30
Rhizobiaceae	C	1.88756759157479e-05	1.88756759157479e-05	0.000103386334872121	30
Rhizobiaceae	M	0	0	0	30
Rhizobiaceae	T	0	0	0	30
Rhodocyclaceae	C	9.32680457013423e-05	9.32680457013423e-05	0.000510850125250479	30
Rhodocyclaceae	M	0	0	0	30
Rhodocyclaceae	T	0	0	0	30
Rhodospirillaceae	C	0.000123955861468541	0.000121245382962516	0.000664088312419225	30
Rhodospirillaceae	M	0.00694382431417224	0.00399026616334087	0.0218555878811139	30
Rhodospirillaceae	T	0.00179563638060266	0.000999425343577049	0.00547407805219501	30
Rikenellaceae	C	0.0202267828486245	0.00316157476659994	0.0173166581690592	30
Rikenellaceae	M	0.0320411413674219	0.00824071014098772	0.0451362283408055	30
Rikenellaceae	T	0.0227066084930909	0.00469510683452062	0.0257161592316362	30
Ruminococcaceae	C	0.144931583563169	0.0222972758186871	0.122127209368094	30
Ruminococcaceae	M	0.132084781636975	0.0166971399752829	0.0914540021028371	30
Ruminococcaceae	T	0.162562626256747	0.0184597354333637	0.101108135024307	30
Shewanellaceae	C	0	0	0	30
Shewanellaceae	M	5.56204460759777e-06	5.56204460759777e-06	3.04645729743127e-05	30
Shewanellaceae	T	0	0	0	30
Streptococcaceae	C	0.00139754577576818	0.000455219146511814	0.0024933379515277	30
Streptococcaceae	M	0.00554593693074152	0.00162180610174255	0.00888299785823913	30
Streptococcaceae	T	0.00981235932379827	0.00415693530195471	0.0227684723497014	30
Succinivibrionaceae	C	3.41136811057937e-05	2.35766786336178e-05	0.000129134787186825	30
Succinivibrionaceae	M	1.61288321484845e-05	1.61288321484845e-05	8.83412519393947e-05	30
Succinivibrionaceae	T	0.000207127384732748	0.000113606236417555	0.000622246983591596	30
Synergistaceae	C	0.000173613317758717	5.84266798986159e-05	0.000320016105406056	30
Synergistaceae	M	0.000962265052683161	0.000389998234694038	0.00213610830529118	30
Synergistaceae	T	0.00534174254499473	0.00280212235962232	0.0153478562525475	30
Thermoanaerobacteraceae	C	1.44184427005723e-05	8.57364545988648e-06	4.69597901843158e-05	30
Thermoanaerobacteraceae	M	3.33333333333333e-06	3.33333333333333e-06	1.82574185835055e-05	30
Thermoanaerobacteraceae	T	2.54782517150536e-05	2.25290886576231e-05	0.000123396900578139	30
Veillonellaceae	C	0.0285976403971916	0.0052575466468941	0.0287967689563954	30
Veillonellaceae	M	0.0394067330372608	0.00960917507884574	0.0526316194970029	30
Veillonellaceae	T	0.0365485250147884	0.0115790475946231	0.0634210556200101	30
Verrucomicrobiaceae	C	0.00262320134384597	0.00176090151063505	0.00964485478919739	30
Verrucomicrobiaceae	M	0.00837048136159276	0.00338323278955265	0.0185307291612912	30
Verrucomicrobiaceae	T	0.0121677935854748	0.00632913782966102	0.0346661155886463	30
Victivallaceae	C	0.000426221944493251	0.000163338148597338	0.000894639884878927	30
Victivallaceae	M	0.000669982920427273	0.000320408258306285	0.00175494830685295	30
Victivallaceae	T	0.000366366761819288	0.000154389278134653	0.000845624902712884	30
Xanthomonadaceae	C	1.99860097931448e-05	1.99860097931448e-05	0.000109467883982246	30
Xanthomonadaceae	M	0	0	0	30
Xanthomonadaceae	T	0	0	0	30
