# Supplementary material for: The difference of human gut microbiome in colorectal cancer with and without metastases
Source: Front Oncol. 2022 Nov 1;12:982744. doi: 10.3389/fonc.2022.982744 (PMC9665410; doi:10.3389/fonc.2022.982744)
Supplement: Supplementary file 1 [file DataSheet_1.zip › Data/12 kruskal_ Wilcox test among three groups/genus.xls]

speciesname	p	p.adj	p.format	p.signif	method
Bacteroides	0.877698822945639	0.92	0.8777	ns	Kruskal-Wallis
Prevotella	0.0375567917927626	0.29	0.0376	*	Kruskal-Wallis
Faecalibacterium	0.138570624887464	0.43	0.1386	ns	Kruskal-Wallis
Parabacteroides	0.0736567235168011	0.34	0.0737	ns	Kruskal-Wallis
Alistipes	0.85628435754867	0.9	0.8563	ns	Kruskal-Wallis
Phascolarctobacterium	0.0819828661001079	0.35	0.0820	ns	Kruskal-Wallis
Bifidobacterium	0.172813667357527	0.47	0.1728	ns	Kruskal-Wallis
Sutterella	0.0582402043585486	0.31	0.0582	ns	Kruskal-Wallis
Fusobacterium	0.033532690069838	0.29	0.0335	*	Kruskal-Wallis
Escherichia	0.368232351393338	0.55	0.3682	ns	Kruskal-Wallis
Ruminococcus	0.857061235492962	0.9	0.8571	ns	Kruskal-Wallis
Lachnospira	0.229937514473718	0.54	0.2299	ns	Kruskal-Wallis
Lachnoclostridium	0.239440446792375	0.54	0.2394	ns	Kruskal-Wallis
Enterococcus	0.147875866718209	0.44	0.1479	ns	Kruskal-Wallis
Megamonas	0.201008231268088	0.5	0.2010	ns	Kruskal-Wallis
Roseburia	0.00641155942559185	0.18	0.0064	**	Kruskal-Wallis
Ruminiclostridium	0.798817491453878	0.88	0.7988	ns	Kruskal-Wallis
Subdoligranulum	0.110356932740497	0.41	0.1104	ns	Kruskal-Wallis
Megasphaera	0.433385774502482	0.61	0.4334	ns	Kruskal-Wallis
Veillonella	0.0705187548743495	0.34	0.0705	ns	Kruskal-Wallis
Akkermansia	0.117324657830476	0.42	0.1173	ns	Kruskal-Wallis
Dialister	0.31387589255788	0.55	0.3139	ns	Kruskal-Wallis
Blautia	0.466391853388688	0.62	0.4664	ns	Kruskal-Wallis
Parasutterella	0.0112140650307289	0.22	0.0112	*	Kruskal-Wallis
Klebsiella	0.442784599846223	0.61	0.4428	ns	Kruskal-Wallis
Streptococcus	0.0013074103116073	0.18	0.0013	**	Kruskal-Wallis
Anaerotruncus	0.532124742489692	0.69	0.5321	ns	Kruskal-Wallis
Paraprevotella	0.10231395266621	0.39	0.1023	ns	Kruskal-Wallis
Bilophila	0.778106776477922	0.87	0.7781	ns	Kruskal-Wallis
Butyricicoccus	0.0169801880668298	0.26	0.0170	*	Kruskal-Wallis
Flavonifractor	0.159967728860416	0.46	0.1600	ns	Kruskal-Wallis
Barnesiella	0.426511443559241	0.61	0.4265	ns	Kruskal-Wallis
Desulfovibrio	0.307904774546019	0.55	0.3079	ns	Kruskal-Wallis
Tyzzerella	0.364590322568378	0.55	0.3646	ns	Kruskal-Wallis
Butyricimonas	0.99972902575791	1	0.9997	ns	Kruskal-Wallis
Haemophilus	0.445686754895626	0.61	0.4457	ns	Kruskal-Wallis
Coprococcus	0.0434886325762145	0.29	0.0435	*	Kruskal-Wallis
Lactobacillus	0.0507281083055463	0.29	0.0507	ns	Kruskal-Wallis
Collinsella	0.928242514030047	0.95	0.9282	ns	Kruskal-Wallis
Odoribacter	0.0436782149808746	0.29	0.0437	*	Kruskal-Wallis
Fusicatenibacter	0.60865393668336	0.72	0.6087	ns	Kruskal-Wallis
Dorea	0.0287444460366397	0.29	0.0287	*	Kruskal-Wallis
Acidaminococcus	0.93149196187343	0.95	0.9315	ns	Kruskal-Wallis
Pyramidobacter	0.529904255085937	0.69	0.5299	ns	Kruskal-Wallis
Coprobacter	0.174443868324816	0.47	0.1744	ns	Kruskal-Wallis
Alloprevotella	0.0765331209555076	0.34	0.0765	ns	Kruskal-Wallis
Allisonella	0.134727089456847	0.43	0.1347	ns	Kruskal-Wallis
Porphyromonas	0.0505215333359393	0.29	0.0505	ns	Kruskal-Wallis
Anaerofilum	0.0721460508644815	0.34	0.0721	ns	Kruskal-Wallis
Holdemanella	0.0992456417082496	0.39	0.0992	ns	Kruskal-Wallis
Intestinimonas	0.4569542604975	0.62	0.4570	ns	Kruskal-Wallis
Anaerostipes	0.366478523940902	0.55	0.3665	ns	Kruskal-Wallis
Synergistes	0.132327957645737	0.43	0.1323	ns	Kruskal-Wallis
Sellimonas	0.0421709925763546	0.29	0.0422	*	Kruskal-Wallis
Erysipelatoclostridium	0.0324404102858418	0.29	0.0324	*	Kruskal-Wallis
Victivallis	0.988575095431729	1	0.9886	ns	Kruskal-Wallis
Faecalitalea	0.0574450443659105	0.31	0.0574	ns	Kruskal-Wallis
Peptostreptococcus	0.839605748864833	0.9	0.8396	ns	Kruskal-Wallis
Pseudobutyrivibrio	0.186744842312318	0.48	0.1867	ns	Kruskal-Wallis
Peptoniphilus	0.144515235047369	0.44	0.1445	ns	Kruskal-Wallis
Holdemania	0.975789111767525	0.99	0.9758	ns	Kruskal-Wallis
Raoultella	0.0701799374310528	0.34	0.0702	ns	Kruskal-Wallis
Eggerthella	0.435065658190709	0.61	0.4351	ns	Kruskal-Wallis
Peptococcus	0.178839205526414	0.47	0.1788	ns	Kruskal-Wallis
Oscillospira	0.00795272587510073	0.18	0.0080	**	Kruskal-Wallis
Pseudoflavonifractor	0.274806509921735	0.55	0.2748	ns	Kruskal-Wallis
Cloacibacillus	0.767097161519277	0.86	0.7671	ns	Kruskal-Wallis
Ezakiella	0.00256263301935883	0.18	0.0026	**	Kruskal-Wallis
Intestinibacter	0.765480403566849	0.86	0.7655	ns	Kruskal-Wallis
Hydrogenoanaerobacterium	0.286915691011297	0.55	0.2869	ns	Kruskal-Wallis
Actinobacillus	0.844110774306524	0.9	0.8441	ns	Kruskal-Wallis
Campylobacter	0.161049435562269	0.46	0.1610	ns	Kruskal-Wallis
Oxalobacter	0.1814181995581	0.47	0.1814	ns	Kruskal-Wallis
Succinatimonas	0.11743366552576	0.42	0.1174	ns	Kruskal-Wallis
Turicibacter	0.425008840177727	0.61	0.4250	ns	Kruskal-Wallis
Paraeggerthella	0.166503962028856	0.47	0.1665	ns	Kruskal-Wallis
Senegalimassilia	0.404072811120467	0.59	0.4041	ns	Kruskal-Wallis
Finegoldia	0.574434957424517	0.71	0.5744	ns	Kruskal-Wallis
Candidatus_Soleaferrea	0.204836948531546	0.5	0.2048	ns	Kruskal-Wallis
Caproiciproducens	0.51749968472941	0.68	0.5175	ns	Kruskal-Wallis
Pasteurella	0.367879441171404	0.55	0.3679	ns	Kruskal-Wallis
Rothia	0.313822045784932	0.55	0.3138	ns	Kruskal-Wallis
Granulicatella	0.230226473340248	0.54	0.2302	ns	Kruskal-Wallis
Selenomonas	0.42713853858307	0.61	0.4271	ns	Kruskal-Wallis
Gemella	0.0989695527630935	0.39	0.0990	ns	Kruskal-Wallis
Anaerococcus	0.592623220405161	0.72	0.5926	ns	Kruskal-Wallis
Helicobacter	0.367879441171404	0.55	0.3679	ns	Kruskal-Wallis
Oscillibacter	0.230697671324608	0.54	0.2307	ns	Kruskal-Wallis
Actinomyces	0.00410715762161023	0.18	0.0041	**	Kruskal-Wallis
Adlercreutzia	0.138013081222128	0.43	0.1380	ns	Kruskal-Wallis
Filifactor	0.354960843966492	0.55	0.3550	ns	Kruskal-Wallis
Atopobium	0.573336918884726	0.71	0.5733	ns	Kruskal-Wallis
Lactonifactor	0.633934352667592	0.74	0.6339	ns	Kruskal-Wallis
Eubacterium	0.0398373143196765	0.29	0.0398	*	Kruskal-Wallis
Catenibacterium	0.603019802127038	0.72	0.6030	ns	Kruskal-Wallis
Diaphorobacter	0.359644144215112	0.55	0.3596	ns	Kruskal-Wallis
Comamonas	0.367956172194388	0.55	0.3680	ns	Kruskal-Wallis
Proteus	0.546847266250902	0.69	0.5468	ns	Kruskal-Wallis
Mitsuokella	0.367725003267227	0.55	0.3677	ns	Kruskal-Wallis
Olsenella	0.0347738927289339	0.29	0.0348	*	Kruskal-Wallis
Enorma	0.120538928207081	0.42	0.1205	ns	Kruskal-Wallis
Aggregatibacter	0.278040892610478	0.55	0.2780	ns	Kruskal-Wallis
Thauera	0.367879441171404	0.55	0.3679	ns	Kruskal-Wallis
Howardella	0.350142598190548	0.55	0.3501	ns	Kruskal-Wallis
Cetobacterium	0.367879441171404	0.55	0.3679	ns	Kruskal-Wallis
Dielma	0.0127427623768432	0.22	0.0127	*	Kruskal-Wallis
Gardnerella	0.0218884662486906	0.29	0.0219	*	Kruskal-Wallis
Parvimonas	0.821550005680249	0.9	0.8216	ns	Kruskal-Wallis
Slackia	0.85514859265324	0.9	0.8551	ns	Kruskal-Wallis
Murdochiella	0.0465177799897927	0.29	0.0465	*	Kruskal-Wallis
Gordonibacter	0.740605458941888	0.84	0.7406	ns	Kruskal-Wallis
Moryella	0.0943079998038047	0.39	0.0943	ns	Kruskal-Wallis
Candidatus_Stoquefichus	0.0371122674065407	0.29	0.0371	*	Kruskal-Wallis
Neisseria	0.644070839446788	0.74	0.6441	ns	Kruskal-Wallis
Lachnoanaerobaculum	0.0253045327141619	0.29	0.0253	*	Kruskal-Wallis
Gelria	0.542084783522064	0.69	0.5421	ns	Kruskal-Wallis
Acetanaerobacterium	0.615790085920719	0.72	0.6158	ns	Kruskal-Wallis
Scardovia	0.238761639983986	0.54	0.2388	ns	Kruskal-Wallis
Catabacter	0.90183066810766	0.94	0.9018	ns	Kruskal-Wallis
Cloacibacterium	0.367879441171404	0.55	0.3679	ns	Kruskal-Wallis
Negativicoccus	0.367879441171404	0.55	0.3679	ns	Kruskal-Wallis
Butyrivibrio	0.367879441171404	0.55	0.3679	ns	Kruskal-Wallis
Sneathia	0.00535446214668871	0.18	0.0054	**	Kruskal-Wallis
Leptotrichia	0.367725003267227	0.55	0.3677	ns	Kruskal-Wallis
Thermomonas	0.367879441171404	0.55	0.3679	ns	Kruskal-Wallis
Mogibacterium	0.603019802127038	0.72	0.6030	ns	Kruskal-Wallis
Providencia	0.355505121638709	0.55	0.3555	ns	Kruskal-Wallis
Solobacterium	0.367879441171404	0.55	0.3679	ns	Kruskal-Wallis
Shinella	0.367879441171404	0.55	0.3679	ns	Kruskal-Wallis
Enterorhabdus	0.520079274023325	0.68	0.5201	ns	Kruskal-Wallis
Lawsonella	0.602966252723735	0.72	0.6030	ns	Kruskal-Wallis
Alloscardovia	0.367879441171404	0.55	0.3679	ns	Kruskal-Wallis
Bosea	0.367879441171404	0.55	0.3679	ns	Kruskal-Wallis
Flavobacterium	0.367879441171404	0.55	0.3679	ns	Kruskal-Wallis
Cryptobacterium	0.603019802127038	0.72	0.6030	ns	Kruskal-Wallis
Shewanella	0.367879441171404	0.55	0.3679	ns	Kruskal-Wallis
Chryseobacterium	0.367879441171404	0.55	0.3679	ns	Kruskal-Wallis
Anaerofustis	0.359644144215112	0.55	0.3596	ns	Kruskal-Wallis
speciesname	gp	mean	SE	SD	num
Acetanaerobacterium	C	1.42834211523611e-05	6.32209474150187e-06	3.46275390060537e-05	30
Acetanaerobacterium	M	1.53222604185567e-05	8.84735249391351e-06	4.84589453511602e-05	30
Acetanaerobacterium	T	1.19844447928514e-05	7.74828420879701e-06	4.24391004311919e-05	30
Acidaminococcus	C	0.000835533963486371	0.000409280697747959	0.00224172270508011	30
Acidaminococcus	M	0.00218419765111001	0.00119717575565754	0.00655720166671929	30
Acidaminococcus	T	0.00179755839355698	0.000849634726626056	0.00465364105412826	30
Actinobacillus	C	5.21040104945752e-06	2.58101047245467e-06	1.41367765692049e-05	30
Actinobacillus	M	0.000258737842154112	0.000183415948352104	0.0010046105231865	30
Actinobacillus	T	0.000111413589640933	0.000100103298632872	0.000548288347419001	30
Actinomyces	C	1.6628848789281e-05	4.39080868575668e-06	2.40494496287854e-05	30
Actinomyces	M	6.40243814792725e-05	2.64903072649226e-05	0.000145093388442411	30
Actinomyces	T	7.08651835615983e-05	2.03742948800978e-05	0.000111594608990916	30
Adlercreutzia	C	8.6683039210196e-05	2.70981334544528e-05	0.000148422589592892	30
Adlercreutzia	M	2.21394496890672e-05	1.02799357412951e-05	5.63055269521089e-05	30
Adlercreutzia	T	3.31023802187819e-05	1.47033815677972e-05	8.05337375628821e-05	30
Aggregatibacter	C	1.64893058453965e-05	9.76192999667971e-06	5.34682926396781e-05	30
Aggregatibacter	M	7.24266522944899e-05	3.64137996449182e-05	0.000199446594699953	30
Aggregatibacter	T	8.92164530094317e-06	6.19907201775799e-06	3.39537157972511e-05	30
Akkermansia	C	0.00262320134384597	0.00176090151063505	0.00964485478919739	30
Akkermansia	M	0.00837048136159276	0.00338323278955265	0.0185307291612912	30
Akkermansia	T	0.0121677935854748	0.00632913782966102	0.0346661155886463	30
Alistipes	C	0.0201360801842603	0.00317895179503167	0.0174118360736039	30
Alistipes	M	0.0320411413674219	0.00824071014098772	0.0451362283408055	30
Alistipes	T	0.0227066084930909	0.00469510683452062	0.0257161592316362	30
Allisonella	C	0.00113481653690719	0.000383973923858071	0.00210311179590837	30
Allisonella	M	0.0008866390056895	0.000358386746924636	0.00196296505601518	30
Allisonella	T	0.000691653525461665	0.00034115628424271	0.00186858992514376	30
Alloprevotella	C	0.00303106217554772	0.00179261498085966	0.00981855661938525	30
Alloprevotella	M	2.23322291286709e-05	2.23322291286709e-05	0.00012231865653147	30
Alloprevotella	T	0.000263369768425649	0.000263369768425649	0.0014425356313164	30
Alloscardovia	C	0	0	0	30
Alloscardovia	M	0	0	0	30
Alloscardovia	T	1.0878315166547e-05	1.0878315166547e-05	5.95829860436836e-05	30
Anaerococcus	C	0.000145124750089035	0.000123193441232184	0.00067475826699554	30
Anaerococcus	M	1.55079848795199e-05	1.12922162897846e-05	6.18500158614233e-05	30
Anaerococcus	T	2.49722926775742e-06	1.77538494292469e-06	9.72418381494876e-06	30
Anaerofilum	C	9.3067766001575e-05	3.71186989192314e-05	0.000203307487033057	30
Anaerofilum	M	2.45911284545074e-05	1.08279985953508e-05	5.93073908330786e-05	30
Anaerofilum	T	0.00231410820657479	0.00223596359564034	0.0122468769909257	30
Anaerofustis	C	0	0	0	30
Anaerofustis	M	2.93243139517649e-06	2.0795182659409e-06	1.13899906299986e-05	30
Anaerofustis	T	1.49954263949495e-06	1.49954263949495e-06	8.21333329592223e-06	30
Anaerostipes	C	0.000614260732303008	0.000209451238475378	0.00114721168010359	30
Anaerostipes	M	0.000773188393932722	0.000342577584168506	0.00187637470544715	30
Anaerostipes	T	0.000665738801645813	0.000211445204340687	0.00115813308093684	30
Anaerotruncus	C	0.00571961086794487	0.00150643411554089	0.00825107946477089	30
Anaerotruncus	M	0.00679816378838028	0.00347796607891932	0.019049604756619	30
Anaerotruncus	T	0.00378349981975165	0.000930992619491957	0.00509925658566568	30
Atopobium	C	2.70845325286734e-05	1.36699013272567e-05	7.48731331580832e-05	30
Atopobium	M	2.65431133043217e-05	1.13677535146404e-05	6.22637502812716e-05	30
Atopobium	T	7.96005597234486e-05	5.51116297274451e-05	0.00030185882782594	30
Bacteroides	C	0.339746020587414	0.0319323184337255	0.174900511195895	30
Bacteroides	M	0.343295175102573	0.0271931559170972	0.148943049055492	30
Bacteroides	T	0.317086034064193	0.0280612528493207	0.153697811774291	30
Barnesiella	C	0.00309141088384268	0.00101382871098832	0.00555296854454689	30
Barnesiella	M	0.00436863546945782	0.00159905033411338	0.00875835938580069	30
Barnesiella	T	0.0048699326611154	0.00217352138993539	0.011904866944876	30
Bifidobacterium	C	0.00728380218576101	0.00268811414715026	0.0147234075554296	30
Bifidobacterium	M	0.0280972075934106	0.0190831438763836	0.104522683692119	30
Bifidobacterium	T	0.0299414106183151	0.0154497859381511	0.0846219626695149	30
Bilophila	C	0.00377131350350278	0.000678594040044563	0.00371681263120971	30
Bilophila	M	0.00589147149738713	0.00131535230259979	0.00720448127200269	30
Bilophila	T	0.00417330476941461	0.00081119394087813	0.00444309219930464	30
Blautia	C	0.00531224394338574	0.00135896247410517	0.00744334401870431	30
Blautia	M	0.00920968931919782	0.00469478129917528	0.0257143762011171	30
Blautia	T	0.00571837126060791	0.00188703320194011	0.010335706514638	30
Bosea	C	7.77233714177853e-06	7.77233714177853e-06	4.25708437708733e-05	30
Bosea	M	0	0	0	30
Bosea	T	0	0	0	30
Butyricicoccus	C	0.00428390597862325	0.000916004302468637	0.00501716219233858	30
Butyricicoccus	M	0.00199795587930138	0.00051615934557969	0.00282712116841101	30
Butyricicoccus	T	0.00666675207198475	0.0016252991378431	0.00890213000490366	30
Butyricimonas	C	0.0025243643041553	0.000623657470820736	0.00341591264925137	30
Butyricimonas	M	0.00501441090909282	0.00147419325552734	0.00807448900174301	30
Butyricimonas	T	0.00394201306553767	0.000987330489505507	0.00540783180814784	30
Butyrivibrio	C	2.81425891181989e-05	2.81425891181989e-05	0.000154143308866369	30
Butyrivibrio	M	0	0	0	30
Butyrivibrio	T	0	0	0	30
Campylobacter	C	0.00017076676723457	0.00010819254731605	0.000592594987189455	30
Campylobacter	M	6.3026360461466e-05	1.75654490893078e-05	9.62099269892247e-05	30
Campylobacter	T	4.76433623900791e-05	2.30838308299541e-05	0.00012643534859199	30
Candidatus_Soleaferrea	C	0.000183861014269359	0.00016696596310455	0.000914510243279375	30
Candidatus_Soleaferrea	M	7.0712192460431e-06	3.84147659716971e-06	2.10406338639804e-05	30
Candidatus_Soleaferrea	T	1.75645077048816e-05	9.37235656829923e-06	5.1334511094392e-05	30
Candidatus_Stoquefichus	C	3.62089402405093e-05	1.75743564717268e-05	9.62587147320166e-05	30
Candidatus_Stoquefichus	M	1.85401486919925e-05	1.85401486919925e-05	0.000101548576581042	30
Candidatus_Stoquefichus	T	2.81721884155961e-06	2.81721884155961e-06	1.54305430895077e-05	30
Caproiciproducens	C	5.04921219615501e-05	2.46784044968223e-05	0.000135169188261465	30
Caproiciproducens	M	9.72061469131199e-05	3.51266190956965e-05	0.000192396416476047	30
Caproiciproducens	T	4.86322869652652e-05	1.80362418368346e-05	9.87885650665271e-05	30
Catabacter	C	1.0789167775654e-05	5.9936955034062e-06	3.28288223003286e-05	30
Catabacter	M	1.82814598000182e-05	1.03842478697371e-05	5.68768680098e-05	30
Catabacter	T	9.38710725463653e-06	4.1394443490566e-06	2.26726704551559e-05	30
Catenibacterium	C	7.88595693054293e-05	7.88595693054293e-05	0.000431931649837257	30
Catenibacterium	M	0	0	0	30
Catenibacterium	T	3.88706314710767e-05	3.88706314710767e-05	0.000212903216811789	30
Cetobacterium	C	8.23658613115783e-05	8.23658613115783e-05	0.000451136402086935	30
Cetobacterium	M	0	0	0	30
Cetobacterium	T	0	0	0	30
Chryseobacterium	C	4.44133550958773e-06	4.44133550958773e-06	2.4326196440499e-05	30
Chryseobacterium	M	0	0	0	30
Chryseobacterium	T	0	0	0	30
Cloacibacillus	C	9.6890653577908e-05	5.52280925867419e-05	0.000302496721177424	30
Cloacibacillus	M	0.000248125286397217	0.000165618053999964	0.00090712744105889	30
Cloacibacillus	T	0.000113171648106758	8.94127569736999e-05	0.000489733839232228	30
Cloacibacterium	C	3.5530684076702e-05	3.5530684076702e-05	0.000194609571523993	30
Cloacibacterium	M	0	0	0	30
Cloacibacterium	T	0	0	0	30
Collinsella	C	0.0021507513591562	0.000807656191001092	0.00442371514519999	30
Collinsella	M	0.00352916592420992	0.00161692940421396	0.00885628708581373	30
Collinsella	T	0.00398581169356137	0.00234673860221965	0.0128536166900385	30
Comamonas	C	2.35711216812826e-05	1.87345080083086e-05	0.000102613126399118	30
Comamonas	M	8.34982793096641e-05	8.23563407316795e-05	0.000451084255723224	30
Comamonas	T	7.42299248696912e-06	6.04172228090791e-06	3.30918757943482e-05	30
Coprobacter	C	0.00259413919577788	0.00227289918377988	0.0124491815389132	30
Coprobacter	M	0.000676314473898477	0.000420800378757571	0.00230481859652239	30
Coprobacter	T	0.000538482440363135	0.000300761443817294	0.00164733827206554	30
Coprococcus	C	0.00507959874523927	0.00135388846707871	0.00741555253765099	30
Coprococcus	M	0.00236309047037473	0.00118035532082273	0.00646507235085855	30
Coprococcus	T	0.00333168033346466	0.00118755173372014	0.00650448872762887	30
Cryptobacterium	C	0	0	0	30
Cryptobacterium	M	1.31104555883317e-06	1.31104555883317e-06	7.18089226489894e-06	30
Cryptobacterium	T	4.3513260666188e-06	4.3513260666188e-06	2.38331944174734e-05	30
Desulfovibrio	C	0.00474391627827962	0.00106192641109931	0.00581641049769596	30
Desulfovibrio	M	0.00411210306465227	0.00151913469184573	0.00832064338612566	30
Desulfovibrio	T	0.00338352183258421	0.00110010451643092	0.00602552059262527	30
Dialister	C	0.00754248658269706	0.00231652495961643	0.0126881297540566	30
Dialister	M	0.00991085337275702	0.00336456097438154	0.0184284594177033	30
Dialister	T	0.00290372205121521	0.00116946664309879	0.00640543260675052	30
Diaphorobacter	C	0.000114534530806923	0.000113217133823047	0.000620115780909637	30
Diaphorobacter	M	0	0	0	30
Diaphorobacter	T	1.73304218224672e-06	1.73304218224672e-06	9.49226296324506e-06	30
Dielma	C	4.90868429884182e-05	1.90164040229684e-05	0.000104157134460118	30
Dielma	M	1.15290672171752e-05	6.23969242117205e-06	3.41762029096996e-05	30
Dielma	T	1.75952502000561e-05	1.25749784951586e-05	6.88759938194074e-05	30
Dorea	C	0.00236835010035866	0.000650739745954713	0.00356424837924577	30
Dorea	M	0.000902610929613502	0.000502875835961044	0.00275436438980131	30
Dorea	T	0.00166125008931005	0.000635398338536005	0.00348022003017474	30
Eggerthella	C	0.000137915832632528	3.67093302964334e-05	0.000201065282742644	30
Eggerthella	M	0.000233113622470835	8.00140710502301e-05	0.000438255116320321	30
Eggerthella	T	0.000356097992661747	0.000115661254264494	0.000633502779900041	30
Enorma	C	0	0	0	30
Enorma	M	3.64513277378412e-05	2.70287795706458e-05	0.000148042722726775	30
Enorma	T	6.46596520687075e-05	3.80676568720307e-05	0.000208505143801778	30
Enterococcus	C	5.62671898271836e-05	3.2120561789652e-05	0.000175931562519309	30
Enterococcus	M	0.000351104479623046	0.000168725177714346	0.000924145858532153	30
Enterococcus	T	0.0347678833112934	0.0330596331857416	0.181075068386771	30
Enterorhabdus	C	7.13096389912833e-06	4.96465603485291e-06	2.71925410054309e-05	30
Enterorhabdus	M	1.11111111111111e-06	1.11111111111111e-06	6.08580619450184e-06	30
Enterorhabdus	T	7.83754485036126e-06	4.44751118589828e-06	2.43600220127304e-05	30
Erysipelatoclostridium	C	0.000176440756104934	8.27146471638174e-05	0.000453046780877035	30
Erysipelatoclostridium	M	0.000425619318922978	0.000156559835973273	0.000857513537618703	30
Erysipelatoclostridium	T	0.000635918130951395	0.000241072659317977	0.00132040933506214	30
Escherichia	C	0.0138857794081957	0.00627875810976233	0.0343901744983533	30
Escherichia	M	0.0275050366648761	0.010163628413203	0.0556684854801172	30
Escherichia	T	0.0157698369510867	0.00686087846936857	0.0375785790197468	30
Eubacterium	C	3.07370750599373e-06	3.07370750599373e-06	1.68353893620571e-05	30
Eubacterium	M	3.88812258588591e-05	1.45934693171213e-05	7.99317233724683e-05	30
Eubacterium	T	8.50886700928116e-05	4.77139591803297e-05	0.000261340117509473	30
Ezakiella	C	0.000428689738677365	0.000344095912577769	0.0018846909326417	30
Ezakiella	M	2.63183948558805e-05	1.39431790912933e-05	7.63699371163574e-05	30
Ezakiella	T	1.39085927285877e-06	1.39085927285877e-06	7.61804998059983e-06	30
Faecalibacterium	C	0.0550410347389152	0.0103257251272933	0.0565563257481644	30
Faecalibacterium	M	0.0371214957095804	0.00864112220830574	0.0473293755564791	30
Faecalibacterium	T	0.0633474663322778	0.0118266685087281	0.0647773312236639	30
Faecalitalea	C	0.000174848132396999	8.49630108332126e-05	0.000465361575869063	30
Faecalitalea	M	0.000120641194372599	9.41863254820323e-05	0.000515879750750327	30
Faecalitalea	T	0.000782142678945123	0.000758555032391139	0.00415477702349689	30
Filifactor	C	2.39442053578333e-06	1.66371118265305e-06	9.11252143912674e-06	30
Filifactor	M	0.000131747123310853	0.000105239132800497	0.000576418469671141	30
Filifactor	T	0	0	0	30
Finegoldia	C	0.000198103139199109	0.000175589638988909	0.000961744061384138	30
Finegoldia	M	1.07058020542296e-05	5.49739490863765e-06	3.01104719897489e-05	30
Finegoldia	T	2.58737415614965e-06	1.82195102951726e-06	9.97923677536366e-06	30
Flavobacterium	C	7.77233714177853e-06	7.77233714177853e-06	4.25708437708733e-05	30
Flavobacterium	M	0	0	0	30
Flavobacterium	T	0	0	0	30
Flavonifractor	C	0.00212384715625091	0.000548973296653883	0.00300685058045307	30
Flavonifractor	M	0.00692222972056608	0.00171447506724627	0.00939056668610968	30
Flavonifractor	T	0.00352200518593953	0.000840143365378377	0.00460165472756042	30
Fusicatenibacter	C	0.00200019390431153	0.00108783814664744	0.00595833491833418	30
Fusicatenibacter	M	0.00136689611758759	0.000386174962477802	0.00211516738092804	30
Fusicatenibacter	T	0.00203798171006063	0.000560407422715318	0.00306947786814513	30
Fusobacterium	C	0.0188749641153839	0.00867334224309427	0.0475058519550519	30
Fusobacterium	M	0.026109580080963	0.00875177940738389	0.0479354699973335	30
Fusobacterium	T	0.0129374692785256	0.00676038958773135	0.0370281787472351	30
Gardnerella	C	7.58512996481346e-05	4.32710649580822e-05	0.000237005383648129	30
Gardnerella	M	0	0	0	30
Gardnerella	T	9.87157086307143e-07	9.87157086307143e-07	5.40688203971497e-06	30
Gelria	C	1.44184427005723e-05	8.57364545988648e-06	4.69597901843158e-05	30
Gelria	M	3.33333333333333e-06	3.33333333333333e-06	1.82574185835055e-05	30
Gelria	T	2.54782517150536e-05	2.25290886576231e-05	0.000123396900578139	30
Gemella	C	3.57975704326083e-05	1.13432960472259e-05	6.21297912152484e-05	30
Gemella	M	0.000109975023470569	2.82206404349704e-05	0.000154570813534757	30
Gemella	T	2.407179507502e-05	6.84082001351069e-06	3.7468714332326e-05	30
Gordonibacter	C	2.24663419467435e-05	1.00609268022279e-05	5.51059655898854e-05	30
Gordonibacter	M	1.78043921576545e-05	7.32572693722004e-06	4.01246589363865e-05	30
Gordonibacter	T	2.42629996006965e-05	9.94642300484002e-06	5.44788024623919e-05	30
Granulicatella	C	2.49504578437683e-05	8.82687355619883e-06	4.83467775897595e-05	30
Granulicatella	M	0.000100315270364781	3.48614850100309e-05	0.000190944217281221	30
Granulicatella	T	5.01307821097041e-05	2.0003104547829e-05	0.000109561515809801	30
Haemophilus	C	0.00273371835991649	0.00141528366644471	0.00775182789380384	30
Haemophilus	M	0.00351834042478029	0.00164649036619218	0.00901819914278397	30
Haemophilus	T	0.00506186317602766	0.00371132165178178	0.0203277458683821	30
Helicobacter	C	0.000158447982686659	0.000158447982686659	0.000867855343086713	30
Helicobacter	M	0	0	0	30
Helicobacter	T	0	0	0	30
Holdemanella	C	0.00204715485937302	0.00132103790397762	0.00723562259327887	30
Holdemanella	M	0.000136959782749256	0.000133553062003885	0.000731500246834142	30
Holdemanella	T	0.000222788074990194	0.000125444800888211	0.000687089471682172	30
Holdemania	C	0.000262607484772083	7.47017008778183e-05	0.000409158066547845	30
Holdemania	M	0.000276496371856574	8.12132727647033e-05	0.00044482341462048	30
Holdemania	T	0.00036063520719673	0.000148017366059379	0.000810724502932214	30
Howardella	C	5.66855123579702e-05	2.47504579188609e-05	0.000135563841107425	30
Howardella	M	9.28057219622239e-06	5.89131617511376e-06	3.22680676250486e-05	30
Howardella	T	2.32042896675631e-05	2.08915569273772e-05	0.000114427769905278	30
Hydrogenoanaerobacterium	C	3.92331128672872e-05	1.88506117290096e-05	0.0001032490526675	30
Hydrogenoanaerobacterium	M	0.000132435437688609	0.000117684209000779	0.000644582959318793	30
Hydrogenoanaerobacterium	T	0.000219646505153816	0.000180145554041322	0.000986697835826978	30
Intestinibacter	C	0.000139559199300605	5.4245639791337e-05	0.000297115605600151	30
Intestinibacter	M	0.000143806587784773	3.91667246236301e-05	0.000214524985799552	30
Intestinibacter	T	0.000147104196833001	5.34913394287788e-05	0.000292984132363076	30
Intestinimonas	C	0.000432236117109967	0.000164117029290508	0.000898905990131474	30
Intestinimonas	M	0.00117525313862126	0.000702908063735621	0.00384998602360278	30
Intestinimonas	T	0.000616712985383927	0.000254048714998356	0.00139148211909801	30
Klebsiella	C	0.0015077679940739	0.000542695386597356	0.00297246505093359	30
Klebsiella	M	0.0140862900336903	0.0103690223302779	0.05679347429568	30
Klebsiella	T	0.00201077151175145	0.000833126166464412	0.00456321994620363	30
Lachnoanaerobaculum	C	1.99955688413751e-06	1.42061636101572e-06	7.78103626489215e-06	30
Lachnoanaerobaculum	M	4.13865891646297e-05	2.96398295453716e-05	0.000162344032426081	30
Lachnoanaerobaculum	T	1.40097227475868e-06	1.40097227475868e-06	7.67344117324656e-06	30
Lachnoclostridium	C	0.0139078138970454	0.00242408561455582	0.0132772637241599	30
Lachnoclostridium	M	0.0156324114986767	0.00428333777560362	0.0234608072111211	30
Lachnoclostridium	T	0.011755376269874	0.00395305353504362	0.0216517659216893	30
Lachnospira	C	0.0162359089885131	0.00313981070673557	0.0171974515037531	30
Lachnospira	M	0.0137144657010239	0.00397878822542375	0.0217927206260054	30
Lachnospira	T	0.0117841770296778	0.003173889612533	0.0173841093581566	30
Lactobacillus	C	0.000421288176057503	0.000334107229707649	0.0018299806633644	30
Lactobacillus	M	0.00587676060213576	0.00467970357050848	0.0256317920800496	30
Lactobacillus	T	0.00363306805001992	0.00237971197735215	0.01303421930361	30
Lactonifactor	C	3.28603728852651e-05	1.22006188814066e-05	6.68255417686986e-05	30
Lactonifactor	M	3.95355163055699e-05	2.07094243527102e-05	0.000113430188709262	30
Lactonifactor	T	6.05406152446643e-05	2.54399584575505e-05	0.000139340391091947	30
Lawsonella	C	1.07409620477786e-05	8.84127515053025e-06	4.8425658370553e-05	30
Lawsonella	M	2.26168749356134e-06	1.57764914325346e-06	8.64114023588618e-06	30
Lawsonella	T	1.52380952380952e-06	1.52380952380952e-06	8.34624849531681e-06	30
Leptotrichia	C	0	0	0	30
Leptotrichia	M	2.64170742367991e-06	1.83611477618102e-06	1.00568148108289e-05	30
Leptotrichia	T	1.91664086573194e-05	1.91664086573194e-05	0.000104978743679761	30
Megamonas	C	0.0121868357428502	0.00455274204331032	0.0249363951562322	30
Megamonas	M	0.00745373781211375	0.00283198607075136	0.0155114265349094	30
Megamonas	T	0.0145534686618924	0.00844138913062303	0.0462353924352116	30
Megasphaera	C	0.00382492806154204	0.00143240337395321	0.00784559639360678	30
Megasphaera	M	0.00842651499551181	0.00301354851025144	0.016505884972008	30
Megasphaera	T	0.0112739858329027	0.00725253429796455	0.0397237663407508	30
Mitsuokella	C	5.00774997155007e-05	3.55642553690598e-05	0.000194793449065083	30
Mitsuokella	M	5.6542696803924e-05	5.6542696803924e-05	0.000309697105016844	30
Mitsuokella	T	0	0	0	30
Mogibacterium	C	2.24830253158865e-06	2.24830253158865e-06	1.23144601264707e-05	30
Mogibacterium	M	1.73695115445218e-05	1.73695115445218e-05	9.51367328578097e-05	30
Mogibacterium	T	0	0	0	30
Moryella	C	2.14575595828183e-05	6.64174294378023e-06	3.6378324314592e-05	30
Moryella	M	1.07621175965671e-05	6.87715686925605e-06	3.76677394879314e-05	30
Moryella	T	2.59565787410192e-05	1.98274571906713e-05	0.000108599455612987	30
Murdochiella	C	6.62114754812531e-05	5.84865780514917e-05	0.000320344181100885	30
Murdochiella	M	0	0	0	30
Murdochiella	T	0	0	0	30
Negativicoccus	C	0	0	0	30
Negativicoccus	M	3.2257664296969e-05	3.2257664296969e-05	0.00017668250387879	30
Negativicoccus	T	0	0	0	30
Neisseria	C	6.08039271238425e-06	4.1661163627798e-06	2.28187590908587e-05	30
Neisseria	M	6.39828693866985e-06	2.68406499721705e-06	1.47012294478582e-05	30
Neisseria	T	3.72801236978417e-05	2.7214581932177e-05	0.000149060404173259	30
Odoribacter	C	0.00389560580102267	0.000705191140874432	0.0038624909520973	30
Odoribacter	M	0.00336938058972681	0.000935281096996722	0.00512274554433282	30
Odoribacter	T	0.00207292186052234	0.000571829927948079	0.00313204150593717	30
Olsenella	C	0	0	0	30
Olsenella	M	1.46903682535679e-05	1.15547157681635e-05	6.32877847178378e-05	30
Olsenella	T	9.0147478871949e-05	7.48580659981893e-05	0.000410014513584188	30
Oscillibacter	C	9.78809163944039e-05	4.58179120432607e-05	0.000250955039638815	30
Oscillibacter	M	3.94495522419755e-05	2.92350295581058e-05	0.000160126851583048	30
Oscillibacter	T	2.09387192412246e-05	1.56783794030683e-05	8.5874020641849e-05	30
Oscillospira	C	0.000412606239738503	0.000316465371789444	0.00173335222798337	30
Oscillospira	M	2.32562347609089e-05	1.25321990204233e-05	6.86416809862999e-05	30
Oscillospira	T	3.18171780276212e-05	1.31441824477444e-05	7.19936522659308e-05	30
Oxalobacter	C	0.000166892974333002	6.37939976178031e-05	0.000349414115287016	30
Oxalobacter	M	3.96854604141338e-05	1.97009843252615e-05	0.000107906735200014	30
Oxalobacter	T	5.50834065520719e-05	2.38632952860223e-05	0.000130704651245611	30
Parabacteroides	C	0.0222100842972988	0.00358143063667714	0.0196163034784816	30
Parabacteroides	M	0.0340545994310117	0.00502730262075094	0.0275356704879013	30
Parabacteroides	T	0.0344170519304383	0.00945015702632086	0.0517606417528187	30
Paraeggerthella	C	0	0	0	30
Paraeggerthella	M	3.7080297383985e-06	3.7080297383985e-06	2.03097153162084e-05	30
Paraeggerthella	T	0.000229405366137916	0.000225056943897918	0.00123268764896064	30
Paraprevotella	C	0.00624212489342483	0.00189444850886756	0.0103763218233879	30
Paraprevotella	M	0.00433033926976167	0.00171670562249825	0.00940278394038242	30
Paraprevotella	T	0.00557582867368359	0.00267804674430055	0.0146682661190668	30
Parasutterella	C	0.00936388907955178	0.0020127057661814	0.0110240434975827	30
Parasutterella	M	0.00529725340689264	0.00213454671673779	0.0116913938680588	30
Parasutterella	T	0.00542458209776818	0.00314106555073182	0.0172043245673821	30
Parvimonas	C	5.70982920633775e-06	4.61683182872316e-06	2.5287429367995e-05	30
Parvimonas	M	5.86600314423181e-05	4.36923439176467e-05	0.000239312823539688	30
Parvimonas	T	4.99329843841314e-06	4.04950832722232e-06	2.21800705762467e-05	30
Pasteurella	C	0	0	0	30
Pasteurella	M	0.000194671561265921	0.000194671561265921	0.00106626005410094	30
Pasteurella	T	0	0	0	30
Peptococcus	C	0.000215998674217079	8.17358236152048e-05	0.000447685543503111	30
Peptococcus	M	0.000157614707529067	9.02975989547661e-05	0.000494580318360803	30
Peptococcus	T	0.000145969170310858	5.80109480966213e-05	0.000317739048547809	30
Peptoniphilus	C	0.000377757828280606	0.000275802694638884	0.00151063357274426	30
Peptoniphilus	M	0.000564151566726475	0.000549163188036722	0.00300789065839164	30
Peptoniphilus	T	4.18732435545274e-06	2.35944444987713e-06	1.29232094837807e-05	30
Peptostreptococcus	C	9.29862109251833e-06	7.04473886026337e-06	3.85856238549948e-05	30
Peptostreptococcus	M	0.00096803850012506	0.000915495840928182	0.00501437723378527	30
Peptostreptococcus	T	2.88841972290615e-06	2.01016147330696e-06	1.10101078315804e-05	30
Phascolarctobacterium	C	0.0337349049578217	0.00620372940369267	0.0339792253506055	30
Phascolarctobacterium	M	0.016072737220424	0.0035469817899204	0.0194276193739945	30
Phascolarctobacterium	T	0.0246059219322993	0.00461826591483022	0.0252952841810974	30
Porphyromonas	C	0.000168200909959986	0.000119061353050997	0.000652125887931178	30
Porphyromonas	M	0.00231146143220502	0.00184161611906438	0.0100869469067668	30
Porphyromonas	T	2.49722926775742e-06	1.77538494292469e-06	9.72418381494876e-06	30
Prevotella	C	0.112266657198782	0.0251499965844013	0.137752204504545	30
Prevotella	M	0.0290401686926203	0.0147194247978471	0.0806216099528177	30
Prevotella	T	0.0447145389447395	0.0184215890964707	0.100899198932282	30
Proteus	C	3.78020485260374e-06	2.85950043379616e-06	1.56621289078596e-05	30
Proteus	M	0.00010259386133912	6.44734363316816e-05	0.000353135554387351	30
Proteus	T	1.51549594604834e-06	1.51549594604834e-06	8.3007131545831e-06	30
Providencia	C	1.42175640978281e-05	1.29562890721742e-05	7.09645178638749e-05	30
Providencia	M	5.27144819343042e-06	3.909595083344e-06	2.1413734178588e-05	30
Providencia	T	0	0	0	30
Pseudobutyrivibrio	C	0.000315687766579894	0.000102616301614053	0.000562052631617705	30
Pseudobutyrivibrio	M	0.000205326747090355	0.000105292675847086	0.000576711737015282	30
Pseudobutyrivibrio	T	0.000447742699541926	0.00027643063788205	0.00151407295953541	30
Pseudoflavonifractor	C	0.000119145089224649	2.46707601763501e-05	0.000135127318593871	30
Pseudoflavonifractor	M	0.000230247134933346	7.779683833785e-05	0.000426110832602232	30
Pseudoflavonifractor	T	0.00010996660676627	3.88234652004208e-05	0.000212644876507873	30
Pyramidobacter	C	7.67226641808089e-05	2.41237871012123e-05	0.000132131423677861	30
Pyramidobacter	M	0.000714139766285944	0.000360872650661686	0.00197658091154087	30
Pyramidobacter	T	0.00337265267672634	0.00219239969240812	0.0120082676659931	30
Raoultella	C	0.000115709886069918	6.12034064323438e-05	0.000335224862991515	30
Raoultella	M	0.000758088325702431	0.000395711677510371	0.0021674021204064	30
Raoultella	T	8.37040950730445e-06	4.89870245563969e-06	2.68312983745981e-05	30
Roseburia	C	0.0136781844210299	0.00364356633066363	0.019956634690708	30
Roseburia	M	0.00359967153079065	0.00118880343935926	0.00651134460176791	30
Roseburia	T	0.00880075915849766	0.00265661352424769	0.0145508715380376	30
Rothia	C	3.66911621981502e-05	1.96817905584266e-05	0.000107801606609424	30
Rothia	M	7.89489675779723e-05	2.59643139406534e-05	0.000142212404354417	30
Rothia	T	6.03006227192086e-05	3.01921524123287e-05	0.000165369229358664	30
Ruminiclostridium	C	0.00960552001536408	0.00425779608811548	0.023320909627181	30
Ruminiclostridium	M	0.00957967982821257	0.00253144435197304	0.0138652917464468	30
Ruminiclostridium	T	0.00678139473631937	0.00170017180886508	0.00931222451349767	30
Ruminococcus	C	0.0127894719323504	0.00392076473745336	0.0214749128937403	30
Ruminococcus	M	0.0178526157112219	0.00562513103968054	0.0308101115935552	30
Ruminococcus	T	0.0152510627656372	0.00474956257809582	0.0260144256230547	30
Scardovia	C	1.11033387739693e-06	1.11033387739693e-06	6.08154911012476e-06	30
Scardovia	M	9.33737285026433e-06	4.37380926526799e-06	2.39563399681237e-05	30
Scardovia	T	3.09705261986284e-05	2.43659401360334e-05	0.00013345775047326	30
Selenomonas	C	0.000127277154304181	0.000127277154304181	0.000697125684674659	30
Selenomonas	M	5.70216807898307e-06	2.75386942997529e-06	1.50835640722136e-05	30
Selenomonas	T	4.0253688190348e-05	3.06801025309125e-05	0.000168041842227521	30
Sellimonas	C	0.000259660982697319	8.34842082098596e-05	0.000457261840319981	30
Sellimonas	M	0.000730186069264819	0.000225767042276967	0.00123657701796317	30
Sellimonas	T	0.000535867581827585	0.000285332819185261	0.0015628322146431	30
Senegalimassilia	C	1.52334272602125e-05	1.2031300683517e-05	6.58981478048957e-05	30
Senegalimassilia	M	4.13665616338444e-05	2.45249355308145e-05	0.000134328604115871	30
Senegalimassilia	T	0.000174800046677132	0.000101757523772853	0.000557348911662598	30
Shewanella	C	0	0	0	30
Shewanella	M	5.56204460759777e-06	5.56204460759777e-06	3.04645729743127e-05	30
Shewanella	T	0	0	0	30
Shinella	C	1.88756759157479e-05	1.88756759157479e-05	0.000103386334872121	30
Shinella	M	0	0	0	30
Shinella	T	0	0	0	30
Slackia	C	4.07254663277058e-05	3.23073968487824e-05	0.000176954900283494	30
Slackia	M	2.09062162595091e-05	1.36435974975807e-05	7.47290611494597e-05	30
Slackia	T	5.77388390011112e-06	4.46525318730922e-06	2.4457198956611e-05	30
Sneathia	C	2.3065666654955e-05	1.07088935102654e-05	5.86550254149302e-05	30
Sneathia	M	0	0	0	30
Sneathia	T	0	0	0	30
Solobacterium	C	1.94115862905672e-05	1.94115862905672e-05	0.000106321636883017	30
Solobacterium	M	0	0	0	30
Solobacterium	T	0	0	0	30
Streptococcus	C	0.00139754577576818	0.000455219146511814	0.0024933379515277	30
Streptococcus	M	0.00554593693074152	0.00162180610174255	0.00888299785823913	30
Streptococcus	T	0.00981235932379827	0.00415693530195471	0.0227684723497014	30
Subdoligranulum	C	0.00645096039602954	0.00174872127325612	0.00957814088151533	30
Subdoligranulum	M	0.00638654390499708	0.00252154123431436	0.0138110501371339	30
Subdoligranulum	T	0.0112175284664453	0.0032921112646019	0.0180316360143932	30
Succinatimonas	C	3.41136811057937e-05	2.35766786336178e-05	0.000129134787186825	30
Succinatimonas	M	1.61288321484845e-05	1.61288321484845e-05	8.83412519393947e-05	30
Succinatimonas	T	0.000207127384732748	0.000113606236417555	0.000622246983591596	30
Sutterella	C	0.0159149449615812	0.00378792332890477	0.020747310533412	30
Sutterella	M	0.0173538478216451	0.00326539074411929	0.0178852816962272	30
Sutterella	T	0.0272798603390962	0.00419299582369819	0.0229659839616445	30
Synergistes	C	0	0	0	30
Synergistes	M	0	0	0	30
Synergistes	T	0.00185591822016163	0.00146893461533221	0.00804568624317627	30
Thauera	C	9.32680457013423e-05	9.32680457013423e-05	0.000510850125250479	30
Thauera	M	0	0	0	30
Thauera	T	0	0	0	30
Thermomonas	C	1.99860097931448e-05	1.99860097931448e-05	0.000109467883982246	30
Thermomonas	M	0	0	0	30
Thermomonas	T	0	0	0	30
Turicibacter	C	0.000116747290874775	4.97876414845475e-05	0.000272698143260667	30
Turicibacter	M	9.46905995122541e-05	8.21416239015527e-05	0.000449908203209859	30
Turicibacter	T	4.3840771434273e-05	2.08178560883336e-05	0.000114024093784766	30
Tyzzerella	C	0.00376741162124262	0.00119704244991825	0.00655647152111475	30
Tyzzerella	M	0.00469368377018995	0.00174593093130651	0.0095628575492258	30
Tyzzerella	T	0.00317155928045307	0.0010366457541527	0.00567794263691386	30
Veillonella	C	0.00371240393549566	0.00263151926423269	0.0144134246152964	30
Veillonella	M	0.0126225858436849	0.00901378118174095	0.0493705128165509	30
Veillonella	T	0.00690443267531938	0.00349322103759625	0.0191331596064307	30
Victivallis	C	0.000313049128981558	0.000134174669295837	0.000734904930191257	30
Victivallis	M	0.000642205142649496	0.000319028413993277	0.00174739058829215	30
Victivallis	T	0.000246992372400272	0.000118515901775889	0.000649138328257208	30
