# Supplementary material for: The difference of human gut microbiome in colorectal cancer with and without metastases
Source: Front Oncol. 2022 Nov 1;12:982744. doi: 10.3389/fonc.2022.982744 (PMC9665410; doi:10.3389/fonc.2022.982744)
Supplement: Supplementary file 1 [file DataSheet_1.zip › Data/12 kruskal_ Wilcox test among three groups/order.xls]

speciesname	p	p.adj	p.format	p.signif	method
Bacteroidales	0.0047296929505856	0.029	0.0047	**	Kruskal-Wallis
Clostridiales	0.747925600556105	0.8	0.7479	ns	Kruskal-Wallis
Selenomonadales	0.344136978788104	0.55	0.3441	ns	Kruskal-Wallis
Burkholderiales	0.292312950844637	0.55	0.2923	ns	Kruskal-Wallis
Enterobacteriales	0.431942518135524	0.62	0.4319	ns	Kruskal-Wallis
Bifidobacteriales	0.181668106157706	0.45	0.1817	ns	Kruskal-Wallis
Lactobacillales	7.58695054899455e-05	0.0023	7.6e-05	****	Kruskal-Wallis
Fusobacteriales	0.0693672030250786	0.35	0.0694	ns	Kruskal-Wallis
Desulfovibrionales	0.849607033959375	0.86	0.8496	ns	Kruskal-Wallis
Verrucomicrobiales	0.117324657830476	0.39	0.1173	ns	Kruskal-Wallis
Erysipelotrichales	0.00323516543357027	0.029	0.0032	**	Kruskal-Wallis
Coriobacteriales	0.861517569570799	0.86	0.8615	ns	Kruskal-Wallis
Pasteurellales	0.46094171986602	0.63	0.4609	ns	Kruskal-Wallis
Rhodospirillales	0.247875811146988	0.55	0.2479	ns	Kruskal-Wallis
Synergistales	0.546533809218086	0.68	0.5465	ns	Kruskal-Wallis
Victivallales	0.70688226299929	0.79	0.7069	ns	Kruskal-Wallis
Campylobacterales	0.169753594982953	0.45	0.1698	ns	Kruskal-Wallis
Flavobacteriales	0.00486719180625493	0.029	0.0049	**	Kruskal-Wallis
Aeromonadales	0.11743366552576	0.39	0.1174	ns	Kruskal-Wallis
Micrococcales	0.313822045784932	0.55	0.3138	ns	Kruskal-Wallis
Bacillales	0.0989695527630935	0.39	0.0990	ns	Kruskal-Wallis
Actinomycetales	0.00410715762161023	0.029	0.0041	**	Kruskal-Wallis
Rhodocyclales	0.367879441171404	0.55	0.3679	ns	Kruskal-Wallis
Rickettsiales	0.132327957645737	0.4	0.1323	ns	Kruskal-Wallis
Neisseriales	0.644070839446788	0.74	0.6441	ns	Kruskal-Wallis
Thermoanaerobacterales	0.542084783522064	0.68	0.5421	ns	Kruskal-Wallis
Rhizobiales	0.367879441171404	0.55	0.3679	ns	Kruskal-Wallis
Xanthomonadales	0.367879441171404	0.55	0.3679	ns	Kruskal-Wallis
Corynebacteriales	0.602966252723735	0.72	0.6030	ns	Kruskal-Wallis
Alteromonadales	0.367879441171404	0.55	0.3679	ns	Kruskal-Wallis
speciesname	gp	mean	SE	SD	num
Actinomycetales	C	1.6628848789281e-05	4.39080868575668e-06	2.40494496287854e-05	30
Actinomycetales	M	6.40243814792725e-05	2.64903072649226e-05	0.000145093388442411	30
Actinomycetales	T	7.08651835615983e-05	2.03742948800978e-05	0.000111594608990916	30
Aeromonadales	C	3.41136811057937e-05	2.35766786336178e-05	0.000129134787186825	30
Aeromonadales	M	1.61288321484845e-05	1.61288321484845e-05	8.83412519393947e-05	30
Aeromonadales	T	0.000207127384732748	0.000113606236417555	0.000622246983591596	30
Alteromonadales	C	0	0	0	30
Alteromonadales	M	5.56204460759777e-06	5.56204460759777e-06	3.04645729743127e-05	30
Alteromonadales	T	0	0	0	30
Bacillales	C	3.57975704326083e-05	1.13432960472259e-05	6.21297912152484e-05	30
Bacillales	M	0.000109975023470569	2.82206404349704e-05	0.000154570813534757	30
Bacillales	T	2.407179507502e-05	6.84082001351069e-06	3.7468714332326e-05	30
Bacteroidales	C	0.531574659555357	0.0233306185846283	0.127787060793502	30
Bacteroidales	M	0.468206828227286	0.0210328457271673	0.115201640532957	30
Bacteroidales	T	0.440130008628957	0.0253346394924659	0.138763535362848	30
Bifidobacteriales	C	0.00736076381928654	0.00269054926522733	0.0147367452464396	30
Bifidobacteriales	M	0.0281065449662608	0.0190827743261181	0.104520659581953	30
Bifidobacteriales	T	0.0299842466167666	0.0154487543502679	0.0846163124299779	30
Burkholderiales	C	0.0255838326679542	0.00340466572188513	0.0186481221664109	30
Burkholderiales	M	0.0227742849682616	0.00340918427891926	0.0186728713225606	30
Burkholderiales	T	0.0327686818780857	0.00462035934993593	0.0253067503973982	30
Campylobacterales	C	0.000329214749921229	0.00018806287824703	0.00103006280645246	30
Campylobacterales	M	6.3026360461466e-05	1.75654490893078e-05	9.62099269892247e-05	30
Campylobacterales	T	4.76433623900791e-05	2.30838308299541e-05	0.00012643534859199	30
Clostridiales	C	0.306071760760283	0.0279920834796644	0.153318955533799	30
Clostridiales	M	0.298308020158285	0.021896295816085	0.119930951442757	30
Clostridiales	T	0.311196389398334	0.0243285569240817	0.13325299418868	30
Coriobacteriales	C	0.00286949940194704	0.000886491296322775	0.00485551280027981	30
Coriobacteriales	M	0.00414919270221112	0.00159591309236718	0.00874117600507329	30
Coriobacteriales	T	0.00517487777226143	0.00248381361972232	0.0136044074816048	30
Corynebacteriales	C	1.07409620477786e-05	8.84127515053025e-06	4.8425658370553e-05	30
Corynebacteriales	M	2.26168749356134e-06	1.57764914325346e-06	8.64114023588618e-06	30
Corynebacteriales	T	1.52380952380952e-06	1.52380952380952e-06	8.34624849531681e-06	30
Desulfovibrionales	C	0.00851522978178241	0.00137021128146378	0.00750495627405773	30
Desulfovibrionales	M	0.0100035745620394	0.00204621499116539	0.0112075810816652	30
Desulfovibrionales	T	0.00755682660199882	0.00130808167409175	0.00716465839959173	30
Enterobacteriales	C	0.0155389917422996	0.00629567284307927	0.034482820308272	30
Enterobacteriales	M	0.0425409358554917	0.0141321674897604	0.0774050692058292	30
Enterobacteriales	T	0.0177920049194916	0.00728071214220831	0.0398781027498925	30
Erysipelotrichales	C	0.00938874730183897	0.00282986809764867	0.0154998259184641	30
Erysipelotrichales	M	0.00208976799484349	0.000488692630170697	0.00267667977231021	30
Erysipelotrichales	T	0.00285093373814345	0.00092612175450959	0.00507257775941164	30
Flavobacteriales	C	0.000218496404814845	9.6197380804244e-05	0.000526894754393989	30
Flavobacteriales	M	2.83695728660896e-05	2.41832893485497e-05	0.000132457330908751	30
Flavobacteriales	T	9.61853716288241e-05	6.53548738371895e-05	0.000357963386435329	30
Fusobacteriales	C	0.0189803956433504	0.00866839419841306	0.0474787503981774	30
Fusobacteriales	M	0.0261122217883867	0.00875162287901137	0.0479346126561283	30
Fusobacteriales	T	0.0129566356871829	0.00675979621736077	0.0370249287238659	30
Lactobacillales	C	0.00190005159949663	0.000635271021469399	0.00347952268588138	30
Lactobacillales	M	0.0118741172828651	0.00581594023712037	0.0318552166097277	30
Lactobacillales	T	0.0482634414672212	0.0331771754116933	0.181718873672902	30
Micrococcales	C	3.66911621981502e-05	1.96817905584266e-05	0.000107801606609424	30
Micrococcales	M	7.89489675779723e-05	2.59643139406534e-05	0.000142212404354417	30
Micrococcales	T	6.03006227192086e-05	3.01921524123287e-05	0.000165369229358664	30
Neisseriales	C	6.08039271238425e-06	4.1661163627798e-06	2.28187590908587e-05	30
Neisseriales	M	6.39828693866985e-06	2.68406499721705e-06	1.47012294478582e-05	30
Neisseriales	T	3.72801236978417e-05	2.7214581932177e-05	0.000149060404173259	30
Pasteurellales	C	0.00275541806681135	0.00141897090039135	0.00777202370587757	30
Pasteurellales	M	0.00404417648049481	0.00183795257119824	0.0100668808286989	30
Pasteurellales	T	0.00518219841096956	0.00381575621418474	0.020899757524495	30
Rhizobiales	C	2.66480130575264e-05	2.66480130575264e-05	0.000145957178642994	30
Rhizobiales	M	0	0	0	30
Rhizobiales	T	0	0	0	30
Rhodocyclales	C	9.32680457013423e-05	9.32680457013423e-05	0.000510850125250479	30
Rhodocyclales	M	0	0	0	30
Rhodocyclales	T	0	0	0	30
Rhodospirillales	C	0.000123955861468541	0.000121245382962516	0.000664088312419225	30
Rhodospirillales	M	0.00694382431417224	0.00399026616334087	0.0218555878811139	30
Rhodospirillales	T	0.00179563638060266	0.000999425343577049	0.00547407805219501	30
Rickettsiales	C	5.22061925908138e-05	4.09193642941292e-05	0.00022412458862666	30
Rickettsiales	M	0	0	0	30
Rickettsiales	T	0	0	0	30
Selenomonadales	C	0.0631680793184996	0.00661301512102806	0.0362209755490982	30
Selenomonadales	M	0.0576636679087949	0.00936151596523891	0.051275134666061	30
Selenomonadales	T	0.0629520053406447	0.0115973939100367	0.0635215425280016	30
Synergistales	C	0.000173613317758717	5.84266798986159e-05	0.000320016105406056	30
Synergistales	M	0.000962265052683161	0.000389998234694038	0.00213610830529118	30
Synergistales	T	0.00534174254499473	0.00280212235962232	0.0153478562525475	30
Thermoanaerobacterales	C	1.44184427005723e-05	8.57364545988648e-06	4.69597901843158e-05	30
Thermoanaerobacterales	M	3.33333333333333e-06	3.33333333333333e-06	1.82574185835055e-05	30
Thermoanaerobacterales	T	2.54782517150536e-05	2.25290886576231e-05	0.000123396900578139	30
Verrucomicrobiales	C	0.00262320134384597	0.00176090151063505	0.00964485478919739	30
Verrucomicrobiales	M	0.00837048136159276	0.00338323278955265	0.0185307291612912	30
Verrucomicrobiales	T	0.0121677935854748	0.00632913782966102	0.0346661155886463	30
Victivallales	C	0.000702222527594461	0.000280798667032515	0.00153799764051091	30
Victivallales	M	0.000720541479477961	0.00034102595617465	0.00186787608891624	30
Victivallales	T	0.000624647919082228	0.000249316472187031	0.00136556255774446	30
Xanthomonadales	C	1.99860097931448e-05	1.99860097931448e-05	0.000109467883982246	30
Xanthomonadales	M	0	0	0	30
Xanthomonadales	T	0	0	0	30
