# Supplementary material for: The difference of human gut microbiome in colorectal cancer with and without metastases
Source: Front Oncol. 2022 Nov 1;12:982744. doi: 10.3389/fonc.2022.982744 (PMC9665410; doi:10.3389/fonc.2022.982744)
Supplement: Supplementary file 1 [file DataSheet_1.zip › Data/12 kruskal_ Wilcox test among three groups/phylum.xls]

speciesname	p	p.adj	p.format	p.signif	method
Bacteroidetes	0.0047296929505856	0.052	0.0047	**	Kruskal-Wallis
Firmicutes	0.106390933131518	0.3	0.1064	ns	Kruskal-Wallis
Proteobacteria	0.138295323042429	0.3	0.1383	ns	Kruskal-Wallis
Actinobacteria	0.240600984254785	0.44	0.2406	ns	Kruskal-Wallis
Fusobacteria	0.0693672030250786	0.3	0.0694	ns	Kruskal-Wallis
Verrucomicrobia	0.117324657830476	0.3	0.1173	ns	Kruskal-Wallis
Tenericutes	0.598179778525841	0.73	0.5982	ns	Kruskal-Wallis
Synergistetes	0.546533809218086	0.73	0.5465	ns	Kruskal-Wallis
Lentisphaerae	0.70688226299929	0.78	0.7069	ns	Kruskal-Wallis
Cyanobacteria	0.83732725650749	0.84	0.8373	ns	Kruskal-Wallis
Saccharibacteria	0.420974339544407	0.66	0.4210	ns	Kruskal-Wallis
speciesname	gp	mean	SE	SD	num
Actinobacteria	C	0.0102943241942688	0.0028836065594802	0.0157941635959717	30
Actinobacteria	M	0.0324009727050228	0.0205269566182096	0.112430771767233	30
Actinobacteria	T	0.0352918140048326	0.015809669329669	0.0865931251855731	30
Bacteroidetes	C	0.531793155960172	0.0232976164339012	0.127606300569507	30
Bacteroidetes	M	0.468235197800152	0.0210279309446076	0.115174721160225	30
Bacteroidetes	T	0.440226194000585	0.0253289964136437	0.138732626947201	30
Cyanobacteria	C	0.000128384644780455	9.01267710066075e-05	0.000493644655154215	30
Cyanobacteria	M	0.000405430315765118	0.000375647700191552	0.00205750719069851	30
Cyanobacteria	T	1.05908609017234e-05	7.94279212476581e-06	4.35044641630862e-05	30
Firmicutes	C	0.380578854993252	0.0263865257576899	0.144524953716779	30
Firmicutes	M	0.370048881701592	0.0173003024099149	0.0947576588157136	30
Firmicutes	T	0.425312319991133	0.0269827568374424	0.147790645835439	30
Fusobacteria	C	0.0189803956433504	0.00866839419841306	0.0474787503981774	30
Fusobacteria	M	0.0261122217883867	0.00875162287901137	0.0479346126561283	30
Fusobacteria	T	0.0129566356871829	0.00675979621736077	0.0370249287238659	30
Lentisphaerae	C	0.000702222527594461	0.000280798667032515	0.00153799764051091	30
Lentisphaerae	M	0.000720541479477961	0.00034102595617465	0.00186787608891624	30
Lentisphaerae	T	0.000624647919082228	0.000249316472187031	0.00136556255774446	30
Proteobacteria	C	0.0530789452051984	0.00616332304418985	0.0337579106049419	30
Proteobacteria	M	0.086397911704616	0.0135336927815038	0.0741270882277445	30
Proteobacteria	T	0.065387399061969	0.00868564054432421	0.0475732125250782	30
Saccharibacteria	C	8.27869181874585e-05	1.6644477817974e-05	9.11655595879873e-05	30
Saccharibacteria	M	0.00017771307913794	5.33993734148918e-05	0.000292480413759779	30
Saccharibacteria	T	0.00018089909083981	5.16755427392972e-05	0.000283038604296354	30
Synergistetes	C	0.000173613317758717	5.84266798986159e-05	0.000320016105406056	30
Synergistetes	M	0.000962265052683161	0.000389998234694038	0.00213610830529118	30
Synergistetes	T	0.00534174254499473	0.00280212235962232	0.0153478562525475	30
Tenericutes	C	0.00148384036121171	0.00101545075372202	0.00556185283849173	30
Tenericutes	M	0.00615238773737366	0.00362767725875715	0.019869606659698	30
Tenericutes	T	0.0024449575182026	0.00122119015891121	0.00668873397038987	30
Verrucomicrobia	C	0.00262320134384597	0.00176090151063505	0.00964485478919739	30
Verrucomicrobia	M	0.00837048136159276	0.00338323278955265	0.0185307291612912	30
Verrucomicrobia	T	0.0121677935854748	0.00632913782966102	0.0346661155886463	30
