# Supplementary material for: The difference of human gut microbiome in colorectal cancer with and without metastases
Source: Front Oncol. 2022 Nov 1;12:982744. doi: 10.3389/fonc.2022.982744 (PMC9665410; doi:10.3389/fonc.2022.982744)
Supplement: Supplementary file 1 [file DataSheet_1.zip › Data/12 kruskal_ Wilcox test among three groups/species.xls]

speciesname	p	p.adj	p.format	p.signif	method
Bacteroides_vulgatus	0.382537741143082	0.58	0.38254	ns	Kruskal-Wallis
gut_metagenome	0.275227092782241	0.57	0.27523	ns	Kruskal-Wallis
uncultured_bacterium	0.0982687860348488	0.4	0.09827	ns	Kruskal-Wallis
uncultured_organism	0.682576724166319	0.8	0.68258	ns	Kruskal-Wallis
Bacteroides_uniformis	0.262755165815695	0.57	0.26276	ns	Kruskal-Wallis
Prevotella_copri	0.00357853757779029	0.1	0.00358	**	Kruskal-Wallis
Bacteroides_plebeius	0.000116436532027479	0.0077	0.00012	***	Kruskal-Wallis
Bacteroides_stercoris	0.11034143428652	0.42	0.11034	ns	Kruskal-Wallis
Bacteroides_ovatus	0.0143517830918881	0.22	0.01435	*	Kruskal-Wallis
Fusobacterium_necrogenes	0.432142372119409	0.62	0.43214	ns	Kruskal-Wallis
Bacteroides_coprocola	7.33159012863212e-05	0.0073	7.3e-05	****	Kruskal-Wallis
Bacteroides_thetaiotaomicron	0.541188046436147	0.72	0.54119	ns	Kruskal-Wallis
human_gut_metagenome	0.0162619330131782	0.22	0.01626	*	Kruskal-Wallis
Enterococcus_durans	0.147875866718209	0.45	0.14788	ns	Kruskal-Wallis
Bacteroides_massiliensis	0.608031913544329	0.73	0.60803	ns	Kruskal-Wallis
Bifidobacterium_pseudocatenulatum	0.429084408015353	0.62	0.42908	ns	Kruskal-Wallis
uncultured_Alistipes_sp.	0.251975323509573	0.57	0.25198	ns	Kruskal-Wallis
Parabacteroides_merdae	0.553141023038244	0.73	0.55314	ns	Kruskal-Wallis
Bacteroides_caccae	0.43669783256483	0.63	0.43670	ns	Kruskal-Wallis
Parabacteroides_distasonis	0.997059682225797	1	0.99706	ns	Kruskal-Wallis
Ruminococcus_sp._N15.MGS-57	0.234678097176347	0.57	0.23468	ns	Kruskal-Wallis
Bacteroides_cellulosilyticus	0.146035312372997	0.45	0.14604	ns	Kruskal-Wallis
Prevotella_stercorea	0.0440914322240312	0.31	0.04409	*	Kruskal-Wallis
Klebsiella_pneumoniae	0.442784599846223	0.63	0.44278	ns	Kruskal-Wallis
Ruminococcus_torques	0.109343150885901	0.42	0.10934	ns	Kruskal-Wallis
Bilophila_wadsworthia	0.793213382744943	0.85	0.79321	ns	Kruskal-Wallis
Clostridium_sp.	0.229660226796651	0.57	0.22966	ns	Kruskal-Wallis
Bacteroides_eggerthii	0.00714491362628625	0.15	0.00714	**	Kruskal-Wallis
Haemophilus_parainfluenzae	0.412108390132061	0.61	0.41211	ns	Kruskal-Wallis
Streptococcus_salivarius_subsp._salivarius	0.00811431186202302	0.15	0.00811	**	Kruskal-Wallis
Parabacteroides_sp._HGS0025	0.370101629652388	0.57	0.37010	ns	Kruskal-Wallis
Ruminococcus_sp._5_1_39BFAA	0.598932546379748	0.73	0.59893	ns	Kruskal-Wallis
Ruminococcus_bicirculans	0.785542155100692	0.85	0.78554	ns	Kruskal-Wallis
Odoribacter_splanchnicus	0.0586249942650905	0.33	0.05862	ns	Kruskal-Wallis
[Eubacterium]_siraeum	0.623671983373726	0.74	0.62367	ns	Kruskal-Wallis
Sutterella_wadsworthensis	0.581759760461179	0.73	0.58176	ns	Kruskal-Wallis
uncultured_rumen_bacterium	0.293176687710392	0.57	0.29318	ns	Kruskal-Wallis
Ruminococcus_callidus	0.794436569770258	0.85	0.79444	ns	Kruskal-Wallis
Desulfovibrio_piger	0.233279996088506	0.57	0.23328	ns	Kruskal-Wallis
Subdoligranulum_sp._4_3_54A2FAA	0.701079505755422	0.8	0.70108	ns	Kruskal-Wallis
uncultured_Ruminococcaceae_bacterium	0.699378075814555	0.8	0.69938	ns	Kruskal-Wallis
uncultured_spirochete	0.608960711272462	0.73	0.60896	ns	Kruskal-Wallis
uncultured_Ruminococcus_sp.	0.890223174899981	0.92	0.89022	ns	Kruskal-Wallis
Bacteroides_coprophilus	0.086488288331175	0.39	0.08649	ns	Kruskal-Wallis
unidentified	0.0650793554354512	0.35	0.06508	ns	Kruskal-Wallis
Butyricimonas_virosa	0.348530188061261	0.57	0.34853	ns	Kruskal-Wallis
uncultured_Firmicutes_bacterium	0.0765171323964442	0.37	0.07652	ns	Kruskal-Wallis
Lactobacillus_mucosae	0.00258260586323058	0.1	0.00258	**	Kruskal-Wallis
uncultured_Christensenellaceae_bacterium	0.0197910070406968	0.23	0.01979	*	Kruskal-Wallis
Dorea_longicatena	0.0287444460366397	0.27	0.02874	*	Kruskal-Wallis
uncultured_prokaryote	0.254937239744562	0.57	0.25494	ns	Kruskal-Wallis
Bacteroides_nordii	0.462491193155919	0.64	0.46249	ns	Kruskal-Wallis
Dialister_invisus	0.332307502130428	0.57	0.33231	ns	Kruskal-Wallis
Anaerostipes_hadrus	0.0917112692560535	0.39	0.09171	ns	Kruskal-Wallis
Tyzzerella_nexilis	0.265414506046148	0.57	0.26541	ns	Kruskal-Wallis
Lactobacillus_phage_Sal3	0.926914473336444	0.95	0.92691	ns	Kruskal-Wallis
Paraprevotella_xylaniphila	0.592321180900983	0.73	0.59232	ns	Kruskal-Wallis
[Clostridium]_lactatifermentans	0.0549446910642988	0.33	0.05494	ns	Kruskal-Wallis
Bacteroides_barnesiae	0.132327957645737	0.42	0.13233	ns	Kruskal-Wallis
Pyramidobacter_piscolens	0.475844888628316	0.65	0.47584	ns	Kruskal-Wallis
Coprococcus_comes	0.0194570456909629	0.23	0.01946	*	Kruskal-Wallis
metagenome	0.117253811464775	0.42	0.11725	ns	Kruskal-Wallis
Parasutterella_secunda	0.777966538448411	0.85	0.77797	ns	Kruskal-Wallis
Bacteroides_salyersiae	0.0689274734580481	0.35	0.06893	ns	Kruskal-Wallis
Alistipes_finegoldii	0.41232255736027	0.61	0.41232	ns	Kruskal-Wallis
Clostridium_perfringens	0.454243412091617	0.64	0.45424	ns	Kruskal-Wallis
Parabacteroides_johnsonii	0.28881086156271	0.57	0.28881	ns	Kruskal-Wallis
Bacteroides_fluxus	0.603019802127038	0.73	0.60302	ns	Kruskal-Wallis
Blautia_obeum	0.370048993257145	0.57	0.37005	ns	Kruskal-Wallis
Parabacteroides_goldsteinii	2.53824673623293e-05	0.0051	2.5e-05	****	Kruskal-Wallis
uncultured_bacterium_adhufec382	0.270505101960984	0.57	0.27051	ns	Kruskal-Wallis
Porphyromonas_asaccharolytica	0.0948723223066038	0.39	0.09487	ns	Kruskal-Wallis
Clostridium_sp._7_3_54FAA	0.036332207242473	0.31	0.03633	*	Kruskal-Wallis
Fusobacterium_ulcerans	0.226314031327011	0.57	0.22631	ns	Kruskal-Wallis
uncultured_bacterium_adhufec303	0.171445094018848	0.49	0.17145	ns	Kruskal-Wallis
Anaerotruncus_colihominis	0.467659587220302	0.65	0.46766	ns	Kruskal-Wallis
uncultured_Clostridiales_bacterium	0.358366297463485	0.57	0.35837	ns	Kruskal-Wallis
Alistipes_indistinctus	0.256737932136204	0.57	0.25674	ns	Kruskal-Wallis
Collinsella_intestinalis	0.53695556041993	0.72	0.53696	ns	Kruskal-Wallis
Lachnospiraceae_bacterium_TF01-11	0.044256915675318	0.31	0.04426	*	Kruskal-Wallis
Sutterella_parvirubra	0.822376700087721	0.87	0.82238	ns	Kruskal-Wallis
uncultured_Pyramidobacter_sp.	0.745073320236026	0.84	0.74507	ns	Kruskal-Wallis
Alistipes_sp._N15.MGS-157	0.0284310913006447	0.27	0.02843	*	Kruskal-Wallis
Raoultella_ornithinolytica	0.0701799374310528	0.35	0.07018	ns	Kruskal-Wallis
Faecalibacterium_prausnitzii	0.0934091276380225	0.39	0.09341	ns	Kruskal-Wallis
Clostridium_butyricum	0.355505121638709	0.57	0.35551	ns	Kruskal-Wallis
Prevotella_intermedia	0.132327957645737	0.42	0.13233	ns	Kruskal-Wallis
Clostridium_sp._ID5	0.450578510525744	0.64	0.45058	ns	Kruskal-Wallis
Coprococcus_eutactus	0.045013715140454	0.31	0.04501	*	Kruskal-Wallis
Veillonella_magna	0.132327957645737	0.42	0.13233	ns	Kruskal-Wallis
[Clostridium]_scindens	0.946613167254586	0.96	0.94661	ns	Kruskal-Wallis
Clostridia_bacterium_UC5.1-2F7	0.0680491008754019	0.35	0.06805	ns	Kruskal-Wallis
uncultured_Coprococcus_sp.	0.145333033448764	0.45	0.14533	ns	Kruskal-Wallis
bacterium_enrichment_culture_clone_Ecwsrb027	0.199570567214542	0.53	0.19957	ns	Kruskal-Wallis
Pseudoflavonifractor_capillosus	0.274806509921735	0.57	0.27481	ns	Kruskal-Wallis
Prevotella_corporis	0.299160271892567	0.57	0.29916	ns	Kruskal-Wallis
Intestinibacter_bartlettii	0.765480403566849	0.85	0.76548	ns	Kruskal-Wallis
Bifidobacterium_adolescentis	0.784588482874259	0.85	0.78459	ns	Kruskal-Wallis
Megasphaera_micronuciformis	0.346845368312479	0.57	0.34685	ns	Kruskal-Wallis
Collinsella_tanakaei	0.794597870778497	0.85	0.79460	ns	Kruskal-Wallis
uncultured_Haemophilus_sp.	0.844110774306524	0.88	0.84411	ns	Kruskal-Wallis
Porphyromonas_somerae	0.0465177799897927	0.31	0.04652	*	Kruskal-Wallis
Lactobacillus_reuteri	0.0915118687032321	0.39	0.09151	ns	Kruskal-Wallis
Bifidobacterium_dentium	0.085079926169094	0.39	0.08508	ns	Kruskal-Wallis
Selenomonadales_bacterium_Marseille-P2399	0.0554834228654768	0.33	0.05548	ns	Kruskal-Wallis
Lactobacillus_ruminis	0.0465177799897927	0.31	0.04652	*	Kruskal-Wallis
Megasphaera_elsdenii	0.354960843966492	0.57	0.35496	ns	Kruskal-Wallis
Ruminococcus_sp._16442	0.194447876113464	0.52	0.19445	ns	Kruskal-Wallis
Cloacibacillus_evryensis	0.915911494920122	0.94	0.91591	ns	Kruskal-Wallis
Succinatimonas_hippei	0.11743366552576	0.42	0.11743	ns	Kruskal-Wallis
Clostridium_paraputrificum	0.427899787722572	0.62	0.42790	ns	Kruskal-Wallis
Lactobacillus_fermentum	0.356783167776807	0.57	0.35678	ns	Kruskal-Wallis
Paraeggerthella_hongkongensis	0.166503962028856	0.48	0.16650	ns	Kruskal-Wallis
bacterium_YE57	0.482340990492778	0.65	0.48234	ns	Kruskal-Wallis
Dialister_pneumosintes	0.290673800336605	0.57	0.29067	ns	Kruskal-Wallis
Dialister_propionicifaciens	0.0218341886561195	0.23	0.02183	*	Kruskal-Wallis
Cloacibacillus_porcorum	0.522967879189064	0.7	0.52297	ns	Kruskal-Wallis
Prevotella_bivia	0.0583177715012015	0.33	0.05832	ns	Kruskal-Wallis
Helicobacter_pullorum	0.367879441171404	0.57	0.36788	ns	Kruskal-Wallis
Bacteroides_acidifaciens	0.660879158321879	0.78	0.66088	ns	Kruskal-Wallis
Prevotella_sp.	0.603019802127038	0.73	0.60302	ns	Kruskal-Wallis
Haemophilus_influenzae	0.580218882721126	0.73	0.58022	ns	Kruskal-Wallis
Butyricicoccus_pullicaecorum	0.623874256994617	0.74	0.62387	ns	Kruskal-Wallis
Ruminococcus_sp._A254.MGS-108	0.162037057192792	0.48	0.16204	ns	Kruskal-Wallis
Haemophilus_pittmaniae	0.59831302918254	0.73	0.59831	ns	Kruskal-Wallis
Campylobacter_hominis	0.0674650746147804	0.35	0.06747	ns	Kruskal-Wallis
Desulfovibrio_legallii	0.190379788226735	0.52	0.19038	ns	Kruskal-Wallis
uncultured_Thermoanaerobacterales_bacterium	0.672358389099741	0.79	0.67236	ns	Kruskal-Wallis
Selenomonas_bovis	0.367879441171404	0.57	0.36788	ns	Kruskal-Wallis
Eubacterium_limosum	0.0398373143196765	0.31	0.03984	*	Kruskal-Wallis
Clostridiaceae_bacterium_SH021	0.481940865164677	0.65	0.48194	ns	Kruskal-Wallis
Filifactor_alocis	0.351385780072821	0.57	0.35139	ns	Kruskal-Wallis
Clostridium_sp._NML_04A032	0.694230958454175	0.8	0.69423	ns	Kruskal-Wallis
uncultured_beta_proteobacterium	0.359644144215112	0.57	0.35964	ns	Kruskal-Wallis
Comamonas_kerstersii	0.367956172194388	0.57	0.36796	ns	Kruskal-Wallis
Butyricimonas_synergistica	0.339454882915126	0.57	0.33945	ns	Kruskal-Wallis
TM7_phylum_sp._oral_clone_FR058	0.955543115193984	0.96	0.95554	ns	Kruskal-Wallis
Eubacterium_sp._1-5	0.00835671009945216	0.15	0.00836	**	Kruskal-Wallis
Enorma_massiliensis	0.120538928207081	0.42	0.12054	ns	Kruskal-Wallis
[Bacteroides]_coagulans	0.237473731079237	0.57	0.23747	ns	Kruskal-Wallis
uncultured_Rhodocyclaceae_bacterium	0.367879441171404	0.57	0.36788	ns	Kruskal-Wallis
Prevotella_nigrescens	0.367879441171404	0.57	0.36788	ns	Kruskal-Wallis
Olsenella_sp._Marseille-P2912	0.0483065970393705	0.31	0.04831	*	Kruskal-Wallis
Prevotella_disiens	0.0779309107520607	0.37	0.07793	ns	Kruskal-Wallis
Peptoniphilus_lacrimalis	0.240435925892429	0.57	0.24044	ns	Kruskal-Wallis
Clostridiales_bacterium_S5-A14a	0.367725003267227	0.57	0.36773	ns	Kruskal-Wallis
Dielma_fastidiosa	0.0127427623768432	0.21	0.01274	*	Kruskal-Wallis
Porphyromonas_endodontalis	0.132327957645737	0.42	0.13233	ns	Kruskal-Wallis
Gardnerella_vaginalis	0.0218884662486906	0.23	0.02189	*	Kruskal-Wallis
[Clostridium]_spiroforme	0.215877452913026	0.57	0.21588	ns	Kruskal-Wallis
uncultured_Clostridium_sp.	0.0373315373493609	0.31	0.03733	*	Kruskal-Wallis
Lactobacillus_gasseri	0.00269399602551911	0.1	0.00269	**	Kruskal-Wallis
Gordonibacter_pamelaeae	0.740605458941888	0.84	0.74061	ns	Kruskal-Wallis
Prevotella_timonensis	0.312030202474473	0.57	0.31203	ns	Kruskal-Wallis
Odoribacter_sp.	0.132327957645737	0.42	0.13233	ns	Kruskal-Wallis
Clostridium_sp._CAG:306	0.155291704267425	0.47	0.15529	ns	Kruskal-Wallis
Anaerococcus_prevotii	0.840450547936327	0.88	0.84045	ns	Kruskal-Wallis
Prevotella_buccae	0.109263091136999	0.42	0.10926	ns	Kruskal-Wallis
[Eubacterium]_dolichum	0.00340246510854878	0.1	0.00340	**	Kruskal-Wallis
Campylobacter_gracilis	0.306087398557737	0.57	0.30609	ns	Kruskal-Wallis
uncultured_Peptococcaceae_bacterium	0.602021996221764	0.73	0.60202	ns	Kruskal-Wallis
Sanguibacteroides_justesenii	0.367725003267227	0.57	0.36773	ns	Kruskal-Wallis
Streptococcus_mutans	0.114592128318253	0.42	0.11459	ns	Kruskal-Wallis
uncultured_methanogenic_archaeon	0.177091478072462	0.5	0.17709	ns	Kruskal-Wallis
Streptococcus_sobrinus	0.420801459189626	0.62	0.42080	ns	Kruskal-Wallis
Lactobacillus_sanfranciscensis	0.79825679039458	0.85	0.79826	ns	Kruskal-Wallis
Eggerthellaceae_bacterium	0.180251114875991	0.5	0.18025	ns	Kruskal-Wallis
Peptoniphilus_duerdenii	0.0159728880335607	0.22	0.01597	*	Kruskal-Wallis
Scardovia_wiggsiae	0.238761639983986	0.57	0.23876	ns	Kruskal-Wallis
uncultured_microorganism	0.376395805100681	0.57	0.37640	ns	Kruskal-Wallis
uncultured_bacterium_adhufec202	0.166503962028856	0.48	0.16650	ns	Kruskal-Wallis
Catabacter_hongkongensis	0.90183066810766	0.93	0.90183	ns	Kruskal-Wallis
unidentified_rumen_bacterium_JW32	0.367879441171404	0.57	0.36788	ns	Kruskal-Wallis
Ruminococcaceae_bacterium	0.820848916982071	0.87	0.82085	ns	Kruskal-Wallis
Bacteroidaceae_bacterium_DJF_B220	0.367879441171404	0.57	0.36788	ns	Kruskal-Wallis
Catonella_sp._oral_clone_AH153	0.820063003729891	0.87	0.82006	ns	Kruskal-Wallis
[Clostridium]_methylpentosum	0.932847646439449	0.95	0.93285	ns	Kruskal-Wallis
Candidatus_Saccharibacteria_bacterium_UB2523	0.692306141616658	0.8	0.69231	ns	Kruskal-Wallis
Prevotella_denticola	0.359644144215112	0.57	0.35964	ns	Kruskal-Wallis
Prevotella_melaninogenica	0.745073320236026	0.84	0.74507	ns	Kruskal-Wallis
Sneathia_amnii	0.00535446214668871	0.13	0.00535	**	Kruskal-Wallis
Prevotella_sp._KHD1	0.367879441171404	0.57	0.36788	ns	Kruskal-Wallis
Campylobacter_ureolyticus	0.114882576885457	0.42	0.11488	ns	Kruskal-Wallis
Thermomonas_fusca	0.367879441171404	0.57	0.36788	ns	Kruskal-Wallis
uncultured_Eubacteriaceae_bacterium	0.603019802127038	0.73	0.60302	ns	Kruskal-Wallis
Veillonellaceae_bacterium_DJF_CR19	0.367879441171404	0.57	0.36788	ns	Kruskal-Wallis
Atopobium_vaginae	0.0465177799897927	0.31	0.04652	*	Kruskal-Wallis
bacterium_OL-1	0.603019802127038	0.73	0.60302	ns	Kruskal-Wallis
Clostridium_sp._SY8519	0.772093465911985	0.85	0.77209	ns	Kruskal-Wallis
Alloscardovia_omnicolens	0.367879441171404	0.57	0.36788	ns	Kruskal-Wallis
Filifactor_sp._canine_oral_taxon_163	0.603019802127038	0.73	0.60302	ns	Kruskal-Wallis
uncultured_Bosea_sp.	0.367879441171404	0.57	0.36788	ns	Kruskal-Wallis
Flavobacterium_sasangense	0.367879441171404	0.57	0.36788	ns	Kruskal-Wallis
Cryptobacterium_curtum	0.603019802127038	0.73	0.60302	ns	Kruskal-Wallis
Shewanella_algae	0.367879441171404	0.57	0.36788	ns	Kruskal-Wallis
Lactobacillus_agilis	0.367879441171404	0.57	0.36788	ns	Kruskal-Wallis
Chryseobacterium_aquaticum	0.367879441171404	0.57	0.36788	ns	Kruskal-Wallis
Anaerofustis_stercorihominis	0.359644144215112	0.57	0.35964	ns	Kruskal-Wallis
Streptococcus_agalactiae	0.367879441171404	0.57	0.36788	ns	Kruskal-Wallis
speciesname	gp	mean	SE	SD	num
Alistipes_finegoldii	C	0.000502818587173767	0.000328829353427445	0.0018010725444205	30
Alistipes_finegoldii	M	0.00162285296189573	0.000882199048350798	0.00483200318991323	30
Alistipes_finegoldii	T	0.000621064213472754	0.000185849389292739	0.00101793902814192	30
Alistipes_indistinctus	C	0.000466392479862376	0.00016681936672441	0.000913707301836861	30
Alistipes_indistinctus	M	0.00067794904567356	0.000281275426873944	0.00154060896170754	30
Alistipes_indistinctus	T	0.000362156324013688	0.000195231526109244	0.00106932710786192	30
Alistipes_sp._N15.MGS-157	C	0.000345728377078831	0.000110415129849691	0.000604768573085379	30
Alistipes_sp._N15.MGS-157	M	0.00018445258339786	0.000133275404378944	0.000729979453389706	30
Alistipes_sp._N15.MGS-157	T	0.000372627395674861	0.000237364078172611	0.00130009659956559	30
Alloscardovia_omnicolens	C	0	0	0	30
Alloscardovia_omnicolens	M	0	0	0	30
Alloscardovia_omnicolens	T	1.0878315166547e-05	1.0878315166547e-05	5.95829860436836e-05	30
Anaerococcus_prevotii	C	3.87359945435223e-05	3.48361506869545e-05	0.000190805455478941	30
Anaerococcus_prevotii	M	1.44517286740147e-05	1.12894291898234e-05	6.18347502862355e-05	30
Anaerococcus_prevotii	T	2.49722926775742e-06	1.77538494292469e-06	9.72418381494876e-06	30
Anaerofustis_stercorihominis	C	0	0	0	30
Anaerofustis_stercorihominis	M	2.93243139517649e-06	2.0795182659409e-06	1.13899906299986e-05	30
Anaerofustis_stercorihominis	T	1.49954263949495e-06	1.49954263949495e-06	8.21333329592223e-06	30
Anaerostipes_hadrus	C	0.0014717876397015	0.000298943855545369	0.00163738293109764	30
Anaerostipes_hadrus	M	0.00104470446039146	0.000354980898843965	0.00194431045780299	30
Anaerostipes_hadrus	T	0.00143127611034107	0.000512447289455175	0.00280678939966978	30
Anaerotruncus_colihominis	C	0.000382503917859119	0.000159031408917228	0.000871050900157942	30
Anaerotruncus_colihominis	M	0.000812760846291685	0.000203239864779686	0.00111319058524134	30
Anaerotruncus_colihominis	T	0.000462964653844066	0.000194244352366198	0.00106392013458949	30
Atopobium_vaginae	C	1.59119748029513e-05	1.35112735107361e-05	7.40042928245219e-05	30
Atopobium_vaginae	M	0	0	0	30
Atopobium_vaginae	T	0	0	0	30
bacterium_enrichment_culture_clone_Ecwsrb027	C	0.00013832494540527	5.26284965931546e-05	0.000288258147516546	30
bacterium_enrichment_culture_clone_Ecwsrb027	M	2.16378507642568e-05	1.69351918228337e-05	9.27578657704303e-05	30
bacterium_enrichment_culture_clone_Ecwsrb027	T	0.000362883012757986	0.000185353154672228	0.00101522103918723	30
bacterium_OL-1	C	0	0	0	30
bacterium_OL-1	M	1.14104150757915e-05	1.14104150757915e-05	6.24974172750802e-05	30
bacterium_OL-1	T	2.72922039819326e-06	2.72922039819326e-06	1.49485557649368e-05	30
bacterium_YE57	C	8.41933348683484e-05	5.40664508922992e-05	0.000296134147579576	30
bacterium_YE57	M	8.57373883963769e-05	5.57935092987394e-05	0.000305593636052938	30
bacterium_YE57	T	4.01560031989702e-05	1.98960719428822e-05	0.000108975274088622	30
Bacteroidaceae_bacterium_DJF_B220	C	3.27570518653321e-05	3.27570518653321e-05	0.000179417762240091	30
Bacteroidaceae_bacterium_DJF_B220	M	0	0	0	30
Bacteroidaceae_bacterium_DJF_B220	T	0	0	0	30
Bacteroides_acidifaciens	C	0.000137270507531039	0.000119360743105428	0.000653765714794219	30
Bacteroides_acidifaciens	M	1.32086949048566e-05	6.15698732195023e-06	3.37232084250546e-05	30
Bacteroides_acidifaciens	T	6.68468462655619e-06	3.33721754668517e-06	1.82786932962152e-05	30
Bacteroides_barnesiae	C	0	0	0	30
Bacteroides_barnesiae	M	0	0	0	30
Bacteroides_barnesiae	T	0.00325848915965183	0.00325692175739747	0.0178388951455596	30
Bacteroides_caccae	C	0.00996237209552183	0.00216679844762869	0.0118680438733341	30
Bacteroides_caccae	M	0.00911629296962894	0.00268762697929989	0.0147207392272202	30
Bacteroides_caccae	T	0.00986685219422125	0.00168830202288384	0.00924721101815085	30
Bacteroides_cellulosilyticus	C	0.00568051879149834	0.00211231492205942	0.0115696253136671	30
Bacteroides_cellulosilyticus	M	0.00763949429133264	0.00434254541801229	0.0237851008243603	30
Bacteroides_cellulosilyticus	T	0.0071540194062435	0.00335933435071297	0.0183998320208746	30
[Bacteroides]_coagulans	C	8.50789921556562e-05	8.0902005674514e-05	0.000443118534553423	30
[Bacteroides]_coagulans	M	1.1189469554422e-05	8.77237932627293e-06	4.80483003999166e-05	30
[Bacteroides]_coagulans	T	0	0	0	30
Bacteroides_coprocola	C	0.0293527602959869	0.00915646900920904	0.0501520462344077	30
Bacteroides_coprocola	M	0.0031586419161851	0.0020347450181205	0.0111447574519586	30
Bacteroides_coprocola	T	0.0103453038337523	0.00568332373390634	0.0311288461066499	30
Bacteroides_coprophilus	C	0.00463998176623176	0.00199822485232187	0.0109447282658412	30
Bacteroides_coprophilus	M	0.00142487595945889	0.00142487595945889	0.00780436704642449	30
Bacteroides_coprophilus	T	1.40860942077981e-06	1.40860942077981e-06	7.71527154475386e-06	30
Bacteroides_eggerthii	C	0.00787161720566627	0.00360915737333542	0.019768169069619	30
Bacteroides_eggerthii	M	9.97365661432704e-05	9.65552606090841e-05	0.000528854942813854	30
Bacteroides_eggerthii	T	0.0040309381799956	0.00277477657068085	0.0151980771979873	30
Bacteroides_fluxus	C	0	0	0	30
Bacteroides_fluxus	M	0.00182064260155366	0.00182064260155366	0.00997207022025831	30
Bacteroides_fluxus	T	0.00069595120153928	0.00069595120153928	0.00381188172005888	30
Bacteroides_massiliensis	C	0.0127371228846478	0.00438115726901742	0.0239965866421857	30
Bacteroides_massiliensis	M	0.00825807636271253	0.00342251225447345	0.0187458716511297	30
Bacteroides_massiliensis	T	0.0134949615274395	0.00565036676002056	0.0309483333264064	30
Bacteroides_nordii	C	0.000477296693266805	0.000285514736478165	0.00156382861669234	30
Bacteroides_nordii	M	0.00117716434410876	0.000501317578203106	0.00274582946055701	30
Bacteroides_nordii	T	0.00281284314545258	0.00158878073377929	0.00870211046820524	30
Bacteroides_ovatus	C	0.00856831960712193	0.00224373349641087	0.0122894344901417	30
Bacteroides_ovatus	M	0.0324489961782711	0.00843606733543607	0.0462062437625084	30
Bacteroides_ovatus	T	0.0462225706890161	0.0160610272786369	0.0879698693721525	30
Bacteroides_plebeius	C	0.0663211816406041	0.0174643867978522	0.0956563860217907	30
Bacteroides_plebeius	M	0.0230085540672917	0.011158962306635	0.0611201537369388	30
Bacteroides_plebeius	T	0.0178247357020934	0.00959700650305512	0.0525649694624706	30
Bacteroides_salyersiae	C	0.00144876994060939	0.000509864495501806	0.00279264285457331	30
Bacteroides_salyersiae	M	0.000909354660250791	0.000492265021027071	0.00269624656287282	30
Bacteroides_salyersiae	T	0.000505670985033747	0.000279260990555843	0.00152957543958672	30
Bacteroides_stercoris	C	0.0338432061209367	0.0110898553606075	0.0607416394047432	30
Bacteroides_stercoris	M	0.0352883755027051	0.010678703556388	0.0584896682274436	30
Bacteroides_stercoris	T	0.0308597382386903	0.013762852205639	0.0753822460863824	30
Bacteroides_thetaiotaomicron	C	0.0104929842410448	0.00230611568357407	0.0126311158010997	30
Bacteroides_thetaiotaomicron	M	0.0147297103941103	0.00297028068715232	0.0162688973447527	30
Bacteroides_thetaiotaomicron	T	0.0114221139135419	0.00273230082112075	0.0149654279361772	30
Bacteroides_uniformis	C	0.028072647790803	0.00500207867678042	0.0273975132568823	30
Bacteroides_uniformis	M	0.0517091177892814	0.0108941229657691	0.0596695689258683	30
Bacteroides_uniformis	T	0.0440294514838265	0.0110003913528281	0.0602516248532871	30
Bacteroides_vulgatus	C	0.103200358027737	0.0139167313366679	0.0762250767983204	30
Bacteroides_vulgatus	M	0.131308529656799	0.0202601738175192	0.110969542188308	30
Bacteroides_vulgatus	T	0.101072706370376	0.0187120881154207	0.102490327588403	30
Bifidobacterium_adolescentis	C	0.000110742874493388	6.19041322349183e-05	0.000339062896278474	30
Bifidobacterium_adolescentis	M	0.000132680398467028	6.58596656628426e-05	0.000360728245132873	30
Bifidobacterium_adolescentis	T	0.000185175035093647	6.64891327734395e-05	0.000364175978489688	30
Bifidobacterium_dentium	C	6.26655519334998e-05	3.89274518985959e-05	0.000213214435110583	30
Bifidobacterium_dentium	M	0.000130148227989414	6.53181971140912e-05	0.000357762499749566	30
Bifidobacterium_dentium	T	0.000152133125529962	5.44920764437331e-05	0.000298465394735285	30
Bifidobacterium_pseudocatenulatum	C	0.0030038806217186	0.0010938995609957	0.00599153465202342	30
Bifidobacterium_pseudocatenulatum	M	0.00656286944178967	0.00364429886690349	0.0199606469569356	30
Bifidobacterium_pseudocatenulatum	T	0.0243627421358332	0.0153442646430219	0.0840439987331205	30
Bilophila_wadsworthia	C	0.00377131350350278	0.000678594040044563	0.00371681263120971	30
Bilophila_wadsworthia	M	0.00582258260849824	0.00130457535848001	0.00714545351804888	30
Bilophila_wadsworthia	T	0.00417330476941461	0.00081119394087813	0.00444309219930464	30
Blautia_obeum	C	0.000643603197192556	0.000166902291687067	0.000914161500563134	30
Blautia_obeum	M	0.00113036450440544	0.000402711114129333	0.00220573961366673	30
Blautia_obeum	T	0.000676025666530323	0.000230440207774951	0.00126217299954518	30
Butyricicoccus_pullicaecorum	C	4.67465926800149e-05	4.15126479508587e-05	0.000227374137044559	30
Butyricicoccus_pullicaecorum	M	5.37664312067783e-05	5.37664312067783e-05	0.000294490872085022	30
Butyricicoccus_pullicaecorum	T	4.08280894529742e-05	2.89223751195473e-05	0.000158414372696022	30
Butyricimonas_synergistica	C	2.5202083873949e-05	1.43543864888621e-05	7.86222127909713e-05	30
Butyricimonas_synergistica	M	2.06724756323193e-06	2.06724756323193e-06	1.13227812232972e-05	30
Butyricimonas_synergistica	T	8.4152698940634e-05	8.25494279688481e-05	0.00045214183807686	30
Butyricimonas_virosa	C	0.00154128606602676	0.000579300846666823	0.0031729614130126	30
Butyricimonas_virosa	M	0.00310388444856389	0.00132718846732692	0.00726931061615664	30
Butyricimonas_virosa	T	0.00122408640969445	0.000622836925780572	0.0034114183389719	30
Campylobacter_gracilis	C	4.30846079932041e-06	2.79973003516458e-06	1.53347529518437e-05	30
Campylobacter_gracilis	M	2.7765844631821e-05	1.2146119216537e-05	6.65270348104427e-05	30
Campylobacter_gracilis	T	1.80767792707562e-05	8.62482977001652e-06	4.72401381968014e-05	30
Campylobacter_hominis	C	0.000131640148818485	0.000103876893734351	0.000568957179018711	30
Campylobacter_hominis	M	5.70238583315576e-06	3.37010058481741e-06	1.84588011136585e-05	30
Campylobacter_hominis	T	0	0	0	30
Campylobacter_ureolyticus	C	4.4488856861246e-06	3.09131336310846e-06	1.69318206129166e-05	30
Campylobacter_ureolyticus	M	1.57417459552095e-05	9.38084429512094e-06	5.13810002888139e-05	30
Campylobacter_ureolyticus	T	0	0	0	30
Candidatus_Saccharibacteria_bacterium_UB2523	C	1.08700421878227e-05	3.94240292254668e-06	2.15934301145311e-05	30
Candidatus_Saccharibacteria_bacterium_UB2523	M	8.00884750764654e-06	4.22549922338822e-06	2.31440124137029e-05	30
Candidatus_Saccharibacteria_bacterium_UB2523	T	9.56371777855035e-06	4.10324262789765e-06	2.24743854621632e-05	30
Catabacter_hongkongensis	C	1.0789167775654e-05	5.9936955034062e-06	3.28288223003286e-05	30
Catabacter_hongkongensis	M	1.82814598000182e-05	1.03842478697371e-05	5.68768680098e-05	30
Catabacter_hongkongensis	T	9.38710725463653e-06	4.1394443490566e-06	2.26726704551559e-05	30
Catonella_sp._oral_clone_AH153	C	2.11331111286365e-05	1.33437231183193e-05	7.30865815300664e-05	30
Catonella_sp._oral_clone_AH153	M	6.45343735602619e-06	5.28896706694345e-06	2.89688656846686e-05	30
Catonella_sp._oral_clone_AH153	T	2.29455538203259e-06	1.5965675733918e-06	8.74476074527976e-06	30
Chryseobacterium_aquaticum	C	4.44133550958773e-06	4.44133550958773e-06	2.4326196440499e-05	30
Chryseobacterium_aquaticum	M	0	0	0	30
Chryseobacterium_aquaticum	T	0	0	0	30
Cloacibacillus_evryensis	C	8.47078277109807e-06	5.38223728120439e-06	2.94797276876092e-05	30
Cloacibacillus_evryensis	M	0.00023853504552108	0.000165963772720258	0.000909021020475461	30
Cloacibacillus_evryensis	T	3.32672231916255e-05	2.23788074612478e-05	0.000122573776565904	30
Cloacibacillus_porcorum	C	8.841987080681e-05	5.12683256864805e-05	0.000280808184640069	30
Cloacibacillus_porcorum	M	9.59024087613668e-06	6.56750041282991e-06	3.59716812253143e-05	30
Cloacibacillus_porcorum	T	7.99044249151325e-05	6.99563397981468e-05	0.000383166653479414	30
Clostridia_bacterium_UC5.1-2F7	C	0.000273195854852716	6.82267776342293e-05	0.000373693451361563	30
Clostridia_bacterium_UC5.1-2F7	M	0.00017048753329391	4.85998255445842e-05	0.000266192207415846	30
Clostridia_bacterium_UC5.1-2F7	T	0.000164355913402642	5.43234511413701e-05	0.000297541795916581	30
Clostridiaceae_bacterium_SH021	C	2.5105828515888e-05	1.58174861452635e-05	8.66359396478627e-05	30
Clostridiaceae_bacterium_SH021	M	4.95808171600786e-05	2.63313043097413e-05	0.000144222493389783	30
Clostridiaceae_bacterium_SH021	T	5.01174403366241e-05	2.9386416571361e-05	0.00016095603240378	30
Clostridiales_bacterium_S5-A14a	C	2.34878781390491e-05	1.8626677338951e-05	0.000102022513499138	30
Clostridiales_bacterium_S5-A14a	M	5.83119316137517e-05	5.83119316137517e-05	0.000319387603165504	30
Clostridiales_bacterium_S5-A14a	T	0	0	0	30
Clostridium_butyricum	C	0.000829301995259424	0.000828047823529549	0.00453540471640191	30
Clostridium_butyricum	M	7.79503518580667e-06	5.41629773292342e-06	2.96662844648625e-05	30
Clostridium_butyricum	T	0	0	0	30
[Clostridium]_lactatifermentans	C	0.00129957303743009	0.00104736279776449	0.00573664230227333	30
[Clostridium]_lactatifermentans	M	0.00220629300878542	0.00148387194042939	0.00812750134222137	30
[Clostridium]_lactatifermentans	T	0.000105335500671633	7.81997353398948e-05	0.000428317590365943	30
[Clostridium]_methylpentosum	C	7.72033842362075e-06	4.69550699987283e-06	2.57183510275375e-05	30
[Clostridium]_methylpentosum	M	8.81105360345854e-06	4.18542992963947e-06	2.2924543853208e-05	30
[Clostridium]_methylpentosum	T	1.30644931931978e-05	6.66292471833744e-06	3.64943416719217e-05	30
Clostridium_paraputrificum	C	6.45625879579692e-05	4.04514054904554e-05	0.000221561472699108	30
Clostridium_paraputrificum	M	4.97165294750774e-05	4.39793560258319e-05	0.000240884853598989	30
Clostridium_paraputrificum	T	0.000124485290483445	7.76309947774481e-05	0.000425202470011741	30
Clostridium_perfringens	C	0.000262251372119681	0.000134504591557004	0.000736711988837897	30
Clostridium_perfringens	M	0.00227748978813575	0.00224781877120326	0.0123118104617157	30
Clostridium_perfringens	T	0.000156014163259184	7.74163604920685e-05	0.000424026869614576	30
[Clostridium]_scindens	C	0.000369042716710629	0.000220722745457449	0.00120894826641516	30
[Clostridium]_scindens	M	0.000102200495749992	3.6317503361035e-05	0.000198919158231086	30
[Clostridium]_scindens	T	0.000236466566526901	0.000117727844359314	0.000644821960020535	30
Clostridium_sp.	C	0.00460646231221807	0.00101486410938341	0.00555863965511686	30
Clostridium_sp.	M	0.00619145713064238	0.00238146585909015	0.0130438257095209	30
Clostridium_sp.	T	0.00275077511098961	0.000567180627787928	0.0031065762401939	30
Clostridium_sp._7_3_54FAA	C	0.000445802421853396	0.000191654067468148	0.00104973255989922	30
Clostridium_sp._7_3_54FAA	M	0.00104655977201077	0.000429969625672324	0.00235504063022784	30
Clostridium_sp._7_3_54FAA	T	0.000330832699159787	0.000215095911902477	0.0011781288297613	30
Clostridium_sp._CAG:306	C	0	0	0	30
Clostridium_sp._CAG:306	M	4.92113259003944e-05	2.90328827366046e-05	0.000159019647842407	30
Clostridium_sp._CAG:306	T	7.3739787039495e-06	7.3739787039495e-06	4.03889447471585e-05	30
Clostridium_sp._ID5	C	2.01288584017065e-05	1.25152216676079e-05	6.85486921952628e-05	30
Clostridium_sp._ID5	M	0.000508021622259438	0.000238298807955556	0.00130521632543849	30
Clostridium_sp._ID5	T	0.000232142490509888	0.000119239729061408	0.000653102893577373	30
[Clostridium]_spiroforme	C	1.02456916866458e-06	1.02456916866458e-06	5.61179645401904e-06	30
[Clostridium]_spiroforme	M	3.62176487810931e-05	2.06315524023538e-05	0.000113003666471191	30
[Clostridium]_spiroforme	T	3.61732560585729e-05	1.91159005768056e-05	0.000104702099529424	30
Clostridium_sp._NML_04A032	C	1.73473558891176e-05	9.72853537707778e-06	5.32853827751253e-05	30
Clostridium_sp._NML_04A032	M	8.57874961446766e-05	4.81112284123767e-05	0.000263516050707422	30
Clostridium_sp._NML_04A032	T	1.86192398397225e-05	1.33713246466932e-05	7.32377613271867e-05	30
Clostridium_sp._SY8519	C	6.20396034913615e-06	4.97148323625913e-06	2.72299351275791e-05	30
Clostridium_sp._SY8519	M	4.01074880680223e-06	4.01074880680223e-06	2.19677759397251e-05	30
Clostridium_sp._SY8519	T	1.60844109888696e-06	1.60844109888696e-06	8.80979472278786e-06	30
Collinsella_intestinalis	C	0.000475805179692964	0.000234230799223685	0.00128293492397276	30
Collinsella_intestinalis	M	0.00083186675887638	0.000609030666796818	0.0033357983441703	30
Collinsella_intestinalis	T	4.06910860793717e-05	2.48999131874339e-05	0.000136382441326779	30
Collinsella_tanakaei	C	0.000176487699273755	0.00011145863834661	0.000610484104512489	30
Collinsella_tanakaei	M	0.000143000197201635	0.000110902272166416	0.000607436761441233	30
Collinsella_tanakaei	T	8.09180684612323e-05	5.7827358799383e-05	0.000316733488553669	30
Comamonas_kerstersii	C	2.35711216812826e-05	1.87345080083086e-05	0.000102613126399118	30
Comamonas_kerstersii	M	8.34982793096641e-05	8.23563407316795e-05	0.000451084255723224	30
Comamonas_kerstersii	T	7.42299248696912e-06	6.04172228090791e-06	3.30918757943482e-05	30
Coprococcus_comes	C	0.00198927170374648	0.00104037893994019	0.00569839013758555	30
Coprococcus_comes	M	0.000160098207347415	8.01140247309701e-05	0.00043880258517679	30
Coprococcus_comes	T	0.000750286473491274	0.000290077467063509	0.00158881972134646	30
Coprococcus_eutactus	C	0.00061496305803814	0.000378170028724484	0.00207132255304776	30
Coprococcus_eutactus	M	0	0	0	30
Coprococcus_eutactus	T	0.000124102613103971	8.66389772972708e-05	0.000474541222248932	30
Cryptobacterium_curtum	C	0	0	0	30
Cryptobacterium_curtum	M	1.31104555883317e-06	1.31104555883317e-06	7.18089226489894e-06	30
Cryptobacterium_curtum	T	4.3513260666188e-06	4.3513260666188e-06	2.38331944174734e-05	30
Desulfovibrio_legallii	C	4.78000047800003e-06	4.78000047800003e-06	2.61811408668609e-05	30
Desulfovibrio_legallii	M	0.000129932723235111	9.72552271117799e-05	0.000532688817244099	30
Desulfovibrio_legallii	T	1.51007218145027e-06	1.51007218145027e-06	8.27100597241349e-06	30
Desulfovibrio_piger	C	0.00326978716611241	0.000943762043261919	0.0051691976001172	30
Desulfovibrio_piger	M	0.00356562902760897	0.00153363178911184	0.0084000472580356	30
Desulfovibrio_piger	T	0.00136758575678952	0.000636511591101801	0.00348631756559961	30
Dialister_invisus	C	0.00122391823693927	0.000797704563583965	0.00436920783699752	30
Dialister_invisus	M	0.000878057455496183	0.000552430543681136	0.00302578670229001	30
Dialister_invisus	T	0.00211382398696669	0.00113654151028558	0.00622509422724401	30
Dialister_pneumosintes	C	1.6368851509933e-05	1.32136769791961e-05	7.23742894909244e-05	30
Dialister_pneumosintes	M	0.000165607551357235	0.000128571810656979	0.000704216809561106	30
Dialister_pneumosintes	T	2.40026107715957e-05	2.13226920375442e-05	0.000116789194156988	30
Dialister_propionicifaciens	C	0.000175454694877849	0.000130837854903822	0.00071662844506411	30
Dialister_propionicifaciens	M	6.15818913790345e-06	5.06444076709008e-06	2.77390844928401e-05	30
Dialister_propionicifaciens	T	0	0	0	30
Dielma_fastidiosa	C	4.90868429884182e-05	1.90164040229684e-05	0.000104157134460118	30
Dielma_fastidiosa	M	1.15290672171752e-05	6.23969242117205e-06	3.41762029096996e-05	30
Dielma_fastidiosa	T	1.75952502000561e-05	1.25749784951586e-05	6.88759938194074e-05	30
Dorea_longicatena	C	0.00236835010035866	0.000650739745954713	0.00356424837924577	30
Dorea_longicatena	M	0.000902610929613502	0.000502875835961044	0.00275436438980131	30
Dorea_longicatena	T	0.00166125008931005	0.000635398338536005	0.00348022003017474	30
Eggerthellaceae_bacterium	C	1.30898547328203e-05	4.77207736137112e-06	2.61377441698269e-05	30
Eggerthellaceae_bacterium	M	2.09135677606608e-05	1.85134869301008e-05	0.000101402544096933	30
Eggerthellaceae_bacterium	T	7.83690240350678e-06	3.26111712345006e-06	1.78618741117996e-05	30
Enorma_massiliensis	C	0	0	0	30
Enorma_massiliensis	M	3.64513277378412e-05	2.70287795706458e-05	0.000148042722726775	30
Enorma_massiliensis	T	6.46596520687075e-05	3.80676568720307e-05	0.000208505143801778	30
Enterococcus_durans	C	5.62671898271836e-05	3.2120561789652e-05	0.000175931562519309	30
Enterococcus_durans	M	0.000351104479623046	0.000168725177714346	0.000924145858532153	30
Enterococcus_durans	T	0.0347678833112934	0.0330596331857416	0.181075068386771	30
[Eubacterium]_dolichum	C	4.09035164435613e-05	3.19541612195521e-05	0.000175020149061055	30
[Eubacterium]_dolichum	M	0	0	0	30
[Eubacterium]_dolichum	T	9.7245520628206e-06	9.7245520628206e-06	5.32635652644024e-05	30
Eubacterium_limosum	C	3.07370750599373e-06	3.07370750599373e-06	1.68353893620571e-05	30
Eubacterium_limosum	M	3.88812258588591e-05	1.45934693171213e-05	7.99317233724683e-05	30
Eubacterium_limosum	T	8.50886700928116e-05	4.77139591803297e-05	0.000261340117509473	30
[Eubacterium]_siraeum	C	0.00446734476871429	0.00411459504536184	0.0225365652134367	30
[Eubacterium]_siraeum	M	0.00102919026719236	0.00054510646293131	0.00298567105989332	30
[Eubacterium]_siraeum	T	0.00332774125230414	0.00160758669732381	0.00880511497269478	30
Eubacterium_sp._1-5	C	9.8441944246475e-05	7.99762744801429e-05	0.00043804809597999	30
Eubacterium_sp._1-5	M	0	0	0	30
Eubacterium_sp._1-5	T	2.92942944693791e-06	2.03699122849167e-06	1.11570604528505e-05	30
Faecalibacterium_prausnitzii	C	0.000424940292480248	0.000184399644083063	0.00100999844660218	30
Faecalibacterium_prausnitzii	M	0.000140700657587066	6.08493877995975e-05	0.000333285823082192	30
Faecalibacterium_prausnitzii	T	0.000301235064756923	7.85516043735155e-05	0.000430244856435959	30
Filifactor_alocis	C	1.20598166907863e-06	1.20598166907863e-06	6.60543364092096e-06	30
Filifactor_alocis	M	0.000123062367538592	0.000103414580496709	0.000566424985129816	30
Filifactor_alocis	T	0	0	0	30
Filifactor_sp._canine_oral_taxon_163	C	1.1884388667047e-06	1.1884388667047e-06	6.50934775510038e-06	30
Filifactor_sp._canine_oral_taxon_163	M	8.6847557722609e-06	8.6847557722609e-06	4.75683664289049e-05	30
Filifactor_sp._canine_oral_taxon_163	T	0	0	0	30
Flavobacterium_sasangense	C	7.77233714177853e-06	7.77233714177853e-06	4.25708437708733e-05	30
Flavobacterium_sasangense	M	0	0	0	30
Flavobacterium_sasangense	T	0	0	0	30
Fusobacterium_necrogenes	C	0.0184420973425633	0.00858687099993392	0.0470322294505075	30
Fusobacterium_necrogenes	M	0.0208190894562641	0.00754242882761129	0.0413115840725995	30
Fusobacterium_necrogenes	T	0.0124038723718064	0.00662978598405413	0.0363128333489803	30
Fusobacterium_ulcerans	C	0.000401385113167597	0.000350450010671461	0.00191949376122685	30
Fusobacterium_ulcerans	M	0.000965670611355967	0.000528869109429788	0.00289673541202363	30
Fusobacterium_ulcerans	T	0.00038612646004199	0.000306689115404795	0.00167980546648511	30
Gardnerella_vaginalis	C	7.58512996481346e-05	4.32710649580822e-05	0.000237005383648129	30
Gardnerella_vaginalis	M	0	0	0	30
Gardnerella_vaginalis	T	9.87157086307143e-07	9.87157086307143e-07	5.40688203971497e-06	30
Gordonibacter_pamelaeae	C	2.24663419467435e-05	1.00609268022279e-05	5.51059655898854e-05	30
Gordonibacter_pamelaeae	M	1.78043921576545e-05	7.32572693722004e-06	4.01246589363865e-05	30
Gordonibacter_pamelaeae	T	2.42629996006965e-05	9.94642300484002e-06	5.44788024623919e-05	30
gut_metagenome	C	0.093977829314406	0.0134915264639275	0.0738961337947101	30
gut_metagenome	M	0.0871616127552729	0.0137129703693193	0.0751090320167614	30
gut_metagenome	T	0.120021963908494	0.0156285589615847	0.0856011428455948	30
Haemophilus_influenzae	C	3.36996517744359e-06	2.66955853582566e-06	1.46217742865218e-05	30
Haemophilus_influenzae	M	0.000122967482255072	0.0001185865875464	0.000649525490167246	30
Haemophilus_influenzae	T	1.83752825273932e-05	1.09379006987465e-05	5.990934944455e-05	30
Haemophilus_parainfluenzae	C	0.00263308866978494	0.00133897853490828	0.00733388747584482	30
Haemophilus_parainfluenzae	M	0.00336764660480119	0.00163432253842782	0.00895155320536022	30
Haemophilus_parainfluenzae	T	0.00503076647994537	0.00370721525133397	0.020305254186828	30
Haemophilus_pittmaniae	C	9.72597249541021e-05	8.45447743883189e-05	0.000463070800516673	30
Haemophilus_pittmaniae	M	2.77263377240295e-05	1.54583951717291e-05	8.46691173838499e-05	30
Haemophilus_pittmaniae	T	1.2721413554904e-05	6.42532139806473e-06	3.51929346894068e-05	30
Helicobacter_pullorum	C	0.000158447982686659	0.000158447982686659	0.000867855343086713	30
Helicobacter_pullorum	M	0	0	0	30
Helicobacter_pullorum	T	0	0	0	30
human_gut_metagenome	C	0.0136157688692691	0.00243590776927905	0.0133420163323623	30
human_gut_metagenome	M	0.0115572785007902	0.00413594492902269	0.0226535033422483	30
human_gut_metagenome	T	0.0111313877181729	0.00449585816479062	0.024624829321996	30
Intestinibacter_bartlettii	C	0.000139559199300605	5.4245639791337e-05	0.000297115605600151	30
Intestinibacter_bartlettii	M	0.000143806587784773	3.91667246236301e-05	0.000214524985799552	30
Intestinibacter_bartlettii	T	0.000147104196833001	5.34913394287788e-05	0.000292984132363076	30
Klebsiella_pneumoniae	C	0.0015077679940739	0.000542695386597356	0.00297246505093359	30
Klebsiella_pneumoniae	M	0.0140862900336903	0.0103690223302779	0.05679347429568	30
Klebsiella_pneumoniae	T	0.00201077151175145	0.000833126166464412	0.00456321994620363	30
Lachnospiraceae_bacterium_TF01-11	C	0.00037254640722681	0.000103732126768143	0.000568164257688972	30
Lachnospiraceae_bacterium_TF01-11	M	0.000195961575836266	0.000118801831299864	0.000650704428758588	30
Lachnospiraceae_bacterium_TF01-11	T	0.000613702756542554	0.000220632200673532	0.001208452332209	30
Lactobacillus_agilis	C	5.06508635972243e-06	5.06508635972243e-06	2.7742620549317e-05	30
Lactobacillus_agilis	M	0	0	0	30
Lactobacillus_agilis	T	0	0	0	30
Lactobacillus_fermentum	C	1.10411836148835e-06	1.10411836148835e-06	6.04750532742813e-06	30
Lactobacillus_fermentum	M	0.000173366990742126	0.000122533271450495	0.000671142368183397	30
Lactobacillus_fermentum	T	6.30955388522097e-05	5.09921977936032e-05	0.000279295769883216	30
Lactobacillus_gasseri	C	0	0	0	30
Lactobacillus_gasseri	M	5.72305293350148e-05	2.20591668648471e-05	0.000120823032916473	30
Lactobacillus_gasseri	T	1.36469962644516e-05	6.33003590249722e-06	3.4671034536153e-05	30
Lactobacillus_mucosae	C	8.85293824411903e-06	6.79943514631948e-06	3.72420400793262e-05	30
Lactobacillus_mucosae	M	0.0049447572382736	0.00469731756531516	0.0257282679028836	30
Lactobacillus_mucosae	T	0.000161442766372939	7.75995864093757e-05	0.000425030439294864	30
Lactobacillus_phage_Sal3	C	5.06398623668878e-05	2.80516246719738e-05	0.000153645076075085	30
Lactobacillus_phage_Sal3	M	0.000640861734198252	0.000305349001423603	0.00167246535991384	30
Lactobacillus_phage_Sal3	T	0.00307991305464048	0.00214580289579307	0.0117530464998577	30
Lactobacillus_reuteri	C	1.03529314325351e-06	1.03529314325351e-06	5.67053408190377e-06	30
Lactobacillus_reuteri	M	4.8511863166364e-05	3.2915581169564e-05	0.000180286062999625	30
Lactobacillus_reuteri	T	0.000304344868348887	0.000284675213731128	0.00155923036123143	30
Lactobacillus_ruminis	C	0.000334979958222131	0.000319120326587221	0.00174789401430237	30
Lactobacillus_ruminis	M	0	0	0	30
Lactobacillus_ruminis	T	0	0	0	30
Lactobacillus_sanfranciscensis	C	1.96109193598996e-05	1.96109193598996e-05	0.000107413429068318	30
Lactobacillus_sanfranciscensis	M	1.20322464204067e-05	1.20322464204067e-05	6.59033278191754e-05	30
Lactobacillus_sanfranciscensis	T	1.06248255409506e-05	8.57475968615073e-06	4.69658930529067e-05	30
Megasphaera_elsdenii	C	1.72952240988485e-05	1.37413250043325e-05	7.52643367488271e-05	30
Megasphaera_elsdenii	M	0.000309428723888922	0.00027809741860511	0.00152320229353976	30
Megasphaera_elsdenii	T	0	0	0	30
Megasphaera_micronuciformis	C	3.52943166524333e-05	2.07593807794126e-05	0.000113703811327234	30
Megasphaera_micronuciformis	M	0.000222112335372518	0.000136822145339562	0.000749405753687284	30
Megasphaera_micronuciformis	T	0.000150978032886766	0.00010858436529585	0.000594741062649183	30
metagenome	C	0.000357132249043418	0.000149824306805606	0.00082062152500005	30
metagenome	M	0.0006698552685408	0.000668856262747177	0.00366347662835231	30
metagenome	T	0.00185158959335812	0.00142382734166259	0.00779862353021214	30
Odoribacter_sp.	C	5.91235375877071e-05	5.63238941269569e-05	0.00030849867339867	30
Odoribacter_sp.	M	0	0	0	30
Odoribacter_sp.	T	0	0	0	30
Odoribacter_splanchnicus	C	0.00373967740989219	0.000700473578660215	0.00383665179968569	30
Odoribacter_splanchnicus	M	0.003304262291485	0.000924582121624713	0.0050641448427984	30
Odoribacter_splanchnicus	T	0.00207083252033597	0.000571806667995259	0.00313191410592871	30
Olsenella_sp._Marseille-P2912	C	0	0	0	30
Olsenella_sp._Marseille-P2912	M	3.27995317777637e-06	2.42795428669308e-06	1.32984533141316e-05	30
Olsenella_sp._Marseille-P2912	T	8.74182584737557e-05	7.49181917085783e-05	0.000410343835662849	30
Parabacteroides_distasonis	C	0.00772627053803695	0.00143594990437339	0.00786502154072694	30
Parabacteroides_distasonis	M	0.00933863035318569	0.00193418830750674	0.0105939856648418	30
Parabacteroides_distasonis	T	0.0103742066357275	0.00227331667877527	0.0124514682531794	30
Parabacteroides_goldsteinii	C	0.00144553317541525	0.000459423776399014	0.0025163676578795	30
Parabacteroides_goldsteinii	M	0.000210820151846214	0.000114079153326907	0.000624837256182373	30
Parabacteroides_goldsteinii	T	0.000748169519719711	0.000366603539287872	0.00200797028129199	30
Parabacteroides_johnsonii	C	0.000918727985378874	0.000486514274599616	0.00266474842746473	30
Parabacteroides_johnsonii	M	0.00147704555721549	0.000903702153198868	0.0049497805457301	30
Parabacteroides_johnsonii	T	0.000175884686286308	0.000134072639363442	0.000734346089236121	30
Parabacteroides_merdae	C	0.00766157732440442	0.0020938047048728	0.0114682406786928	30
Parabacteroides_merdae	M	0.0131506533593477	0.00286958867323006	0.0157173844708942	30
Parabacteroides_merdae	T	0.0102534083425895	0.00226655615747783	0.0124144393530284	30
Parabacteroides_sp._HGS0025	C	0.000242281529533712	8.39657060683153e-05	0.000459899112704647	30
Parabacteroides_sp._HGS0025	M	0.00105735412357029	0.00069317413147791	0.00379667108089503	30
Parabacteroides_sp._HGS0025	T	0.00911484000889944	0.00899212832186004	0.0492519152186382	30
Paraeggerthella_hongkongensis	C	0	0	0	30
Paraeggerthella_hongkongensis	M	3.7080297383985e-06	3.7080297383985e-06	2.03097153162084e-05	30
Paraeggerthella_hongkongensis	T	0.000229405366137916	0.000225056943897918	0.00123268764896064	30
Paraprevotella_xylaniphila	C	0.00174835055780688	0.00124298000103279	0.00680808185093452	30
Paraprevotella_xylaniphila	M	0.00096853250840287	0.000934478936983568	0.00511835193299349	30
Paraprevotella_xylaniphila	T	0.000922056609077007	0.000920808612302313	0.00504347648103006	30
Parasutterella_secunda	C	0.000837251913250647	0.000538177224535179	0.0029477180581344	30
Parasutterella_secunda	M	0.00115992130552719	0.000668270330037674	0.00366026734273056	30
Parasutterella_secunda	T	0.000875754443418886	0.000447753286435611	0.00245244575177856	30
Peptoniphilus_duerdenii	C	4.14624275686101e-05	2.70358021278771e-05	0.000148081186856844	30
Peptoniphilus_duerdenii	M	0	0	0	30
Peptoniphilus_duerdenii	T	0	0	0	30
Peptoniphilus_lacrimalis	C	7.58935132379081e-05	5.5777825058943e-05	0.0003055077299336	30
Peptoniphilus_lacrimalis	M	6.74789510148223e-06	4.19148024481495e-06	2.29576827942242e-05	30
Peptoniphilus_lacrimalis	T	0	0	0	30
Porphyromonas_asaccharolytica	C	0.000136500272238685	0.000103849072974591	0.000568804798441836	30
Porphyromonas_asaccharolytica	M	0.00185596846674941	0.00180004648430898	0.00985926064013896	30
Porphyromonas_asaccharolytica	T	9.87157086307143e-07	9.87157086307143e-07	5.40688203971497e-06	30
Porphyromonas_endodontalis	C	0	0	0	30
Porphyromonas_endodontalis	M	7.79414582520732e-05	6.33418008341339e-05	0.000346937331498547	30
Porphyromonas_endodontalis	T	0	0	0	30
Porphyromonas_somerae	C	0	0	0	30
Porphyromonas_somerae	M	0.000369967820836855	0.000365096321785206	0.00199971491103922	30
Porphyromonas_somerae	T	0	0	0	30
Prevotella_bivia	C	0.000139916414674839	8.85881887896703e-05	0.000485217493286287	30
Prevotella_bivia	M	3.22704861487799e-05	1.54872824697645e-05	8.48273396314435e-05	30
Prevotella_bivia	T	3.86188893474419e-06	2.97070490880464e-06	1.62712209024363e-05	30
Prevotella_buccae	C	0	0	0	30
Prevotella_buccae	M	2.581496324555e-06	1.79365201932739e-06	9.82423671300306e-06	30
Prevotella_buccae	T	5.28183874141053e-05	3.52565678749118e-05	0.000193108175253012	30
Prevotella_copri	C	0.0729997037458191	0.0184471122249213	0.101038994864187	30
Prevotella_copri	M	0.01547023157838	0.0106267937244184	0.0582053463681831	30
Prevotella_copri	T	0.0281753214327016	0.0134314867154085	0.0735672825486022	30
Prevotella_corporis	C	0.000431867543262968	0.000282768732531053	0.00154878813364402	30
Prevotella_corporis	M	8.77724236599347e-07	8.77724236599347e-07	4.80749363654464e-06	30
Prevotella_corporis	T	1.62821520353971e-05	1.48299280492954e-05	8.12268611877766e-05	30
Prevotella_denticola	C	0	0	0	30
Prevotella_denticola	M	2.3453440141607e-05	2.21524081695173e-05	0.000121333736575064	30
Prevotella_denticola	T	1.4743391274861e-06	1.4743391274861e-06	8.07528797536624e-06	30
Prevotella_disiens	C	5.63878239204403e-05	4.45192521089514e-05	0.000243841986233321	30
Prevotella_disiens	M	2.30617879174708e-05	8.20575201329108e-06	4.49447547897296e-05	30
Prevotella_disiens	T	5.84872403790223e-06	4.06409274747788e-06	2.22599527358678e-05	30
Prevotella_intermedia	C	0	0	0	30
Prevotella_intermedia	M	0.000765169653086153	0.000764227631669067	0.00418584712933897	30
Prevotella_intermedia	T	0	0	0	30
Prevotella_melaninogenica	C	1.30739462399331e-06	1.30739462399331e-06	7.16089527122119e-06	30
Prevotella_melaninogenica	M	1.40736049539089e-06	1.40736049539089e-06	7.70843089867238e-06	30
Prevotella_melaninogenica	T	2.21512989849384e-05	2.06439328772779e-05	0.000113071477125076	30
Prevotella_nigrescens	C	0	0	0	30
Prevotella_nigrescens	M	9.21358011732737e-05	9.21358011732736e-05	0.000504648566564129	30
Prevotella_nigrescens	T	0	0	0	30
Prevotella_sp.	C	0	0	0	30
Prevotella_sp.	M	2.39251284216452e-05	2.39251284216452e-05	0.00013104332527743	30
Prevotella_sp.	T	0.000127519665683383	0.000127519665683383	0.000698453974203061	30
Prevotella_sp._KHD1	C	2.12537887188586e-05	2.12537887188586e-05	0.000116411795137677	30
Prevotella_sp._KHD1	M	0	0	0	30
Prevotella_sp._KHD1	T	0	0	0	30
Prevotella_stercorea	C	0.00983393474238124	0.00387681297428502	0.021234179172446	30
Prevotella_stercorea	M	0.00136368507990037	0.00136093485024279	0.00745414716772891	30
Prevotella_stercorea	T	0.0067664377597429	0.00597967602087614	0.0327520344320659	30
Prevotella_timonensis	C	5.88351369779081e-05	4.05150869906377e-05	0.000221910270640564	30
Prevotella_timonensis	M	1.4368435421067e-06	1.4368435421067e-06	7.86991619617464e-06	30
Prevotella_timonensis	T	2.55129454270681e-06	1.82058203106361e-06	9.97173846202112e-06	30
Pseudoflavonifractor_capillosus	C	0.000119145089224649	2.46707601763501e-05	0.000135127318593871	30
Pseudoflavonifractor_capillosus	M	0.000230247134933346	7.779683833785e-05	0.000426110832602232	30
Pseudoflavonifractor_capillosus	T	0.00010996660676627	3.88234652004208e-05	0.000212644876507873	30
Pyramidobacter_piscolens	C	7.54955046868895e-05	2.4224790933514e-05	0.000132684644451322	30
Pyramidobacter_piscolens	M	0.000712845569464492	0.000360617493117953	0.00197518335611667	30
Pyramidobacter_piscolens	T	0.00236813849180213	0.00158339887083377	0.00867263279083862	30
Raoultella_ornithinolytica	C	0.000115709886069918	6.12034064323438e-05	0.000335224862991515	30
Raoultella_ornithinolytica	M	0.000758088325702431	0.000395711677510371	0.0021674021204064	30
Raoultella_ornithinolytica	T	8.37040950730445e-06	4.89870245563969e-06	2.68312983745981e-05	30
Ruminococcaceae_bacterium	C	4.4488856861246e-06	3.09131336310846e-06	1.69318206129166e-05	30
Ruminococcaceae_bacterium	M	2.02583930090253e-05	1.71069502609205e-05	9.36986254802507e-05	30
Ruminococcaceae_bacterium	T	8.8844137767643e-06	8.8844137767643e-06	4.86619383574347e-05	30
Ruminococcus_bicirculans	C	0.00406248937975022	0.0023039176290892	0.0126190765608598	30
Ruminococcus_bicirculans	M	0.00290378101664908	0.00181248305365288	0.0099273785358153	30
Ruminococcus_bicirculans	T	0.00297519779406004	0.00135576685152743	0.0074258408729933	30
Ruminococcus_callidus	C	0.00441382694938981	0.00166085236795298	0.00909686306613715	30
Ruminococcus_callidus	M	0.00172737142697396	0.000478038714608635	0.00261832587351924	30
Ruminococcus_callidus	T	0.00206643717916037	0.000795627671526833	0.00435783223070557	30
Ruminococcus_sp._16442	C	7.8432867224077e-05	2.97876274432427e-05	0.00016315355485224	30
Ruminococcus_sp._16442	M	0.000182508735267864	6.16881808567297e-05	0.000337880081866892	30
Ruminococcus_sp._16442	T	5.71828428734257e-05	2.610206215166e-05	0.00014296688237866	30
Ruminococcus_sp._5_1_39BFAA	C	0.0020952818623788	0.000673471668389325	0.00368875624617472	30
Ruminococcus_sp._5_1_39BFAA	M	0.00554453161133036	0.00402340818829546	0.0220371142278042	30
Ruminococcus_sp._5_1_39BFAA	T	0.00247851847291981	0.000838692176133896	0.00459370623671631	30
Ruminococcus_sp._A254.MGS-108	C	5.32647942496852e-05	2.26819052498862e-05	0.000124233911525575	30
Ruminococcus_sp._A254.MGS-108	M	2.67466743404441e-05	1.52751542209335e-05	8.36654653617554e-05	30
Ruminococcus_sp._A254.MGS-108	T	5.97119541427598e-05	2.75604350741782e-05	0.000150954719847839	30
Ruminococcus_sp._N15.MGS-57	C	0.00219517581713535	0.000762319433049723	0.00417539549505883	30
Ruminococcus_sp._N15.MGS-57	M	0.0128887191985709	0.00509636523374035	0.0279139419980468	30
Ruminococcus_sp._N15.MGS-57	T	0.00909049702173423	0.004077001143447	0.0223306549324028	30
Ruminococcus_torques	C	0.00589923607132249	0.00131881299731212	0.00722343627758849	30
Ruminococcus_torques	M	0.00544056392193068	0.00145951330008293	0.00799408357434225	30
Ruminococcus_torques	T	0.0048230841786486	0.00217535867028539	0.0119149301437975	30
Sanguibacteroides_justesenii	C	2.65463104288356e-05	1.8444890976272e-05	0.000101026828584277	30
Sanguibacteroides_justesenii	M	0	0	0	30
Sanguibacteroides_justesenii	T	2.13333333333333e-05	2.13333333333333e-05	0.000116847478934435	30
Scardovia_wiggsiae	C	1.11033387739693e-06	1.11033387739693e-06	6.08154911012476e-06	30
Scardovia_wiggsiae	M	9.33737285026433e-06	4.37380926526799e-06	2.39563399681237e-05	30
Scardovia_wiggsiae	T	3.09705261986284e-05	2.43659401360334e-05	0.00013345775047326	30
Selenomonadales_bacterium_Marseille-P2399	C	3.07313097183568e-05	1.36523498320148e-05	7.47769996594637e-05	30
Selenomonadales_bacterium_Marseille-P2399	M	0.000123747058478988	0.000114501731695984	0.000627151813232947	30
Selenomonadales_bacterium_Marseille-P2399	T	0.000186512444058083	0.000178792889573088	0.000979288987407103	30
Selenomonas_bovis	C	0.000127277154304181	0.000127277154304181	0.000697125684674659	30
Selenomonas_bovis	M	0	0	0	30
Selenomonas_bovis	T	0	0	0	30
Shewanella_algae	C	0	0	0	30
Shewanella_algae	M	5.56204460759777e-06	5.56204460759777e-06	3.04645729743127e-05	30
Shewanella_algae	T	0	0	0	30
Sneathia_amnii	C	2.3065666654955e-05	1.07088935102654e-05	5.86550254149302e-05	30
Sneathia_amnii	M	0	0	0	30
Sneathia_amnii	T	0	0	0	30
Streptococcus_agalactiae	C	2.44343449152128e-06	2.44343449152128e-06	1.33832418879237e-05	30
Streptococcus_agalactiae	M	0	0	0	30
Streptococcus_agalactiae	T	0	0	0	30
Streptococcus_mutans	C	0	0	0	30
Streptococcus_mutans	M	1.88375582376038e-05	1.28801400501388e-05	7.05474324928674e-05	30
Streptococcus_mutans	T	2.88300199137402e-05	1.90178753110469e-05	0.00010416519303681	30
Streptococcus_salivarius_subsp._salivarius	C	0.000892090271321012	0.000329748729881938	0.00180610817665015	30
Streptococcus_salivarius_subsp._salivarius	M	0.00342707550999907	0.00116200495691759	0.00636456326836582	30
Streptococcus_salivarius_subsp._salivarius	T	0.00635217683663997	0.00327097515145375	0.017915868754901	30
Streptococcus_sobrinus	C	1.28047531243598e-06	1.28047531243598e-06	7.0134521294966e-06	30
Streptococcus_sobrinus	M	9.24385283786283e-06	9.24385283786283e-06	5.06306671755562e-05	30
Streptococcus_sobrinus	T	3.58362840523185e-05	3.14068564800585e-05	0.000172022437544554	30
Subdoligranulum_sp._4_3_54A2FAA	C	0.00148681860788323	0.000574727827949383	0.00314791395793825	30
Subdoligranulum_sp._4_3_54A2FAA	M	0.00385674154680727	0.00166646362226357	0.00912759717175523	30
Subdoligranulum_sp._4_3_54A2FAA	T	0.00212153196242512	0.000832731852386353	0.00456106019905068	30
Succinatimonas_hippei	C	3.41136811057937e-05	2.35766786336178e-05	0.000129134787186825	30
Succinatimonas_hippei	M	1.61288321484845e-05	1.61288321484845e-05	8.83412519393947e-05	30
Succinatimonas_hippei	T	0.000207127384732748	0.000113606236417555	0.000622246983591596	30
Sutterella_parvirubra	C	0.000247435061237589	0.000247435061237589	0.001355257645575	30
Sutterella_parvirubra	M	0.000526584928397658	0.000480872622911352	0.00263384782855223	30
Sutterella_parvirubra	T	0.000308504793539286	0.000217202756081555	0.0011896684905816	30
Sutterella_wadsworthensis	C	0.00233357034100565	0.00168844493193092	0.00924799376323842	30
Sutterella_wadsworthensis	M	0.00208867885574025	0.00109339842633354	0.00598878982443529	30
Sutterella_wadsworthensis	T	0.00434632096945702	0.00217467953904671	0.0119112103888082	30
Thermomonas_fusca	C	1.99860097931448e-05	1.99860097931448e-05	0.000109467883982246	30
Thermomonas_fusca	M	0	0	0	30
Thermomonas_fusca	T	0	0	0	30
TM7_phylum_sp._oral_clone_FR058	C	1.06624916684834e-05	3.21402256564711e-06	1.76039265953555e-05	30
TM7_phylum_sp._oral_clone_FR058	M	1.62922625437071e-05	7.51540837551387e-06	4.1163586961322e-05	30
TM7_phylum_sp._oral_clone_FR058	T	8.43191158150037e-05	4.5667349362578e-05	0.000250130373873531	30
Tyzzerella_nexilis	C	0.00167687532019359	0.000689755913617126	0.00377794873060684	30
Tyzzerella_nexilis	M	0.00176387489896446	0.000753706894332365	0.00412822267772999	30
Tyzzerella_nexilis	T	0.00041644589305878	0.000203074202258145	0.00111228321424153	30
uncultured_Alistipes_sp.	C	0.0118499507703508	0.00232337488160226	0.0127256483219445	30
uncultured_Alistipes_sp.	M	0.0103805841604497	0.00421519591844923	0.0230875788883835	30
uncultured_Alistipes_sp.	T	0.0113590490209109	0.00282791513629891	0.0154891291086121	30
uncultured_bacterium	C	0.098524167781308	0.0121268534753017	0.0664215119998266	30
uncultured_bacterium	M	0.0638914120204509	0.0101902194799219	0.0558141307508181	30
uncultured_bacterium	T	0.0789247570751104	0.0118884685513225	0.0651158239975008	30
uncultured_bacterium_adhufec202	C	3.17657339506916e-05	2.52097071471918e-05	0.000138079252726162	30
uncultured_bacterium_adhufec202	M	0	0	0	30
uncultured_bacterium_adhufec202	T	7.3105827996608e-06	7.3105827996608e-06	4.00417110788349e-05	30
uncultured_bacterium_adhufec303	C	0.000516338915892349	0.000209567219862837	0.00114784693632521	30
uncultured_bacterium_adhufec303	M	0.000568463040795362	0.000321713489896104	0.00176209735469806	30
uncultured_bacterium_adhufec303	T	0.00061987184322286	0.000462717720919987	0.00253440933505257	30
uncultured_bacterium_adhufec382	C	0.0010428176804917	0.000301980871230441	0.00165401735107975	30
uncultured_bacterium_adhufec382	M	0.000588305019484306	0.000199912297053	0.00109496474618601	30
uncultured_bacterium_adhufec382	T	0.000638112427674561	0.000238234146004278	0.00130486215734522	30
uncultured_beta_proteobacterium	C	0.000114534530806923	0.000113217133823047	0.000620115780909637	30
uncultured_beta_proteobacterium	M	0	0	0	30
uncultured_beta_proteobacterium	T	1.73304218224672e-06	1.73304218224672e-06	9.49226296324506e-06	30
uncultured_Bosea_sp.	C	7.77233714177853e-06	7.77233714177853e-06	4.25708437708733e-05	30
uncultured_Bosea_sp.	M	0	0	0	30
uncultured_Bosea_sp.	T	0	0	0	30
uncultured_Christensenellaceae_bacterium	C	0.00130499171919707	0.000518293866729236	0.00283881242224179	30
uncultured_Christensenellaceae_bacterium	M	0.00205332512642964	0.00103510882451986	0.00566952452662183	30
uncultured_Christensenellaceae_bacterium	T	0.00175035069007259	0.00128230127920735	0.00702345336139598	30
uncultured_Clostridiales_bacterium	C	0.000495899017631725	0.000185916985215595	0.00101830926625936	30
uncultured_Clostridiales_bacterium	M	0.000253896335855646	0.00011218747430765	0.000614476103478311	30
uncultured_Clostridiales_bacterium	T	0.000865856278636342	0.000521228422315927	0.00285488564515262	30
uncultured_Clostridium_sp.	C	4.59323551381389e-05	2.06519899912954e-05	0.000113115607756034	30
uncultured_Clostridium_sp.	M	1.28511480965027e-05	1.12349386792267e-05	6.15362934679974e-05	30
uncultured_Clostridium_sp.	T	1.21662093061616e-05	1.07202282661652e-05	5.87171084298315e-05	30
uncultured_Coprococcus_sp.	C	0.000357875789142368	0.000152004139319605	0.000832560959395055	30
uncultured_Coprococcus_sp.	M	5.97871065496997e-05	2.16344788065199e-05	0.000118496920621984	30
uncultured_Coprococcus_sp.	T	0.000125356247461688	4.54378922593492e-05	0.000248873585559349	30
uncultured_Eubacteriaceae_bacterium	C	2.24830253158865e-06	2.24830253158865e-06	1.23144601264707e-05	30
uncultured_Eubacteriaceae_bacterium	M	1.73695115445218e-05	1.73695115445218e-05	9.51367328578097e-05	30
uncultured_Eubacteriaceae_bacterium	T	0	0	0	30
uncultured_Firmicutes_bacterium	C	0.00286403060292513	0.00232055837136205	0.0127102216600244	30
uncultured_Firmicutes_bacterium	M	0.00188714525538615	0.00122389090876589	0.00670352658656575	30
uncultured_Firmicutes_bacterium	T	0.000607878599987603	0.000592540213200647	0.00324547640998915	30
uncultured_Haemophilus_sp.	C	5.21040104945752e-06	2.58101047245467e-06	1.41367765692049e-05	30
uncultured_Haemophilus_sp.	M	0.000258737842154112	0.000183415948352104	0.0010046105231865	30
uncultured_Haemophilus_sp.	T	0.000111413589640933	0.000100103298632872	0.000548288347419001	30
uncultured_methanogenic_archaeon	C	1.10411836148835e-06	1.10411836148835e-06	6.04750532742813e-06	30
uncultured_methanogenic_archaeon	M	1.45815106445028e-06	1.45815106445028e-06	7.98662230249586e-06	30
uncultured_methanogenic_archaeon	T	4.41917253875654e-05	2.63291398365597e-05	0.000144210638081917	30
uncultured_microorganism	C	3.17006377213011e-05	2.17025216559904e-05	0.000118869606657303	30
uncultured_microorganism	M	7.58368636669238e-06	3.71711042042153e-06	2.03594522600238e-05	30
uncultured_microorganism	T	1.51007218145027e-06	1.51007218145027e-06	8.27100597241349e-06	30
uncultured_organism	C	0.0714550275709507	0.00928393692342088	0.0508502167541273	30
uncultured_organism	M	0.0714575178668932	0.00935427706104114	0.0512354855548536	30
uncultured_organism	T	0.0656511074820591	0.0103964963025815	0.0569439554394296	30
uncultured_Peptococcaceae_bacterium	C	2.6393376585141e-05	1.74518442965643e-05	9.55876879129614e-05	30
uncultured_Peptococcaceae_bacterium	M	2.54795465321781e-06	1.78577274934695e-06	9.78108017395342e-06	30
uncultured_Peptococcaceae_bacterium	T	1.98095238095238e-05	1.98095238095238e-05	0.000108501230439119	30
uncultured_prokaryote	C	0.00116974150086835	0.000493079749616342	0.0027007090151387	30
uncultured_prokaryote	M	0.00061343316559474	0.000314669884410524	0.00172351793859187	30
uncultured_prokaryote	T	0.00306918002773606	0.0024647276143727	0.0134998691249782	30
uncultured_Pyramidobacter_sp.	C	1.22715949391942e-06	1.22715949391942e-06	6.72142936476292e-06	30
uncultured_Pyramidobacter_sp.	M	1.29419682145261e-06	1.29419682145261e-06	7.08860792961079e-06	30
uncultured_Pyramidobacter_sp.	T	0.00100451418492422	0.000712437341989806	0.00390218003016839	30
uncultured_Rhodocyclaceae_bacterium	C	9.32680457013423e-05	9.32680457013423e-05	0.000510850125250479	30
uncultured_Rhodocyclaceae_bacterium	M	0	0	0	30
uncultured_Rhodocyclaceae_bacterium	T	0	0	0	30
uncultured_rumen_bacterium	C	0.00301747289852537	0.00122940478112291	0.00673372730925721	30
uncultured_rumen_bacterium	M	0.00148311749956385	0.000720761786169493	0.00394777488872746	30
uncultured_rumen_bacterium	T	0.00421622486930834	0.00229771392790641	0.0125850974900814	30
uncultured_Ruminococcaceae_bacterium	C	0.00161065730085474	0.0012442832123689	0.0068152198333944	30
uncultured_Ruminococcaceae_bacterium	M	0.00256387796447551	0.00149706443647222	0.00819975961894596	30
uncultured_Ruminococcaceae_bacterium	T	0.00294982270507265	0.00187521023328696	0.0102709494483579	30
uncultured_Ruminococcus_sp.	C	0.00205923818360302	0.000661367755627417	0.003622460385637	30
uncultured_Ruminococcus_sp.	M	0.00212072368390892	0.000744974131990378	0.00408039136848961	30
uncultured_Ruminococcus_sp.	T	0.00201685579283641	0.000969353672042967	0.00530936872378398	30
uncultured_spirochete	C	0.00114228417482154	0.000931610302371654	0.00510263977413163	30
uncultured_spirochete	M	0.00449788106914793	0.00433847288186065	0.0237627946251952	30
uncultured_spirochete	T	0.00134228931766131	0.00112241934384451	0.00614774393603784	30
uncultured_Thermoanaerobacterales_bacterium	C	3.47411059622631e-05	2.98330246241669e-05	0.000163402205452633	30
uncultured_Thermoanaerobacterales_bacterium	M	4.70921451330257e-05	3.70483869932251e-05	0.000202922372753704	30
uncultured_Thermoanaerobacterales_bacterium	T	4.83325029051187e-05	3.17913252981629e-05	0.000174128259987885	30
unidentified	C	0.00148039828787127	0.000498323912381676	0.00272943247755672	30
unidentified	M	0.0013092496663264	0.000331257795718029	0.00181437367064203	30
unidentified	T	0.0032665852295828	0.000983804460546727	0.00538851895215644	30
unidentified_rumen_bacterium_JW32	C	0	0	0	30
unidentified_rumen_bacterium_JW32	M	3.67527529225507e-05	3.67527529225507e-05	0.000201303118260949	30
unidentified_rumen_bacterium_JW32	T	0	0	0	30
Veillonellaceae_bacterium_DJF_CR19	C	1.88148836797485e-05	1.88148836797485e-05	0.000103053362082341	30
Veillonellaceae_bacterium_DJF_CR19	M	0	0	0	30
Veillonellaceae_bacterium_DJF_CR19	T	0	0	0	30
Veillonella_magna	C	0	0	0	30
Veillonella_magna	M	0	0	0	30
Veillonella_magna	T	0.000735934557563562	0.000725872421973888	0.00397576699386007	30
