# Supplementary material for: The difference of human gut microbiome in colorectal cancer with and without metastases
Source: Front Oncol. 2022 Nov 1;12:982744. doi: 10.3389/fonc.2022.982744 (PMC9665410; doi:10.3389/fonc.2022.982744)
Supplement: Supplementary file 1 [file DataSheet_1.zip › Data/13 Histograms of distribution differences of species/genus.T_M.metastats.xlsx]

## Sheet: Sheet1
OTU	mean(T)	variance(T)	stderr(T)	mean(M)	variance(M)	stderr(M)	p-value	p.signif
Mitsuokella	0	0	0	5.7e-05	0	5.7e-05	0.000999	***
Butyricicoccus	0.006667	7.9e-05	0.001625	0.001998	8e-06	0.000516	0.003996	**
Gemella	2.4e-05	0	7e-06	0.00011	0	2.8e-05	0.004995	**
Porphyromonas	2e-06	0	2e-06	0.002311	0.000102	0.001842	0.006993	**
Raoultella	8e-06	0	5e-06	0.000758	5e-06	0.000396	0.024975	*
Synergistes	0.001856	6.5e-05	0.001469	0	0	0	0.027972	*
Aggregatibacter	9e-06	0	6e-06	7.2e-05	0	3.6e-05	0.038961	*
Anaerofilum	0.002314	0.00015	0.002236	2.5e-05	0	1.1e-05	0.044955	*
Dialister	0.002904	4.1e-05	0.001169	0.009911	0.00034	0.003365	0.052947	ns
Peptoniphilus	4e-06	0	2e-06	0.000564	9e-06	0.000549	0.056943	ns
Faecalibacterium	0.063347	0.004196	0.011827	0.037121	0.00224	0.008641	0.065934	ns
Sutterella	0.02728	0.000527	0.004193	0.017354	0.00032	0.003265	0.067932	ns
Pasteurella	0	0	0	0.000195	1e-06	0.000195	0.074925	ns
Roseburia	0.008801	0.000212	0.002657	0.0036	4.2e-05	0.001189	0.075924	ns
Flavonifractor	0.003522	2.1e-05	0.00084	0.006922	8.8e-05	0.001714	0.088911	ns
Succinatimonas	0.000207	0	0.000114	1.6e-05	0	1.6e-05	0.10989	ns
Proteus	2e-06	0	2e-06	0.000103	0	6.4e-05	0.127872	ns
Phascolarctobacterium	0.024606	0.00064	0.004618	0.016073	0.000377	0.003547	0.132867	ns
Enterococcus	0.034768	0.032788	0.03306	0.000351	1e-06	0.000169	0.150849	ns
Pseudoflavonifractor	0.00011	0	3.9e-05	0.00023	0	7.8e-05	0.18981	ns
Klebsiella	0.002011	2.1e-05	0.000833	0.014086	0.003225	0.010369	0.205794	ns
Granulicatella	5e-05	0	2e-05	0.0001	0	3.5e-05	0.21978	ns
Caproiciproducens	4.9e-05	0	1.8e-05	9.7e-05	0	3.5e-05	0.223776	ns
Fusobacterium	0.012937	0.001371	0.00676	0.02611	0.002298	0.008752	0.22977	ns
Pyramidobacter	0.003373	0.000144	0.002192	0.000714	4e-06	0.000361	0.232767	ns
Odoribacter	0.002073	1e-05	0.000572	0.003369	2.6e-05	0.000935	0.23976	ns
Bilophila	0.004173	2e-05	0.000811	0.005891	5.2e-05	0.001315	0.270729	ns
Subdoligranulum	0.011218	0.000325	0.003292	0.006387	0.000191	0.002522	0.27972	ns
Senegalimassilia	0.000175	0	0.000102	4.1e-05	0	2.5e-05	0.284715	ns
Victivallis	0.000247	0	0.000119	0.000642	3e-06	0.000319	0.298701	ns
Alistipes	0.022707	0.000661	0.004695	0.032041	0.002037	0.008241	0.311688	ns
Parvimonas	5e-06	0	4e-06	5.9e-05	0	4.4e-05	0.311688	ns
Fusicatenibacter	0.002038	9e-06	0.00056	0.001367	4e-06	0.000386	0.344655	ns
Filifactor	0	0	0	0.000132	0	0.000105	0.346653	ns
Escherichia	0.01577	0.001412	0.006861	0.027505	0.003099	0.010164	0.365634	ns
Dorea	0.001661	1.2e-05	0.000635	0.000903	8e-06	0.000503	0.371628	ns
Peptostreptococcus	3e-06	0	2e-06	0.000968	2.5e-05	0.000915	0.383616	ns
Ruminiclostridium	0.006781	8.7e-05	0.0017	0.00958	0.000192	0.002531	0.38961	ns
Eggerthella	0.000356	0	0.000116	0.000233	0	8e-05	0.393606	ns
Paraeggerthella	0.000229	2e-06	0.000225	4e-06	0	4e-06	0.414585	ns
Streptococcus	0.009812	0.000518	0.004157	0.005546	7.9e-05	0.001622	0.418581	ns
unclassified	0.156756	0.010355	0.018579	0.179245	0.013986	0.021591	0.42957	ns
Cloacibacillus	0.000113	0	8.9e-05	0.000248	1e-06	0.000166	0.432567	ns
Eubacterium	8.5e-05	0	4.8e-05	3.9e-05	0	1.5e-05	0.443556	ns
Erysipelatoclostridium	0.000636	2e-06	0.000241	0.000426	1e-06	0.000157	0.488511	ns
Olsenella	9e-05	0	7.5e-05	1.5e-05	0	1.2e-05	0.48951	ns
Lachnoclostridium	0.011755	0.000469	0.003953	0.015632	0.00055	0.004283	0.512488	ns
Enorma	6.5e-05	0	3.8e-05	3.6e-05	0	2.7e-05	0.513487	ns
Bacteroides	0.317086	0.023623	0.028061	0.343295	0.022184	0.027193	0.514486	ns
Tyzzerella	0.003172	3.2e-05	0.001037	0.004694	9.1e-05	0.001746	0.517483	ns
Alloprevotella	0.000263	2e-06	0.000263	2.2e-05	0	2.2e-05	0.522478	ns
Pseudobutyrivibrio	0.000448	2e-06	0.000276	0.000205	0	0.000105	0.524476	ns
Lactonifactor	6.1e-05	0	2.5e-05	4e-05	0	2.1e-05	0.524476	ns
Prevotella	0.044715	0.010181	0.018422	0.02904	0.0065	0.014719	0.53047	ns
Butyricimonas	0.003942	2.9e-05	0.000987	0.005014	6.5e-05	0.001474	0.533467	ns
Atopobium	8e-05	0	5.5e-05	2.7e-05	0	1.1e-05	0.551449	ns
Megamonas	0.014553	0.002138	0.008441	0.007454	0.000241	0.002832	0.558442	ns
Holdemanella	0.000223	0	0.000125	0.000137	1e-06	0.000134	0.575425	ns
Hydrogenoanaerobacterium	0.00022	1e-06	0.00018	0.000132	0	0.000118	0.584416	ns
Anaerotruncus	0.003783	2.6e-05	0.000931	0.006798	0.000363	0.003478	0.593407	ns
Campylobacter	4.8e-05	0	2.3e-05	6.3e-05	0	1.8e-05	0.599401	ns
Coprococcus	0.003332	4.2e-05	0.001188	0.002363	4.2e-05	0.00118	0.601399	ns
Intestinimonas	0.000617	2e-06	0.000254	0.001175	1.5e-05	0.000703	0.606394	ns
Akkermansia	0.012168	0.001202	0.006329	0.00837	0.000343	0.003383	0.619381	ns
Oxalobacter	5.5e-05	0	2.4e-05	4e-05	0	2e-05	0.638362	ns
Rothia	6e-05	0	3e-05	7.9e-05	0	2.6e-05	0.638362	ns
Holdemania	0.000361	1e-06	0.000148	0.000276	0	8.1e-05	0.639361	ns
Sellimonas	0.000536	2e-06	0.000285	0.00073	2e-06	0.000226	0.641359	ns
Oscillibacter	2.1e-05	0	1.6e-05	3.9e-05	0	2.9e-05	0.645355	ns
Blautia	0.005718	0.000107	0.001887	0.00921	0.000661	0.004695	0.651349	ns
Actinobacillus	0.000111	0	0.0001	0.000259	1e-06	0.000183	0.658342	ns
Selenomonas	4e-05	0	3.1e-05	6e-06	0	3e-06	0.69512	ns
Lachnospira	0.011784	0.000302	0.003174	0.013714	0.000475	0.003979	0.7003	ns
Desulfovibrio	0.003384	3.6e-05	0.0011	0.004112	6.9e-05	0.001519	0.713287	ns
Allisonella	0.000692	3e-06	0.000341	0.000887	4e-06	0.000358	0.724276	ns
Veillonella	0.006904	0.000366	0.003493	0.012623	0.002437	0.009014	0.738262	ns
Ruminococcus	0.015251	0.000677	0.00475	0.017853	0.000949	0.005625	0.74026	ns
Lactobacillus	0.003633	0.00017	0.00238	0.005877	0.000657	0.00468	0.741259	ns
Moryella	2.6e-05	0	2e-05	1.1e-05	0	7e-06	0.742384	ns
Gelria	2.5e-05	0	2.3e-05	3e-06	0	3e-06	0.742384	ns
Paraprevotella	0.005576	0.000215	0.002678	0.00433	8.8e-05	0.001717	0.743257	ns
Catenibacterium	3.9e-05	0	3.9e-05	0	0	0	0.763872	ns
Oscillospira	3.2e-05	0	1.3e-05	2.3e-05	0	1.3e-05	0.768603	ns
Adlercreutzia	3.3e-05	0	1.5e-05	2.2e-05	0	1e-05	0.768603	ns
Coprobacter	0.000538	3e-06	0.000301	0.000676	5e-06	0.000421	0.772228	ns
Neisseria	3.7e-05	0	2.7e-05	6e-06	0	3e-06	0.777421	ns
Scardovia	3.1e-05	0	2.4e-05	9e-06	0	4e-06	0.785485	ns
Faecalitalea	0.000782	1.7e-05	0.000759	0.000121	0	9.4e-05	0.807193	ns
Acidaminococcus	0.001798	2.2e-05	0.00085	0.002184	4.3e-05	0.001197	0.813187	ns
Alloscardovia	1.1e-05	0	1.1e-05	0	0	0	0.826605	ns
Comamonas	7e-06	0	6e-06	8.3e-05	0	8.2e-05	0.827173	ns
Anaerostipes	0.000666	1e-06	0.000211	0.000773	4e-06	0.000343	0.83017	ns
Dielma	1.8e-05	0	1.3e-05	1.2e-05	0	6e-06	0.839895	ns
Candidatus_Soleaferrea	1.8e-05	0	9e-06	7e-06	0	4e-06	0.839895	ns
Leptotrichia	1.9e-05	0	1.9e-05	3e-06	0	2e-06	0.845594	ns
Haemophilus	0.005062	0.000413	0.003711	0.003518	8.1e-05	0.001646	0.852148	ns
Howardella	2.3e-05	0	2.1e-05	9e-06	0	6e-06	0.855547	ns
Gordonibacter	2.4e-05	0	1e-05	1.8e-05	0	7e-06	0.859928	ns
Barnesiella	0.00487	0.000142	0.002174	0.004369	7.7e-05	0.001599	0.86014	ns
Actinomyces	7.1e-05	0	2e-05	6.4e-05	0	2.6e-05	0.869131	ns
Collinsella	0.003986	0.000165	0.002347	0.003529	7.8e-05	0.001617	0.87013	ns
Megasphaera	0.011274	0.001578	0.007253	0.008427	0.000272	0.003014	0.884116	ns
Bifidobacterium	0.029941	0.007161	0.01545	0.028097	0.010925	0.019083	0.889111	ns
Peptococcus	0.000146	0	5.8e-05	0.000158	0	9e-05	0.912088	ns
Turicibacter	4.4e-05	0	2.1e-05	9.5e-05	0	8.2e-05	0.934066	ns
Intestinibacter	0.000147	0	5.3e-05	0.000144	0	3.9e-05	0.97003	ns
Parabacteroides	0.034417	0.002679	0.00945	0.034055	0.000758	0.005027	0.976024	ns
Parasutterella	0.005425	0.000296	0.003141	0.005297	0.000137	0.002135	0.976024	ns
Finegoldia	3e-06	0	2e-06	1.1e-05	0	5e-06	1	ns
Ezakiella	1e-06	0	1e-06	2.6e-05	0	1.4e-05	1	ns
Diaphorobacter	2e-06	0	2e-06	0	0	0	1	ns
Anaerococcus	2e-06	0	2e-06	1.6e-05	0	1.1e-05	1	ns
Acetanaerobacterium	1.2e-05	0	8e-06	1.5e-05	0	9e-06	1	ns
Enterorhabdus	8e-06	0	4e-06	1e-06	0	1e-06	1	ns
Anaerofustis	1e-06	0	1e-06	3e-06	0	2e-06	1	ns
Catabacter	9e-06	0	4e-06	1.8e-05	0	1e-05	1	ns
Shewanella	0	0	0	6e-06	0	6e-06	1	ns
Lachnoanaerobaculum	1e-06	0	1e-06	4.1e-05	0	3e-05	1	ns
Candidatus_Stoquefichus	3e-06	0	3e-06	1.9e-05	0	1.9e-05	1	ns
Gardnerella	1e-06	0	1e-06	0	0	0	1	ns
Negativicoccus	0	0	0	3.2e-05	0	3.2e-05	1	ns
Mogibacterium	0	0	0	1.7e-05	0	1.7e-05	1	ns
Slackia	6e-06	0	4e-06	2.1e-05	0	1.4e-05	1	ns
Cryptobacterium	4e-06	0	4e-06	1e-06	0	1e-06	1	ns
Lawsonella	2e-06	0	2e-06	2e-06	0	2e-06	1	ns
Providencia	0	0	0	5e-06	0	4e-06	1	ns
