# Supplementary material for: The difference of human gut microbiome in colorectal cancer with and without metastases
Source: Front Oncol. 2022 Nov 1;12:982744. doi: 10.3389/fonc.2022.982744 (PMC9665410; doi:10.3389/fonc.2022.982744)
Supplement: Supplementary file 1 [file DataSheet_1.zip › Data/13 Histograms of distribution differences of species/order.T_M.metastats.xlsx]

## Sheet: Sheet1
OTU	mean(T)	variance(T)	stderr(T)	mean(M)	variance(M)	stderr(M)	p-value	p.signif
Bacillales	2.4e-05	0	7e-06	0.00011	0	2.8e-05	0.004995	**
Burkholderiales	0.032769	0.00064	0.00462	0.022774	0.000349	0.003409	0.087912	ns
Aeromonadales	0.000207	0	0.000114	1.6e-05	0	1.6e-05	0.10989	ns
Enterobacteriales	0.017792	0.00159	0.007281	0.042541	0.005992	0.014132	0.11988	ns
Synergistales	0.005342	0.000236	0.002802	0.000962	5e-06	0.00039	0.131868	ns
Fusobacteriales	0.012957	0.001371	0.00676	0.026112	0.002298	0.008752	0.230769	ns
Rhodospirillales	0.001796	3e-05	0.000999	0.006944	0.000478	0.00399	0.240759	ns
Desulfovibrionales	0.007557	5.1e-05	0.001308	0.010004	0.000126	0.002046	0.308691	ns
Lactobacillales	0.048263	0.033022	0.033177	0.011874	0.001015	0.005816	0.346653	ns
Flavobacteriales	9.6e-05	0	6.5e-05	2.8e-05	0	2.4e-05	0.34965	ns
unclassified	0.002691	4.6e-05	0.001236	0.006752	0.000397	0.003639	0.380619	ns
Bacteroidales	0.44013	0.019255	0.025335	0.468207	0.013271	0.021033	0.421578	ns
Erysipelotrichales	0.002851	2.6e-05	0.000926	0.00209	7e-06	0.000489	0.596404	ns
Campylobacterales	4.8e-05	0	2.3e-05	6.3e-05	0	1.8e-05	0.599401	ns
Verrucomicrobiales	0.012168	0.001202	0.006329	0.00837	0.000343	0.003383	0.619381	ns
Micrococcales	6e-05	0	3e-05	7.9e-05	0	2.6e-05	0.638362	ns
Clostridiales	0.311196	0.017756	0.024329	0.298308	0.014383	0.021896	0.708292	ns
Selenomonadales	0.062952	0.004035	0.011597	0.057664	0.002629	0.009362	0.718282	ns
Thermoanaerobacterales	2.5e-05	0	2.3e-05	3e-06	0	3e-06	0.742384	ns
Coriobacteriales	0.005175	0.000185	0.002484	0.004149	7.6e-05	0.001596	0.755245	ns
Neisseriales	3.7e-05	0	2.7e-05	6e-06	0	3e-06	0.777421	ns
Victivallales	0.000625	2e-06	0.000249	0.000721	3e-06	0.000341	0.849151	ns
Actinomycetales	7.1e-05	0	2e-05	6.4e-05	0	2.6e-05	0.869131	ns
Pasteurellales	0.005182	0.000437	0.003816	0.004044	0.000101	0.001838	0.882118	ns
Bifidobacteriales	0.029984	0.00716	0.015449	0.028107	0.010925	0.019083	0.886114	ns
Alteromonadales	0	0	0	6e-06	0	6e-06	1	ns
Corynebacteriales	2e-06	0	2e-06	2e-06	0	2e-06	1	ns
