# Supplementary material for: The difference of human gut microbiome in colorectal cancer with and without metastases
Source: Front Oncol. 2022 Nov 1;12:982744. doi: 10.3389/fonc.2022.982744 (PMC9665410; doi:10.3389/fonc.2022.982744)
Supplement: Supplementary file 1 [file DataSheet_1.zip › Data/13 Histograms of distribution differences of species/species.T_M.metastats.xlsx]

## Sheet: Sheet1
OTU	mean(T)	variance(T)	stderr(T)	mean(M)	variance(M)	stderr(M)	p-value	p.signif
Prevotella_intermedia	0	0	0	0.000765	1.8e-05	0.000764	0.000999	***	0.000515667		0.08
Veillonella_magna	0.000736	1.6e-05	0.000726	0	0	0	0.000999	***	0
Porphyromonas_somerae	0	0	0	0.00037	4e-06	0.000365	0.000999	***	0.000246333
Porphyromonas_endodontalis	0	0	0	7.8e-05	0	6.3e-05	0.000999	***	4.7e-05
Prevotella_nigrescens	0	0	0	9.2e-05	0	9.2e-05	0.000999	***	6.13333e-05	0.088	0.008
[Clostridium]_lactatifermentans	0.000105	0	7.8e-05	0.002206	6.6e-05	0.001484	0.012987	*	0.000870333
Porphyromonas_asaccharolytica	1e-06	0	1e-06	0.001856	9.7e-05	0.0018	0.016983	*	0.662964	0.000577
Raoultella_ornithinolytica	8e-06	0	5e-06	0.000758	5e-06	0.000396	0.024975	*
Coprococcus_comes	0.00075	3e-06	0.00029	0.00016	0	8e-05	0.037962	*
unclassified	0.167645	0.008283	0.016616	0.231909	0.021842	0.026983	0.044955	*
bacterium_enrichment_culture_clone_Ecwsrb027	0.000363	1e-06	0.000185	2.2e-05	0	1.7e-05	0.051948	ns
Tyzzerella_nexilis	0.000416	1e-06	0.000203	0.001764	1.7e-05	0.000754	0.053946	ns
Lactobacillus_gasseri	1.4e-05	0	6e-06	5.7e-05	0	2.2e-05	0.057942	ns
uncultured_methanogenic_archaeon	4.4e-05	0	2.6e-05	1e-06	0	1e-06	0.057942	ns
Bacteroides_eggerthii	0.004031	0.000231	0.002775	0.0001	0	9.7e-05	0.058941	ns
Desulfovibrio_legallii	2e-06	0	2e-06	0.00013	0	9.7e-05	0.061938	ns
unidentified	0.003267	2.9e-05	0.000984	0.001309	3e-06	0.000331	0.064935	ns
Ruminococcus_sp._16442	5.7e-05	0	2.6e-05	0.000183	0	6.2e-05	0.06993	ns
Olsenella_sp._Marseille-P2912	8.7e-05	0	7.5e-05	3e-06	0	2e-06	0.083916	ns
Coprococcus_eutactus	0.000124	0	8.7e-05	0	0	0	0.086913	ns
Lachnospiraceae_bacterium_TF01-11	0.000614	1e-06	0.000221	0.000196	0	0.000119	0.093906	ns
Megasphaera_elsdenii	0	0	0	0.000309	2e-06	0.000278	0.102897	ns
Succinatimonas_hippei	0.000207	0	0.000114	1.6e-05	0	1.6e-05	0.10989	ns
gut_metagenome	0.120022	0.007328	0.015629	0.087162	0.005641	0.013713	0.118881	ns
Faecalibacterium_prausnitzii	0.000301	0	7.9e-05	0.000141	0	6.1e-05	0.123876	ns
Prevotella_buccae	5.3e-05	0	3.5e-05	3e-06	0	2e-06	0.125874	ns
Parabacteroides_goldsteinii	0.000748	4e-06	0.000367	0.000211	0	0.000114	0.13986	ns
Clostridium_sp._7_3_54FAA	0.000331	1e-06	0.000215	0.001047	6e-06	0.00043	0.145854	ns
Enterococcus_durans	0.034768	0.032788	0.03306	0.000351	1e-06	0.000169	0.150849	ns
Parabacteroides_johnsonii	0.000176	1e-06	0.000134	0.001477	2.5e-05	0.000904	0.158841	ns
Butyricimonas_virosa	0.001224	1.2e-05	0.000623	0.003104	5.3e-05	0.001327	0.168831	ns
uncultured_Coprococcus_sp.	0.000125	0	4.5e-05	6e-05	0	2.2e-05	0.188811	ns
Pseudoflavonifractor_capillosus	0.00011	0	3.9e-05	0.00023	0	7.8e-05	0.18981	ns
Clostridium_sp._NML_04A032	1.9e-05	0	1.3e-05	8.6e-05	0	4.8e-05	0.190809	ns
[Eubacterium]_siraeum	0.003328	7.8e-05	0.001608	0.001029	9e-06	0.000545	0.191808	ns
Bacteroides_barnesiae	0.003258	0.000318	0.003257	0	0	0	0.191808	ns
Clostridium_sp._CAG:306	7e-06	0	7e-06	4.9e-05	0	2.9e-05	0.198801	ns
Desulfovibrio_piger	0.001368	1.2e-05	0.000637	0.003566	7.1e-05	0.001534	0.201798	ns
TM7_phylum_sp._oral_clone_FR058	8.4e-05	0	4.6e-05	1.6e-05	0	8e-06	0.201798	ns
Clostridium_sp.	0.002751	1e-05	0.000567	0.006191	0.00017	0.002381	0.204795	ns
Klebsiella_pneumoniae	0.002011	2.1e-05	0.000833	0.014086	0.003225	0.010369	0.205794	ns
Anaerotruncus_colihominis	0.000463	1e-06	0.000194	0.000813	1e-06	0.000203	0.225774	ns
Collinsella_intestinalis	4.1e-05	0	2.5e-05	0.000832	1.1e-05	0.000609	0.243756	ns
Filifactor_alocis	0	0	0	0.000123	0	0.000103	0.243756	ns
Odoribacter_splanchnicus	0.002071	1e-05	0.000572	0.003304	2.6e-05	0.000925	0.25974	ns
Bacteroides_vulgatus	0.101073	0.010504	0.018712	0.131309	0.012314	0.02026	0.274725	ns
Dialister_pneumosintes	2.4e-05	0	2.1e-05	0.000166	0	0.000129	0.278721	ns
Bacteroides_coprocola	0.010345	0.000969	0.005683	0.003159	0.000124	0.002035	0.282717	ns
Bilophila_wadsworthia	0.004173	2e-05	0.000811	0.005823	5.1e-05	0.001305	0.286713	ns
Bifidobacterium_pseudocatenulatum	0.024363	0.007063	0.015344	0.006563	0.000398	0.003644	0.28971	ns
Alistipes_finegoldii	0.000621	1e-06	0.000186	0.001623	2.3e-05	0.000882	0.2997	ns
Ruminococcus_sp._A254.MGS-108	6e-05	0	2.8e-05	2.7e-05	0	1.5e-05	0.302697	ns
Clostridium_sp._ID5	0.000232	0	0.000119	0.000508	2e-06	0.000238	0.304695	ns
uncultured_rumen_bacterium	0.004216	0.000158	0.002298	0.001483	1.6e-05	0.000721	0.305694	ns
Lactobacillus_mucosae	0.000161	0	7.8e-05	0.004945	0.000662	0.004697	0.321678	ns
uncultured_Clostridiales_bacterium	0.000866	8e-06	0.000521	0.000254	0	0.000112	0.322677	ns
[Clostridium]_scindens	0.000236	0	0.000118	0.000102	0	3.6e-05	0.343656	ns
Dialister_invisus	0.002114	3.9e-05	0.001137	0.000878	9e-06	0.000552	0.350649	ns
uncultured_bacterium	0.078925	0.00424	0.011888	0.063891	0.003115	0.01019	0.35964	ns
Alistipes_indistinctus	0.000362	1e-06	0.000195	0.000678	2e-06	0.000281	0.363636	ns
Blautia_obeum	0.000676	2e-06	0.00023	0.00113	5e-06	0.000403	0.367632	ns
Sutterella_wadsworthensis	0.004346	0.000142	0.002175	0.002089	3.6e-05	0.001093	0.371628	ns
Dorea_longicatena	0.001661	1.2e-05	0.000635	0.000903	8e-06	0.000503	0.371628	ns
uncultured_Firmicutes_bacterium	0.000608	1.1e-05	0.000593	0.001887	4.5e-05	0.001224	0.392607	ns
Fusobacterium_necrogenes	0.012404	0.001319	0.00663	0.020819	0.001707	0.007542	0.401598	ns
uncultured_Pyramidobacter_sp.	0.001005	1.5e-05	0.000712	1e-06	0	1e-06	0.402597	ns
Subdoligranulum_sp._4_3_54A2FAA	0.002122	2.1e-05	0.000833	0.003857	8.3e-05	0.001666	0.403596	ns
Pyramidobacter_piscolens	0.002368	7.5e-05	0.001583	0.000713	4e-06	0.000361	0.408591	ns
Paraeggerthella_hongkongensis	0.000229	2e-06	0.000225	4e-06	0	4e-06	0.414585	ns
Bacteroides_nordii	0.002813	7.6e-05	0.001589	0.001177	8e-06	0.000501	0.425574	ns
Fusobacterium_ulcerans	0.000386	3e-06	0.000307	0.000966	8e-06	0.000529	0.432567	ns
Parabacteroides_merdae	0.010253	0.000154	0.002267	0.013151	0.000247	0.00287	0.441558	ns
Eubacterium_limosum	8.5e-05	0	4.8e-05	3.9e-05	0	1.5e-05	0.443556	ns
Bacteroides_thetaiotaomicron	0.011422	0.000224	0.002732	0.01473	0.000265	0.00297	0.450549	ns
Cloacibacillus_porcorum	8e-05	0	7e-05	1e-05	0	7e-06	0.455544	ns
Cloacibacillus_evryensis	3.3e-05	0	2.2e-05	0.000239	1e-06	0.000166	0.456543	ns
Bacteroides_massiliensis	0.013495	0.000958	0.00565	0.008258	0.000351	0.003423	0.458541	ns
Lactobacillus_phage_Sal3	0.00308	0.000138	0.002146	0.000641	3e-06	0.000305	0.458541	ns
Bacteroides_ovatus	0.046223	0.007739	0.016061	0.032449	0.002135	0.008436	0.478521	ns
Bacteroides_salyersiae	0.000506	2e-06	0.000279	0.000909	7e-06	0.000492	0.484515	ns
bacterium_YE57	4e-05	0	2e-05	8.6e-05	0	5.6e-05	0.491508	ns
Clostridium_paraputrificum	0.000124	0	7.8e-05	5e-05	0	4.4e-05	0.493506	ns
uncultured_prokaryote	0.003069	0.000182	0.002465	0.000613	3e-06	0.000315	0.495504	ns
Prevotella_copri	0.028175	0.005412	0.013431	0.01547	0.003388	0.010627	0.4995	ns
Butyricimonas_synergistica	8.4e-05	0	8.3e-05	2e-06	0	2e-06	0.5005	ns
Enorma_massiliensis	6.5e-05	0	3.8e-05	3.6e-05	0	2.7e-05	0.513487	ns
Lactobacillus_fermentum	6.3e-05	0	5.1e-05	0.000173	0	0.000123	0.531469	ns
metagenome	0.001852	6.1e-05	0.001424	0.00067	1.3e-05	0.000669	0.552448	ns
Alistipes_sp._N15.MGS-157	0.000373	2e-06	0.000237	0.000184	1e-06	0.000133	0.552448	ns
Streptococcus_salivarius_subsp._salivarius	0.006352	0.000321	0.003271	0.003427	4.1e-05	0.001162	0.559441	ns
Ruminococcus_sp._N15.MGS-57	0.00909	0.000499	0.004077	0.012889	0.000779	0.005096	0.584416	ns
Bacteroides_coprophilus	1e-06	0	1e-06	0.001425	6.1e-05	0.001425	0.586414	ns
Anaerostipes_hadrus	0.001431	8e-06	0.000512	0.001045	4e-06	0.000355	0.586414	ns
Bifidobacterium_adolescentis	0.000185	0	6.6e-05	0.000133	0	6.6e-05	0.588412	ns
Prevotella_stercorea	0.006766	0.001073	0.00598	0.001364	5.6e-05	0.001361	0.592408	ns
Prevotella_sp.	0.000128	0	0.000128	2.4e-05	0	2.4e-05	0.599401	ns
Clostridiales_bacterium_S5-A14a	0	0	0	5.8e-05	0	5.8e-05	0.605395	ns
Bacteroides_uniformis	0.044029	0.00363	0.011	0.051709	0.00356	0.010894	0.647353	ns
uncultured_Haemophilus_sp.	0.000111	0	0.0001	0.000259	1e-06	0.000183	0.658342	ns
uncultured_organism	0.065651	0.003243	0.010396	0.071458	0.002625	0.009354	0.668332	ns
Paraprevotella_xylaniphila	0.000922	2.5e-05	0.000921	0.000969	2.6e-05	0.000934	0.671329	ns
Megasphaera_micronuciformis	0.000151	0	0.000109	0.000222	1e-06	0.000137	0.687313	ns
Ruminococcus_callidus	0.002066	1.9e-05	0.000796	0.001727	7e-06	0.000478	0.716284	ns
Parabacteroides_distasonis	0.010374	0.000155	0.002273	0.009339	0.000112	0.001934	0.719281	ns
Lactobacillus_reuteri	0.000304	2e-06	0.000285	4.9e-05	0	3.3e-05	0.719281	ns
Collinsella_tanakaei	8.1e-05	0	5.8e-05	0.000143	0	0.000111	0.724276	ns
Bacteroides_plebeius	0.017825	0.002763	0.009597	0.023009	0.003736	0.011159	0.725275	ns
Sutterella_parvirubra	0.000309	1e-06	0.000217	0.000527	7e-06	0.000481	0.732268	ns
Parasutterella_secunda	0.000876	6e-06	0.000448	0.00116	1.3e-05	0.000668	0.737263	ns
Bacteroides_fluxus	0.000696	1.5e-05	0.000696	0.001821	9.9e-05	0.001821	0.759241	ns
Streptococcus_mutans	2.9e-05	0	1.9e-05	1.9e-05	0	1.3e-05	0.773113	ns
Selenomonadales_bacterium_Marseille-P2399	0.000187	1e-06	0.000179	0.000124	0	0.000115	0.776224	ns
uncultured_spirochete	0.001342	3.8e-05	0.001122	0.004498	0.000565	0.004338	0.78022	ns
Streptococcus_sobrinus	3.6e-05	0	3.1e-05	9e-06	0	9e-06	0.78154	ns
Scardovia_wiggsiae	3.1e-05	0	2.4e-05	9e-06	0	4e-06	0.785485	ns
Butyricicoccus_pullicaecorum	4.1e-05	0	2.9e-05	5.4e-05	0	5.4e-05	0.785485	ns
Ruminococcus_sp._5_1_39BFAA	0.002479	2.1e-05	0.000839	0.005545	0.000486	0.004023	0.805195	ns
[Clostridium]_methylpentosum	1.3e-05	0	7e-06	9e-06	0	4e-06	0.818769	ns
Haemophilus_pittmaniae	1.3e-05	0	6e-06	2.8e-05	0	1.5e-05	0.81877	ns
Ruminococcaceae_bacterium	9e-06	0	9e-06	2e-05	0	1.7e-05	0.81877	ns
Bifidobacterium_dentium	0.000152	0	5.4e-05	0.00013	0	6.5e-05	0.82018	ns
Bacteroides_caccae	0.009867	8.6e-05	0.001688	0.009116	0.000217	0.002688	0.821179	ns
Bacteroides_stercoris	0.03086	0.005682	0.013763	0.035288	0.003421	0.010679	0.824176	ns
Alloscardovia_omnicolens	1.1e-05	0	1.1e-05	0	0	0	0.826605	ns
Comamonas_kerstersii	7e-06	0	6e-06	8.3e-05	0	8.2e-05	0.827173	ns
Dielma_fastidiosa	1.8e-05	0	1.3e-05	1.2e-05	0	6e-06	0.839895	ns
Haemophilus_parainfluenzae	0.005031	0.000412	0.003707	0.003368	8e-05	0.001634	0.843157	ns
uncultured_Peptococcaceae_bacterium	2e-05	0	2e-05	3e-06	0	2e-06	0.845594	ns
Campylobacter_gracilis	1.8e-05	0	9e-06	2.8e-05	0	1.2e-05	0.845595	ns
Sanguibacteroides_justesenii	2.1e-05	0	2.1e-05	0	0	0	0.850788	ns
Ruminococcus_torques	0.004823	0.000142	0.002175	0.005441	6.4e-05	0.00146	0.852148	ns
Prevotella_melaninogenica	2.2e-05	0	2.1e-05	1e-06	0	1e-06	0.855546	ns
Prevotella_corporis	1.6e-05	0	1.5e-05	1e-06	0	1e-06	0.859928	ns
Gordonibacter_pamelaeae	2.4e-05	0	1e-05	1.8e-05	0	7e-06	0.859928	ns
Haemophilus_influenzae	1.8e-05	0	1.1e-05	0.000123	0	0.000119	0.866134	ns
uncultured_Christensenellaceae_bacterium	0.00175	4.9e-05	0.001282	0.002053	3.2e-05	0.001035	0.876124	ns
uncultured_Alistipes_sp.	0.011359	0.00024	0.002828	0.010381	0.000533	0.004215	0.883117	ns
uncultured_Ruminococcaceae_bacterium	0.00295	0.000105	0.001875	0.002564	6.7e-05	0.001497	0.893107	ns
uncultured_bacterium_adhufec382	0.000638	2e-06	0.000238	0.000588	1e-06	0.0002	0.899101	ns
uncultured_bacterium_adhufec303	0.00062	6e-06	0.000463	0.000568	3e-06	0.000322	0.92008	ns
Clostridia_bacterium_UC5.1-2F7	0.000164	0	5.4e-05	0.00017	0	4.9e-05	0.934066	ns
Bacteroides_cellulosilyticus	0.007154	0.000339	0.003359	0.007639	0.000566	0.004343	0.936064	ns
Clostridium_perfringens	0.000156	0	7.7e-05	0.002277	0.000152	0.002248	0.938062	ns
Parabacteroides_sp._HGS0025	0.009115	0.002426	0.008992	0.001057	1.4e-05	0.000693	0.942058	ns
uncultured_Ruminococcus_sp.	0.002017	2.8e-05	0.000969	0.002121	1.7e-05	0.000745	0.943057	ns
human_gut_metagenome	0.011131	0.000606	0.004496	0.011557	0.000513	0.004136	0.954046	ns
Intestinibacter_bartlettii	0.000147	0	5.3e-05	0.000144	0	3.9e-05	0.97003	ns
Ruminococcus_bicirculans	0.002975	5.5e-05	0.001356	0.002904	9.9e-05	0.001812	0.975025	ns
Clostridiaceae_bacterium_SH021	5e-05	0	2.9e-05	5e-05	0	2.6e-05	0.991009	ns
uncultured_Thermoanaerobacterales_bacterium	4.8e-05	0	3.2e-05	4.7e-05	0	3.7e-05	0.994006	ns
[Clostridium]_spiroforme	3.6e-05	0	1.9e-05	3.6e-05	0	2.1e-05	0.996004	ns
Clostridium_butyricum	0	0	0	8e-06	0	5e-06	1	ns
Campylobacter_hominis	0	0	0	6e-06	0	3e-06	1	ns
Prevotella_disiens	6e-06	0	4e-06	2.3e-05	0	8e-06	1	ns
Prevotella_bivia	4e-06	0	3e-06	3.2e-05	0	1.5e-05	1	ns
uncultured_beta_proteobacterium	2e-06	0	2e-06	0	0	0	1	ns
Eubacterium_sp._1-5	3e-06	0	2e-06	0	0	0	1	ns
Peptoniphilus_lacrimalis	0	0	0	7e-06	0	4e-06	1	ns
Candidatus_Saccharibacteria_bacterium_UB2523	1e-05	0	4e-06	8e-06	0	4e-06	1	ns
Anaerococcus_prevotii	2e-06	0	2e-06	1.4e-05	0	1.1e-05	1	ns
Catonella_sp._oral_clone_AH153	2e-06	0	2e-06	6e-06	0	5e-06	1	ns
Dialister_propionicifaciens	0	0	0	6e-06	0	5e-06	1	ns
[Bacteroides]_coagulans	0	0	0	1.1e-05	0	9e-06	1	ns
uncultured_Clostridium_sp.	1.2e-05	0	1.1e-05	1.3e-05	0	1.1e-05	1	ns
uncultured_bacterium_adhufec202	7e-06	0	7e-06	0	0	0	1	ns
uncultured_microorganism	2e-06	0	2e-06	8e-06	0	4e-06	1	ns
Prevotella_timonensis	3e-06	0	2e-06	1e-06	0	1e-06	1	ns
Anaerofustis_stercorihominis	1e-06	0	1e-06	3e-06	0	2e-06	1	ns
Catabacter_hongkongensis	9e-06	0	4e-06	1.8e-05	0	1e-05	1	ns
Shewanella_algae	0	0	0	6e-06	0	6e-06	1	ns
Bacteroides_acidifaciens	7e-06	0	3e-06	1.3e-05	0	6e-06	1	ns
[Eubacterium]_dolichum	1e-05	0	1e-05	0	0	0	1	ns
Gardnerella_vaginalis	1e-06	0	1e-06	0	0	0	1	ns
Lactobacillus_sanfranciscensis	1.1e-05	0	9e-06	1.2e-05	0	1.2e-05	1	ns
uncultured_Eubacteriaceae_bacterium	0	0	0	1.7e-05	0	1.7e-05	1	ns
Campylobacter_ureolyticus	0	0	0	1.6e-05	0	9e-06	1	ns
Eggerthellaceae_bacterium	8e-06	0	3e-06	2.1e-05	0	1.9e-05	1	ns
Cryptobacterium_curtum	4e-06	0	4e-06	1e-06	0	1e-06	1	ns
Filifactor_sp._canine_oral_taxon_163	0	0	0	9e-06	0	9e-06	1	ns
bacterium_OL-1	3e-06	0	3e-06	1.1e-05	0	1.1e-05	1	ns
Prevotella_denticola	1e-06	0	1e-06	2.3e-05	0	2.2e-05	1	ns
unidentified_rumen_bacterium_JW32	0	0	0	3.7e-05	0	3.7e-05	1	ns
Clostridium_sp._SY8519	2e-06	0	2e-06	4e-06	0	4e-06	1	ns
