# Supplementary material for: The difference of human gut microbiome in colorectal cancer with and without metastases
Source: Front Oncol. 2022 Nov 1;12:982744. doi: 10.3389/fonc.2022.982744 (PMC9665410; doi:10.3389/fonc.2022.982744)
Supplement: Supplementary file 1 [file DataSheet_1.zip › Data/2 Rarefaction-curve.data.xls]

## Sheet: 稀释性曲线图数据Rarefaction-curve.data.xls
numsampled	X0.03	lci	hci	sample_name
1	1	1	1	C01
100	33	27	42	C01
200	48	43	60	C01
300	59	52	70	C01
400	68	61	78	C01
500	76	64	86	C01
600	83	73	96	C01
700	89	76	102	C01
800	94	81	104	C01
900	98	86	109	C01
1000	101	92	114	C01
1100	106	96	120	C01
1200	108	99	124	C01
1300	112	103	125	C01
1400	114	107	125	C01
1500	117	109	126	C01
1600	121	112	130	C01
1700	123	113	132	C01
1800	125	116	134	C01
1900	127	117	136	C01
2000	129	118	136	C01
2100	130	120	138	C01
2200	133	122	141	C01
2300	135	125	142	C01
2400	136	127	144	C01
2500	137	129	146	C01
2600	138	130	148	C01
2700	140	132	149	C01
2800	142	133	149	C01
2900	143	134	151	C01
3000	145	137	153	C01
3100	146	138	154	C01
3200	148	138	155	C01
3300	148	140	156	C01
3400	149	140	157	C01
3500	150	141	158	C01
3600	151	142	160	C01
3700	152	142	162	C01
3800	154	144	163	C01
3900	155	146	164	C01
4000	156	146	165	C01
4100	157	147	166	C01
4200	159	148	167	C01
4300	160	149	168	C01
4400	160	151	169	C01
4500	161	151	170	C01
4600	162	153	172	C01
4700	162	153	175	C01
4800	163	155	175	C01
4900	164	156	175	C01
5000	164	158	175	C01
5100	164	159	177	C01
5200	165	160	178	C01
5300	166	160	180	C01
5400	166	160	180	C01
5500	168	160	180	C01
5600	169	160	180	C01
5700	171	161	181	C01
5800	171	162	183	C01
5900	172	164	183	C01
6000	172	164	183	C01
6100	173	164	184	C01
6200	173	167	185	C01
6300	174	167	185	C01
6400	174	167	186	C01
6500	175	167	187	C01
6600	176	168	187	C01
6700	176	168	189	C01
6800	177	170	191	C01
6900	177	170	192	C01
7000	179	172	192	C01
7100	179	173	192	C01
7200	180	174	192	C01
7300	180	174	193	C01
7400	181	174	194	C01
7500	182	175	194	C01
7600	183	175	195	C01
7700	183	176	196	C01
7800	184	176	196	C01
7900	184	177	196	C01
8000	185	178	196	C01
8100	186	178	196	C01
8200	186	179	196	C01
8300	187	179	196	C01
8400	187	181	197	C01
8500	187	181	198	C01
8600	188	181	198	C01
8700	188	181	198	C01
8800	189	182	198	C01
8900	189	183	199	C01
9000	190	183	199	C01
9100	191	183	199	C01
9200	191	183	199	C01
9300	191	184	199	C01
9400	192	184	200	C01
9500	193	184	200	C01
9600	193	185	200	C01
9700	193	185	200	C01
9800	194	187	200	C01
9900	194	187	201	C01
10000	195	188	201	C01
10100	195	188	202	C01
10200	195	188	202	C01
10300	195	188	202	C01
10400	196	188	203	C01
10500	196	188	203	C01
10600	196	190	204	C01
10700	197	192	205	C01
10800	197	192	207	C01
10900	198	193	208	C01
11000	198	193	209	C01
11100	199	193	209	C01
11200	200	193	209	C01
11300	200	193	210	C01
11400	200	194	210	C01
11500	201	194	210	C01
11600	201	195	210	C01
11700	201	196	211	C01
11800	202	196	212	C01
11900	202	197	212	C01
12000	203	197	212	C01
12100	203	198	212	C01
12200	204	198	213	C01
12300	205	198	213	C01
12400	205	198	213	C01
12500	205	198	214	C01
12600	206	198	214	C01
12700	206	198	214	C01
12800	206	199	214	C01
12900	206	200	214	C01
13000	206	200	214	C01
13100	207	201	214	C01
13200	207	201	214	C01
13300	207	201	214	C01
13400	208	201	215	C01
13500	209	201	215	C01
13600	209	202	216	C01
13700	209	203	216	C01
13800	209	204	216	C01
13900	209	204	216	C01
14000	210	205	216	C01
14100	210	205	218	C01
14200	210	205	218	C01
14300	211	205	219	C01
14400	211	205	221	C01
14500	211	205	221	C01
14600	211	205	221	C01
14700	212	206	221	C01
14800	212	206	221	C01
14900	212	207	222	C01
15000	213	207	222	C01
15100	213	207	222	C01
15200	214	207	222	C01
15300	214	207	222	C01
15400	214	207	222	C01
15500	214	207	222	C01
15600	214	208	223	C01
15700	215	208	223	C01
15800	215	208	224	C01
15900	216	208	224	C01
16000	216	208	224	C01
16100	216	209	224	C01
16200	216	210	224	C01
16300	217	210	224	C01
16400	218	211	224	C01
16500	218	211	224	C01
16600	219	211	224	C01
16700	219	211	224	C01
16800	219	211	224	C01
16900	219	211	225	C01
17000	220	212	225	C01
17100	220	212	225	C01
17200	221	213	225	C01
17300	221	213	225	C01
17400	221	213	226	C01
17500	221	213	226	C01
17600	221	215	227	C01
17700	222	215	227	C01
17800	222	215	227	C01
17900	222	216	227	C01
17979	222	216	228	C01
18000	222	216	228	C01
18030	222	216	228	C01
18100	222	216	228	C01
18200	222	216	228	C01
18300	222	216	229	C01
18400	223	217	229	C01
18500	223	218	230	C01
18600	223	218	230	C01
18700	223	218	230	C01
18800	224	218	230	C01
18866	224	218	230	C01
18900	224	218	230	C01
19000	224	218	230	C01
19100	224	219	230	C01
19200	224	219	231	C01
19234	224	219	231	C01
19300	225	219	231	C01
19400	225	219	231	C01
19500	225	220	231	C01
19600	225	220	232	C01
19700	225	220	232	C01
19782	225	220	232	C01
19800	225	220	232	C01
19900	225	220	232	C01
20000	226	220	232	C01
20100	226	220	232	C01
20200	227	220	232	C01
20300	227	221	232	C01
20400	227	221	233	C01
20500	228	221	233	C01
20600	228	223	233	C01
20700	228	223	233	C01
20724	228	223	233	C01
20800	228	223	233	C01
20900	228	223	233	C01
21000	228	224	234	C01
21100	228	224	234	C01
21200	229	225	234	C01
21300	229	225	235	C01
21311	229	225	235	C01
21312	229	225	235	C01
21400	229	225	235	C01
21427	229	225	235	C01
21500	229	225	235	C01
21600	230	225	236	C01
21696	230	226	236	C01
21700	230	226	236	C01
21800	230	226	236	C01
21875	231	226	236	C01
21900	231	226	236	C01
21918	231	226	236	C01
21995	231	227	236	C01
22000	231	227	236	C01
22067	231	227	236	C01
22074	231	227	236	C01
22100	231	227	236	C01
22200	231	227	236	C01
22229	231	227	236	C01
22300	231	228	236	C01
22400	231	228	236	C01
22475	232	228	236	C01
22480	232	228	236	C01
22493	232	228	237	C01
22500	232	228	237	C01
22600	232	229	237	C01
22602	232	229	237	C01
22609	232	229	237	C01
22700	233	230	237	C01
22798	233	230	238	C01
22800	233	230	238	C01
22860	233	230	238	C01
22900	233	230	238	C01
23000	233	230	238	C01
23090	234	230	238	C01
23100	234	230	238	C01
23199	234	230	238	C01
23200	234	230	238	C01
23300	234	230	238	C01
23400	234	231	238	C01
23500	235	231	238	C01
23529	235	231	238	C01
23581	235	231	238	C01
23600	235	231	238	C01
23664	235	231	238	C01
23685	235	231	238	C01
23700	235	232	238	C01
23793	235	232	238	C01
23800	235	232	238	C01
23900	235	232	238	C01
23966	236	232	238	C01
24000	236	232	239	C01
24100	236	232	239	C01
24154	236	233	239	C01
24200	236	233	239	C01
24300	236	233	239	C01
24400	236	234	239	C01
24427	236	234	239	C01
24500	236	234	239	C01
24600	237	234	239	C01
24611	237	234	239	C01
24700	237	235	239	C01
24720	237	235	239	C01
24800	237	235	239	C01
24900	237	235	239	C01
24912	237	235	239	C01
24933	238	235	239	C01
25000	238	235	239	C01
25100	238	235	239	C01
25121	238	235	239	C01
25200	238	236	239	C01
25300	238	236	239	C01
25400	239	236	239	C01
25425	239	237	239	C01
25496	239	237	239	C01
25500	239	237	239	C01
25600	239	237	239	C01
25700	239	237	239	C01
25732	239	238	239	C01
25756	239	238	239	C01
25800	239	238	239	C01
25876	239	239	239	C01
1	1	1	1	C02
100	28	20	32	C02
200	39	34	45	C02
300	47	42	53	C02
400	53	46	61	C02
500	58	52	64	C02
600	62	56	68	C02
700	66	60	73	C02
800	68	63	77	C02
900	71	66	79	C02
1000	74	68	83	C02
1100	77	72	83	C02
1200	79	73	88	C02
1300	81	74	90	C02
1400	84	77	92	C02
1500	86	79	94	C02
1600	87	81	96	C02
1700	89	83	98	C02
1800	91	83	99	C02
1900	93	84	100	C02
2000	93	88	102	C02
2100	96	90	103	C02
2200	96	90	104	C02
2300	97	91	108	C02
2400	99	91	109	C02
2500	100	93	110	C02
2600	100	93	111	C02
2700	102	93	111	C02
2800	103	95	112	C02
2900	104	95	113	C02
3000	105	98	113	C02
3100	106	98	115	C02
3200	107	100	115	C02
3300	108	101	115	C02
3400	109	102	116	C02
3500	110	103	116	C02
3600	110	103	117	C02
3700	111	105	119	C02
3800	112	105	119	C02
3900	112	107	121	C02
4000	113	108	122	C02
4100	114	108	123	C02
4200	114	108	125	C02
4300	115	110	125	C02
4400	115	110	125	C02
4500	116	110	125	C02
4600	117	111	126	C02
4700	118	112	126	C02
4800	118	112	127	C02
4900	119	112	127	C02
5000	119	114	128	C02
5100	120	115	130	C02
5200	121	115	130	C02
5300	121	116	130	C02
5400	122	116	132	C02
5500	122	116	132	C02
5600	122	117	133	C02
5700	123	117	134	C02
5800	124	119	134	C02
5900	124	119	134	C02
6000	125	119	135	C02
6100	126	120	135	C02
6200	126	120	135	C02
6300	126	120	136	C02
6400	127	120	136	C02
6500	128	120	136	C02
6600	128	120	136	C02
6700	128	121	137	C02
6800	129	123	137	C02
6900	129	123	138	C02
7000	130	123	139	C02
7100	130	123	139	C02
7200	131	124	139	C02
7300	131	125	139	C02
7400	131	125	142	C02
7500	132	125	142	C02
7600	133	126	142	C02
7700	133	126	142	C02
7800	133	126	142	C02
7900	134	127	143	C02
8000	134	127	143	C02
8100	134	127	143	C02
8200	135	128	143	C02
8300	135	128	143	C02
8400	135	128	143	C02
8500	135	128	143	C02
8600	136	129	143	C02
8700	136	129	144	C02
8800	136	130	144	C02
8900	137	130	144	C02
9000	137	130	145	C02
9100	137	130	145	C02
9200	137	130	145	C02
9300	138	131	146	C02
9400	139	131	146	C02
9500	139	131	147	C02
9600	139	132	148	C02
9700	140	132	148	C02
9800	140	132	148	C02
9900	140	133	148	C02
10000	140	133	148	C02
10100	141	133	148	C02
10200	142	134	149	C02
10300	142	134	149	C02
10400	142	134	150	C02
10500	142	134	150	C02
10600	142	134	150	C02
10700	143	135	150	C02
10800	143	136	151	C02
10900	143	136	151	C02
11000	144	137	152	C02
11100	144	137	152	C02
11200	144	137	152	C02
11300	144	137	152	C02
11400	145	138	152	C02
11500	145	138	152	C02
11600	145	139	152	C02
11700	145	139	152	C02
11800	145	139	153	C02
11900	145	140	154	C02
12000	146	140	154	C02
12100	146	140	154	C02
12200	146	140	154	C02
12300	146	140	154	C02
12400	147	141	154	C02
12500	147	141	155	C02
12600	147	141	155	C02
12700	147	141	156	C02
12800	147	142	156	C02
12900	148	142	156	C02
13000	148	142	156	C02
13100	148	142	156	C02
13200	148	142	156	C02
13300	148	142	156	C02
13400	149	143	156	C02
13500	149	144	157	C02
13600	150	144	157	C02
13700	150	144	157	C02
13800	150	144	158	C02
13900	150	144	159	C02
14000	150	144	159	C02
14100	151	144	159	C02
14200	151	144	159	C02
14300	151	144	159	C02
14400	152	144	159	C02
14500	152	144	159	C02
14600	152	144	159	C02
14700	152	146	159	C02
14800	152	146	160	C02
14900	152	146	161	C02
15000	152	146	162	C02
15100	153	146	162	C02
15200	153	146	162	C02
15300	154	148	162	C02
15400	154	148	162	C02
15500	155	148	163	C02
15600	155	148	163	C02
15700	155	148	163	C02
15800	155	149	163	C02
15900	156	150	163	C02
16000	156	150	163	C02
16100	156	150	163	C02
16200	157	150	163	C02
16300	157	151	163	C02
16400	157	151	163	C02
16500	157	151	163	C02
16600	157	151	163	C02
16700	158	151	163	C02
16800	158	151	163	C02
16900	158	151	164	C02
17000	158	152	164	C02
17100	158	152	164	C02
17200	158	153	165	C02
17300	159	153	166	C02
17400	159	154	166	C02
17500	159	154	166	C02
17600	159	154	166	C02
17700	159	154	167	C02
17800	159	154	167	C02
17900	160	154	167	C02
17979	160	154	167	C02
18000	160	154	167	C02
18030	160	154	167	C02
18100	160	154	167	C02
18200	160	154	168	C02
18300	160	155	168	C02
18400	160	155	168	C02
18500	161	156	168	C02
18600	161	156	168	C02
18700	161	156	168	C02
18800	161	156	168	C02
18866	162	156	168	C02
18900	162	156	168	C02
19000	162	156	168	C02
19100	162	156	168	C02
19200	163	157	168	C02
19234	163	158	168	C02
19300	163	158	168	C02
19400	163	158	168	C02
19500	164	158	168	C02
19600	164	159	168	C02
19700	164	159	168	C02
19782	164	159	169	C02
19800	164	159	169	C02
19900	164	159	170	C02
20000	164	159	170	C02
20100	164	159	170	C02
20200	165	159	170	C02
20300	165	160	170	C02
20400	165	160	170	C02
20500	165	160	170	C02
20600	165	160	170	C02
20700	166	160	170	C02
20724	166	161	170	C02
20800	166	161	170	C02
20900	166	161	171	C02
21000	167	161	171	C02
21100	168	162	171	C02
21200	168	162	171	C02
21300	168	163	171	C02
21311	168	163	171	C02
21312	168	163	171	C02
21400	168	163	171	C02
21427	168	163	171	C02
21500	168	164	171	C02
21600	168	164	172	C02
21696	168	164	173	C02
21700	168	164	173	C02
21800	168	165	173	C02
21875	169	165	173	C02
21900	169	165	173	C02
21918	169	165	173	C02
21995	169	165	173	C02
22000	169	165	173	C02
22067	169	165	173	C02
22074	169	165	173	C02
22100	169	165	173	C02
22200	169	165	173	C02
22229	169	165	173	C02
22300	169	165	173	C02
22400	169	165	173	C02
22475	169	165	173	C02
22480	169	165	173	C02
22493	169	165	173	C02
22500	169	165	173	C02
22600	169	166	173	C02
22602	169	166	173	C02
22609	169	166	173	C02
22700	170	166	174	C02
22798	170	166	174	C02
22800	170	166	174	C02
22860	170	166	174	C02
22900	170	166	174	C02
23000	170	167	174	C02
23090	170	167	174	C02
23100	170	167	174	C02
23199	170	167	174	C02
23200	170	167	174	C02
23300	171	167	174	C02
23400	171	167	175	C02
23500	171	167	175	C02
23529	171	167	175	C02
23581	171	168	175	C02
23600	171	168	175	C02
23664	171	168	175	C02
23685	171	168	175	C02
23700	171	168	175	C02
23793	172	168	175	C02
23800	172	168	175	C02
23900	172	169	175	C02
23966	172	169	175	C02
24000	172	169	175	C02
24100	172	169	175	C02
24154	172	169	175	C02
24200	172	169	175	C02
24300	172	169	175	C02
24400	172	169	175	C02
24427	172	169	175	C02
24500	173	170	175	C02
24600	173	170	175	C02
24611	173	170	175	C02
24700	173	170	175	C02
24720	173	170	175	C02
24800	173	170	175	C02
24900	173	170	175	C02
24912	173	170	175	C02
24933	173	170	175	C02
25000	174	170	175	C02
25100	174	171	175	C02
25121	174	171	175	C02
25200	174	172	175	C02
25300	174	172	175	C02
25400	174	172	175	C02
25425	174	172	175	C02
25496	174	172	175	C02
25500	174	172	175	C02
25600	175	173	175	C02
25700	175	174	175	C02
25732	175	174	175	C02
25756	175	174	175	C02
25800	175	174	175	C02
25876	175	174	175	C02
25894	175	174	175	C02
25900	175	174	175	C02
26000	175	174	175	C02
26032	175	175	175	C02
1	1	1	1	C03
100	48	43	54	C03
200	69	64	76	C03
300	86	77	95	C03
400	99	89	108	C03
500	110	99	117	C03
600	119	108	128	C03
700	125	115	134	C03
800	131	123	140	C03
900	137	129	145	C03
1000	143	133	152	C03
1100	148	139	158	C03
1200	153	142	162	C03
1300	157	145	168	C03
1400	161	148	172	C03
1500	164	151	177	C03
1600	166	155	182	C03
1700	168	157	183	C03
1800	172	159	184	C03
1900	175	162	186	C03
2000	176	164	188	C03
2100	178	166	191	C03
2200	181	167	193	C03
2300	182	169	195	C03
2400	185	169	197	C03
2500	187	171	197	C03
2600	189	175	198	C03
2700	190	179	200	C03
2800	191	180	201	C03
2900	193	182	203	C03
3000	195	185	204	C03
3100	196	186	205	C03
3200	198	187	207	C03
3300	199	188	208	C03
3400	200	188	209	C03
3500	201	190	211	C03
3600	203	191	211	C03
3700	204	191	212	C03
3800	205	194	215	C03
3900	206	195	216	C03
4000	208	196	218	C03
4100	208	199	218	C03
4200	209	200	219	C03
4300	210	202	219	C03
4400	210	203	221	C03
4500	211	203	221	C03
4600	212	205	222	C03
4700	213	207	222	C03
4800	215	208	223	C03
4900	215	208	223	C03
5000	217	210	224	C03
5100	217	212	224	C03
5200	218	212	227	C03
5300	219	213	229	C03
5400	220	215	229	C03
5500	221	215	229	C03
5600	222	216	229	C03
5700	223	216	230	C03
5800	223	217	230	C03
5900	224	217	232	C03
6000	225	217	234	C03
6100	226	218	235	C03
6200	226	219	236	C03
6300	227	219	237	C03
6400	227	219	237	C03
6500	227	221	238	C03
6600	228	222	239	C03
6700	229	222	239	C03
6800	229	222	240	C03
6900	229	223	240	C03
7000	230	224	240	C03
7100	232	225	240	C03
7200	232	225	240	C03
7300	232	225	241	C03
7400	233	226	241	C03
7500	234	226	243	C03
7600	235	226	243	C03
7700	235	226	243	C03
7800	235	226	244	C03
7900	236	226	244	C03
8000	237	226	244	C03
8100	237	227	244	C03
8200	238	227	245	C03
8300	239	227	245	C03
8400	239	227	246	C03
8500	239	227	247	C03
8600	240	228	247	C03
8700	240	229	247	C03
8800	241	229	247	C03
8900	241	231	248	C03
9000	242	231	248	C03
9100	242	232	249	C03
9200	243	232	250	C03
9300	243	232	250	C03
9400	243	232	250	C03
9500	244	232	251	C03
9600	244	233	251	C03
9700	244	235	253	C03
9800	245	235	253	C03
9900	245	235	254	C03
10000	245	237	254	C03
10100	246	237	255	C03
10200	247	238	255	C03
10300	247	238	256	C03
10400	248	240	256	C03
10500	248	240	256	C03
10600	248	241	256	C03
10700	249	242	256	C03
10800	249	242	257	C03
10900	249	242	257	C03
11000	250	243	257	C03
11100	251	244	258	C03
11200	251	245	258	C03
11300	251	245	259	C03
11400	251	245	259	C03
11500	252	246	259	C03
11600	253	246	260	C03
11700	253	246	260	C03
11800	253	246	260	C03
11900	253	247	261	C03
12000	253	247	261	C03
12100	254	248	261	C03
12200	254	249	261	C03
12300	255	249	261	C03
12400	255	250	261	C03
12500	255	251	262	C03
12600	255	251	262	C03
12700	256	251	262	C03
12800	256	251	263	C03
12900	257	251	263	C03
13000	257	251	263	C03
13100	258	251	263	C03
13200	258	252	264	C03
13300	258	253	264	C03
13400	258	253	265	C03
13500	259	253	265	C03
13600	259	253	265	C03
13700	259	254	265	C03
13800	259	254	265	C03
13900	260	254	266	C03
14000	260	254	266	C03
14100	261	255	267	C03
14200	261	256	267	C03
14300	261	256	268	C03
14400	262	256	269	C03
14500	262	256	269	C03
14600	262	257	269	C03
14700	262	257	269	C03
14800	263	257	269	C03
14900	263	257	269	C03
15000	263	257	269	C03
15100	263	257	269	C03
15200	263	258	270	C03
15300	264	258	270	C03
15400	264	258	270	C03
15500	264	258	270	C03
15600	265	258	271	C03
15700	265	258	271	C03
15800	265	258	271	C03
15900	265	259	271	C03
16000	266	259	271	C03
16100	266	259	271	C03
16200	266	259	272	C03
16300	267	259	272	C03
16400	267	260	272	C03
16500	268	261	272	C03
16600	268	261	273	C03
16700	268	261	273	C03
16800	268	261	273	C03
16900	268	261	273	C03
17000	268	261	273	C03
17100	268	263	274	C03
17200	268	263	274	C03
17300	268	264	274	C03
17400	268	264	274	C03
17500	269	264	274	C03
17600	269	264	274	C03
17700	269	265	274	C03
17800	269	265	274	C03
17900	270	265	275	C03
17979	270	265	275	C03
18000	270	265	275	C03
18030	270	265	275	C03
18100	270	266	275	C03
18200	270	266	275	C03
18300	271	266	276	C03
18400	271	266	276	C03
18500	271	266	276	C03
18600	271	266	276	C03
18700	271	266	276	C03
18800	271	266	276	C03
18866	272	266	276	C03
18900	272	266	276	C03
19000	272	266	276	C03
19100	272	267	277	C03
19200	272	267	277	C03
19234	272	267	277	C03
19300	272	267	277	C03
19400	272	268	277	C03
19500	273	268	278	C03
19600	273	269	279	C03
19700	273	269	279	C03
19782	274	269	279	C03
19800	274	269	279	C03
19900	275	270	279	C03
20000	275	270	280	C03
20100	275	270	280	C03
20200	275	270	281	C03
20300	275	270	281	C03
20400	275	270	281	C03
20500	276	270	281	C03
20600	276	271	281	C03
20700	276	271	281	C03
20724	276	271	281	C03
20800	276	271	281	C03
20900	276	272	281	C03
21000	277	272	281	C03
21100	277	272	281	C03
21200	277	272	281	C03
21300	277	273	281	C03
21311	277	273	281	C03
21312	277	273	281	C03
21400	277	273	282	C03
21427	277	273	282	C03
21500	277	274	282	C03
21600	277	274	282	C03
21696	278	274	282	C03
21700	278	274	282	C03
21800	278	274	282	C03
21875	278	275	282	C03
21900	278	275	282	C03
21918	278	275	282	C03
21995	279	275	283	C03
22000	279	275	283	C03
22067	279	275	283	C03
22074	279	275	283	C03
22100	279	275	283	C03
22200	279	275	283	C03
22229	279	275	283	C03
22300	279	275	283	C03
22400	279	275	283	C03
22475	279	275	283	C03
22480	279	275	283	C03
22493	279	276	283	C03
22500	279	276	283	C03
22600	279	276	283	C03
22602	279	276	283	C03
22609	279	276	283	C03
22700	279	276	283	C03
22798	279	276	283	C03
22800	279	276	283	C03
22860	280	276	284	C03
22900	280	276	284	C03
23000	280	277	284	C03
23090	280	277	284	C03
23100	280	277	284	C03
23199	280	277	284	C03
23200	280	277	284	C03
23300	280	277	284	C03
23400	281	277	284	C03
23500	281	278	284	C03
23529	281	278	284	C03
23581	281	278	284	C03
23600	281	278	284	C03
23664	281	278	284	C03
23685	281	278	284	C03
23700	281	278	284	C03
23793	281	278	284	C03
23800	281	278	284	C03
23900	281	278	284	C03
23966	281	278	284	C03
24000	281	278	284	C03
24100	281	278	285	C03
24154	281	278	285	C03
24200	282	278	285	C03
24300	282	278	285	C03
24400	282	279	285	C03
24427	282	279	285	C03
24500	282	279	285	C03
24600	282	279	285	C03
24611	282	279	285	C03
24700	282	279	285	C03
24720	282	279	285	C03
24800	282	279	285	C03
24900	282	279	285	C03
24912	282	279	285	C03
24933	282	279	285	C03
25000	283	279	285	C03
25100	283	280	286	C03
25121	283	280	286	C03
25200	283	280	286	C03
25300	283	280	286	C03
25400	283	280	286	C03
25425	283	280	286	C03
25496	284	280	286	C03
25500	284	280	286	C03
25600	284	280	286	C03
25700	284	281	286	C03
25732	284	281	286	C03
25756	284	281	286	C03
25800	284	281	286	C03
25876	284	281	286	C03
25894	284	281	286	C03
25900	284	281	286	C03
26000	284	281	286	C03
26032	284	281	286	C03
26100	284	281	286	C03
26110	284	281	286	C03
26200	285	282	286	C03
26300	285	282	286	C03
26324	285	282	286	C03
26400	285	282	286	C03
26500	285	283	286	C03
26510	285	283	286	C03
26600	285	283	286	C03
26700	285	283	286	C03
26800	285	283	286	C03
26867	286	284	286	C03
26900	286	284	286	C03
27000	286	284	286	C03
27100	286	284	286	C03
27143	286	284	286	C03
27163	286	284	286	C03
27200	286	284	286	C03
27300	286	285	286	C03
27400	286	285	286	C03
27422	286	285	286	C03
27475	286	286	286	C03
1	1	1	1	C04
100	25	20	31	C04
200	32	27	37	C04
300	36	33	42	C04
400	40	37	45	C04
500	42	39	47	C04
600	45	41	50	C04
700	47	43	51	C04
800	49	45	53	C04
900	50	46	54	C04
1000	52	48	56	C04
1100	53	49	57	C04
1200	53	49	58	C04
1300	54	49	58	C04
1400	55	50	59	C04
1500	56	50	60	C04
1600	56	51	61	C04
1700	57	52	62	C04
1800	58	53	63	C04
1900	59	53	64	C04
2000	59	53	64	C04
2100	60	53	65	C04
2200	60	54	65	C04
2300	61	55	65	C04
2400	61	55	66	C04
2500	61	56	66	C04
2600	62	57	66	C04
2700	62	57	66	C04
2800	63	58	67	C04
2900	63	58	68	C04
3000	63	59	68	C04
3100	64	59	69	C04
3200	64	59	69	C04
3300	64	60	69	C04
3400	64	60	70	C04
3500	65	61	70	C04
3600	65	61	70	C04
3700	66	61	70	C04
3800	66	61	71	C04
3900	66	61	71	C04
4000	67	61	72	C04
4100	67	62	72	C04
4200	67	62	73	C04
4300	67	62	73	C04
4400	68	62	73	C04
4500	68	63	74	C04
4600	68	64	74	C04
4700	68	65	74	C04
4800	69	65	74	C04
4900	69	65	74	C04
5000	69	65	74	C04
5100	69	65	74	C04
5200	69	65	74	C04
5300	70	65	74	C04
5400	70	66	75	C04
5500	70	66	76	C04
5600	70	66	76	C04
5700	71	66	76	C04
5800	71	66	76	C04
5900	71	66	76	C04
6000	71	66	76	C04
6100	71	66	77	C04
6200	71	66	77	C04
6300	72	66	77	C04
6400	72	66	78	C04
6500	72	66	78	C04
6600	72	66	79	C04
6700	72	66	80	C04
6800	73	66	80	C04
6900	73	66	80	C04
7000	73	66	80	C04
7100	73	66	80	C04
7200	73	66	80	C04
7300	73	66	81	C04
7400	73	67	81	C04
7500	74	68	81	C04
7600	74	68	81	C04
7700	74	69	81	C04
7800	74	69	82	C04
7900	74	69	82	C04
8000	75	69	82	C04
8100	75	69	82	C04
8200	76	69	82	C04
8300	76	70	83	C04
8400	76	70	83	C04
8500	76	71	83	C04
8600	77	71	83	C04
8700	77	72	83	C04
8800	77	73	83	C04
8900	77	73	83	C04
9000	77	73	83	C04
9100	77	73	83	C04
9200	77	73	83	C04
9300	77	73	83	C04
9400	77	73	83	C04
9500	78	74	83	C04
9600	78	74	83	C04
9700	78	74	84	C04
9800	78	74	84	C04
9900	78	75	85	C04
10000	78	75	85	C04
10100	78	75	85	C04
10200	79	75	85	C04
10300	79	75	85	C04
10400	79	75	85	C04
10500	79	75	85	C04
10600	79	75	85	C04
10700	79	75	85	C04
10800	80	75	85	C04
10900	80	75	85	C04
11000	80	75	86	C04
11100	80	75	86	C04
11200	80	75	87	C04
11300	80	75	87	C04
11400	81	75	87	C04
11500	81	75	87	C04
11600	81	75	87	C04
11700	81	75	87	C04
11800	81	75	87	C04
11900	82	75	87	C04
12000	82	75	87	C04
12100	82	75	87	C04
12200	82	75	87	C04
12300	82	76	87	C04
12400	82	76	87	C04
12500	82	76	87	C04
12600	82	76	87	C04
12700	82	77	87	C04
12800	82	77	87	C04
12900	82	78	87	C04
13000	82	78	87	C04
13100	83	78	88	C04
13200	83	78	88	C04
13300	83	78	88	C04
13400	83	78	88	C04
13500	83	78	88	C04
13600	83	78	88	C04
13700	84	78	88	C04
13800	84	78	88	C04
13900	84	78	88	C04
14000	84	79	89	C04
14100	84	79	89	C04
14200	84	79	89	C04
14300	84	79	89	C04
14400	84	79	89	C04
14500	85	80	89	C04
14600	85	80	89	C04
14700	85	80	90	C04
14800	85	80	90	C04
14900	85	80	90	C04
15000	86	81	90	C04
15100	86	81	90	C04
15200	86	81	90	C04
15300	86	81	90	C04
15400	86	82	91	C04
15500	87	82	91	C04
15600	87	82	91	C04
15700	87	82	92	C04
15800	87	82	92	C04
15900	87	83	92	C04
16000	87	83	92	C04
16100	87	83	92	C04
16200	87	83	92	C04
16300	87	83	92	C04
16400	87	83	92	C04
16500	87	83	92	C04
16600	88	83	92	C04
16700	88	84	92	C04
16800	88	84	92	C04
16900	88	84	92	C04
17000	88	85	92	C04
17100	88	85	92	C04
17200	88	85	92	C04
17300	89	85	93	C04
17400	89	85	93	C04
17500	89	85	94	C04
17600	89	85	94	C04
17700	89	85	94	C04
17800	89	85	94	C04
17900	90	85	95	C04
17979	90	86	95	C04
18000	90	86	95	C04
18030	90	86	95	C04
18100	90	86	95	C04
18200	90	86	95	C04
18300	90	86	95	C04
18400	90	86	95	C04
18500	90	86	95	C04
18600	90	86	95	C04
18700	91	86	95	C04
18800	91	86	95	C04
18866	91	87	95	C04
18900	91	87	95	C04
19000	91	87	95	C04
19100	91	87	95	C04
19200	91	87	95	C04
19234	91	87	95	C04
19300	91	87	95	C04
19400	91	87	96	C04
19500	92	87	96	C04
19600	92	88	96	C04
19700	92	88	96	C04
19782	92	88	96	C04
19800	92	88	96	C04
19900	92	88	96	C04
20000	92	88	96	C04
20100	92	88	96	C04
20200	92	88	96	C04
20300	92	88	96	C04
20400	92	88	96	C04
20500	92	88	96	C04
20600	92	89	96	C04
20700	93	89	96	C04
20724	93	89	96	C04
20800	93	89	96	C04
20900	93	89	97	C04
21000	93	89	97	C04
21100	93	89	97	C04
21200	93	89	97	C04
21300	93	89	97	C04
21311	93	89	97	C04
21312	93	89	97	C04
21400	93	89	97	C04
21427	93	89	97	C04
21500	93	90	97	C04
21600	93	90	97	C04
21696	94	90	97	C04
21700	94	90	97	C04
21800	94	91	98	C04
21875	94	91	98	C04
21900	94	91	98	C04
21918	94	91	98	C04
21995	94	91	98	C04
22000	94	91	98	C04
22067	94	91	98	C04
22074	94	91	98	C04
22100	94	91	98	C04
22200	94	91	98	C04
22229	94	92	98	C04
22300	95	92	98	C04
22400	95	92	98	C04
22475	95	92	98	C04
22480	95	92	98	C04
22493	95	92	98	C04
22500	95	92	98	C04
22600	95	92	98	C04
22602	95	92	98	C04
22609	95	92	98	C04
22700	95	92	98	C04
22798	95	92	98	C04
22800	95	92	98	C04
22860	95	92	98	C04
22900	95	92	98	C04
23000	95	92	99	C04
23090	95	93	99	C04
23100	95	93	99	C04
23199	95	93	99	C04
23200	95	93	99	C04
23300	95	93	99	C04
23400	96	93	99	C04
23500	96	93	99	C04
23529	96	93	99	C04
23581	96	93	99	C04
23600	96	93	99	C04
23664	96	93	99	C04
23685	96	93	99	C04
23700	96	93	99	C04
23793	96	94	99	C04
23800	96	94	99	C04
23900	96	94	99	C04
23966	96	94	99	C04
24000	96	94	99	C04
24100	97	94	99	C04
24154	97	94	99	C04
24200	97	94	99	C04
24300	97	94	99	C04
24400	97	94	99	C04
24427	97	94	99	C04
24500	97	94	99	C04
24600	97	94	99	C04
24611	97	94	99	C04
24700	97	94	99	C04
24720	97	94	99	C04
24800	97	94	99	C04
24900	97	94	99	C04
24912	97	94	99	C04
24933	97	94	99	C04
25000	97	94	99	C04
25100	97	94	100	C04
25121	97	94	100	C04
25200	98	95	100	C04
25300	98	95	100	C04
25400	98	96	100	C04
25425	98	96	100	C04
25496	98	96	100	C04
25500	98	96	100	C04
25600	98	96	100	C04
25700	98	96	100	C04
25732	98	96	100	C04
25756	98	96	100	C04
25800	98	96	100	C04
25876	98	96	100	C04
25894	98	96	100	C04
25900	98	96	100	C04
26000	99	96	100	C04
26032	99	97	100	C04
26100	99	97	100	C04
26110	99	97	100	C04
26200	99	97	100	C04
26300	99	97	100	C04
26324	99	97	100	C04
26400	99	97	100	C04
26500	99	97	100	C04
26510	99	97	100	C04
26600	99	97	100	C04
26700	99	97	100	C04
26800	99	97	100	C04
26867	99	98	100	C04
26900	99	98	100	C04
27000	99	98	100	C04
27100	100	98	100	C04
27143	100	98	100	C04
27163	100	98	100	C04
27200	100	98	100	C04
27300	100	98	100	C04
27400	100	99	100	C04
27422	100	99	100	C04
27475	100	99	100	C04
27500	100	99	100	C04
27600	100	99	100	C04
27613	100	99	100	C04
27623	100	99	100	C04
27640	100	100	100	C04
1	1	1	1	C05
100	13	10	16	C05
200	16	13	20	C05
300	19	16	23	C05
400	21	18	25	C05
500	22	19	26	C05
600	23	19	28	C05
700	25	20	29	C05
800	26	21	31	C05
900	27	22	31	C05
1000	28	23	32	C05
1100	29	25	33	C05
1200	30	25	34	C05
1300	31	26	35	C05
1400	31	27	36	C05
1500	32	27	36	C05
1600	32	28	37	C05
1700	33	28	38	C05
1800	33	29	39	C05
1900	34	30	39	C05
2000	34	30	39	C05
2100	34	30	40	C05
2200	34	31	40	C05
2300	35	31	41	C05
2400	35	31	41	C05
2500	36	32	41	C05
2600	36	32	41	C05
2700	37	32	41	C05
2800	37	33	43	C05
2900	37	33	43	C05
3000	38	33	43	C05
3100	38	34	44	C05
3200	38	34	44	C05
3300	38	34	44	C05
3400	38	34	44	C05
3500	39	34	45	C05
3600	39	36	45	C05
3700	39	36	45	C05
3800	40	36	45	C05
3900	40	36	45	C05
4000	40	36	45	C05
4100	41	36	45	C05
4200	41	37	45	C05
4300	41	37	47	C05
4400	41	37	48	C05
4500	41	37	48	C05
4600	42	37	48	C05
4700	42	37	48	C05
4800	42	37	48	C05
4900	42	37	48	C05
5000	42	38	48	C05
5100	42	39	48	C05
5200	42	39	50	C05
5300	43	39	50	C05
5400	43	39	50	C05
5500	43	39	50	C05
5600	43	40	50	C05
5700	43	40	50	C05
5800	44	40	50	C05
5900	44	40	50	C05
6000	44	40	50	C05
6100	44	40	50	C05
6200	44	40	50	C05
6300	44	40	52	C05
6400	45	40	53	C05
6500	45	40	53	C05
6600	45	40	53	C05
6700	45	41	53	C05
6800	46	41	53	C05
6900	46	42	53	C05
7000	46	42	53	C05
7100	46	42	53	C05
7200	46	42	53	C05
7300	46	42	53	C05
7400	46	42	53	C05
7500	46	42	53	C05
7600	46	42	53	C05
7700	47	43	54	C05
7800	47	43	54	C05
7900	47	43	54	C05
8000	47	43	54	C05
8100	48	43	54	C05
8200	48	43	54	C05
8300	48	44	54	C05
8400	48	44	54	C05
8500	48	44	54	C05
8600	48	44	54	C05
8700	48	44	54	C05
8800	49	44	54	C05
8900	49	44	54	C05
9000	49	44	54	C05
9100	49	44	54	C05
9200	49	44	54	C05
9300	50	44	55	C05
9400	50	44	55	C05
9500	50	44	55	C05
9600	50	45	56	C05
9700	50	45	56	C05
9800	50	45	56	C05
9900	50	45	56	C05
10000	51	45	57	C05
10100	51	45	57	C05
10200	51	45	57	C05
10300	51	45	57	C05
10400	51	45	57	C05
10500	51	45	58	C05
10600	51	45	58	C05
10700	51	45	58	C05
10800	52	45	58	C05
10900	52	45	59	C05
11000	52	45	59	C05
11100	52	45	59	C05
11200	52	45	59	C05
11300	52	45	59	C05
11400	52	45	59	C05
11500	52	45	59	C05
11600	52	45	59	C05
11700	52	47	59	C05
11800	52	47	59	C05
11900	53	48	59	C05
12000	53	48	59	C05
12100	53	48	59	C05
12200	53	48	59	C05
12300	54	48	59	C05
12400	54	48	59	C05
12500	54	48	59	C05
12600	54	48	59	C05
12700	54	48	59	C05
12800	54	48	59	C05
12900	54	48	59	C05
13000	54	48	59	C05
13100	54	49	59	C05
13200	55	49	59	C05
13300	55	49	59	C05
13400	55	49	59	C05
13500	55	49	59	C05
13600	55	49	59	C05
13700	55	49	59	C05
13800	55	49	60	C05
13900	55	50	60	C05
14000	55	50	60	C05
14100	55	50	60	C05
14200	55	50	60	C05
14300	55	50	60	C05
14400	56	50	60	C05
14500	56	51	60	C05
14600	56	51	61	C05
14700	56	51	61	C05
14800	56	51	61	C05
14900	56	51	61	C05
15000	56	51	61	C05
15100	57	51	61	C05
15200	57	52	61	C05
15300	57	52	61	C05
15400	57	52	61	C05
15500	57	52	61	C05
15600	57	52	61	C05
15700	57	52	61	C05
15800	58	53	61	C05
15900	58	53	61	C05
16000	58	53	61	C05
16100	58	53	61	C05
16200	58	53	61	C05
16300	58	53	61	C05
16400	58	54	62	C05
16500	58	54	62	C05
16600	58	54	63	C05
16700	58	54	63	C05
16800	58	54	63	C05
16900	58	55	63	C05
17000	58	55	63	C05
17100	58	55	63	C05
17200	59	55	63	C05
17300	59	55	63	C05
17400	59	55	63	C05
17500	59	55	63	C05
17600	59	55	63	C05
17700	59	55	63	C05
17800	59	55	63	C05
17900	59	55	63	C05
17979	60	55	63	C05
18000	60	55	63	C05
18030	60	55	63	C05
18100	60	55	64	C05
18200	60	55	64	C05
18300	60	55	64	C05
18400	60	55	64	C05
18500	60	55	65	C05
18600	60	55	65	C05
18700	60	55	65	C05
18800	60	55	65	C05
18866	60	55	65	C05
18900	60	55	65	C05
19000	60	55	65	C05
19100	60	55	65	C05
19200	60	55	65	C05
19234	60	55	65	C05
19300	60	55	65	C05
19400	61	55	66	C05
19500	61	56	66	C05
19600	61	56	66	C05
19700	61	57	66	C05
19782	61	57	66	C05
19800	61	57	66	C05
19900	61	58	66	C05
20000	61	58	66	C05
20100	61	58	66	C05
20200	61	58	66	C05
20300	61	58	66	C05
20400	61	58	67	C05
20500	62	58	67	C05
20600	62	58	67	C05
20700	62	58	67	C05
20724	62	58	67	C05
20800	62	59	67	C05
20900	62	59	67	C05
21000	62	59	67	C05
21100	62	59	67	C05
21200	62	59	67	C05
21300	62	59	67	C05
21311	62	59	67	C05
21312	62	59	67	C05
21400	62	59	67	C05
21427	62	59	67	C05
21500	62	59	67	C05
21600	63	59	67	C05
21696	63	59	67	C05
21700	63	59	67	C05
21800	63	59	67	C05
21875	63	59	67	C05
21900	63	59	67	C05
21918	63	59	67	C05
21995	63	59	67	C05
22000	63	59	67	C05
22067	63	59	67	C05
22074	63	59	67	C05
22100	63	59	67	C05
22200	64	59	68	C05
22229	64	59	68	C05
22300	64	59	68	C05
22400	64	59	68	C05
22475	64	59	68	C05
22480	64	59	68	C05
22493	64	59	68	C05
22500	64	59	68	C05
22600	64	59	68	C05
22602	64	59	68	C05
22609	64	59	68	C05
22700	64	59	68	C05
22798	64	59	68	C05
22800	64	59	68	C05
22860	64	59	68	C05
22900	64	59	68	C05
23000	64	59	68	C05
23090	64	60	68	C05
23100	64	60	68	C05
23199	65	60	68	C05
23200	65	60	68	C05
23300	65	60	68	C05
23400	65	60	68	C05
23500	65	60	68	C05
23529	65	60	68	C05
23581	65	60	68	C05
23600	65	60	68	C05
23664	65	60	69	C05
23685	65	60	69	C05
23700	65	60	69	C05
23793	65	60	69	C05
23800	65	60	69	C05
23900	65	60	70	C05
23966	65	61	70	C05
24000	65	61	70	C05
24100	65	61	70	C05
24154	65	61	70	C05
24200	65	61	70	C05
24300	65	61	70	C05
24400	66	61	70	C05
24427	66	61	70	C05
24500	66	61	70	C05
24600	66	61	70	C05
24611	66	61	70	C05
24700	66	61	70	C05
24720	66	61	70	C05
24800	66	61	70	C05
24900	66	62	70	C05
24912	66	62	70	C05
24933	66	62	70	C05
25000	66	62	70	C05
25100	66	62	70	C05
25121	66	62	70	C05
25200	66	62	70	C05
25300	66	62	70	C05
25400	66	62	70	C05
25425	67	62	70	C05
25496	67	62	70	C05
25500	67	62	70	C05
25600	67	63	70	C05
25700	67	63	70	C05
25732	67	63	70	C05
25756	67	63	70	C05
25800	67	63	70	C05
25876	67	63	70	C05
25894	67	64	70	C05
25900	67	64	70	C05
26000	67	64	70	C05
26032	67	64	70	C05
26100	67	64	70	C05
26110	67	64	70	C05
26200	67	64	70	C05
26300	67	64	70	C05
26324	67	64	70	C05
26400	67	64	70	C05
26500	68	64	70	C05
26510	68	64	70	C05
26600	68	64	70	C05
26700	68	64	70	C05
26800	68	64	70	C05
26867	68	64	70	C05
26900	68	64	70	C05
27000	68	64	70	C05
27100	68	64	70	C05
27143	68	64	70	C05
27163	68	64	70	C05
27200	68	64	70	C05
27300	68	64	70	C05
27400	68	65	70	C05
27422	68	65	70	C05
27475	68	65	70	C05
27500	68	65	70	C05
27600	68	65	70	C05
27613	68	65	70	C05
27623	68	65	70	C05
27640	68	65	70	C05
27700	68	65	70	C05
27776	69	65	70	C05
27800	69	65	70	C05
27883	69	66	70	C05
27894	69	66	70	C05
27900	69	66	70	C05
28000	69	66	70	C05
28001	69	66	70	C05
28048	69	66	70	C05
28100	69	66	70	C05
28200	69	66	70	C05
28300	69	66	70	C05
28321	69	66	70	C05
28400	69	66	70	C05
28500	69	66	70	C05
28515	69	66	70	C05
28581	69	66	70	C05
28600	69	66	70	C05
28700	69	66	70	C05
28800	69	67	70	C05
28900	70	67	70	C05
29000	70	67	70	C05
29100	70	68	70	C05
29200	70	68	70	C05
29244	70	68	70	C05
29300	70	68	70	C05
29400	70	68	70	C05
29500	70	68	70	C05
29518	70	68	70	C05
29600	70	68	70	C05
29652	70	68	70	C05
29700	70	68	70	C05
29800	70	68	70	C05
29900	70	69	70	C05
29946	70	69	70	C05
30000	70	69	70	C05
30021	70	69	70	C05
30100	70	69	70	C05
30118	70	69	70	C05
30190	70	70	70	C05
1	1	1	1	C06
100	44	35	50	C06
200	63	56	71	C06
300	76	67	84	C06
400	85	76	94	C06
500	94	86	103	C06
600	99	90	108	C06
700	105	96	113	C06
800	110	100	117	C06
900	114	105	122	C06
1000	116	109	128	C06
1100	119	113	130	C06
1200	122	115	133	C06
1300	125	117	138	C06
1400	128	118	140	C06
1500	131	121	141	C06
1600	134	123	146	C06
1700	136	126	147	C06
1800	138	129	150	C06
1900	140	133	152	C06
2000	142	134	155	C06
2100	144	135	157	C06
2200	146	136	159	C06
2300	148	139	160	C06
2400	150	140	161	C06
2500	151	143	161	C06
2600	152	145	162	C06
2700	154	148	163	C06
2800	155	149	164	C06
2900	156	150	166	C06
3000	157	151	167	C06
3100	158	152	170	C06
3200	159	153	170	C06
3300	161	155	171	C06
3400	162	155	171	C06
3500	164	156	173	C06
3600	164	158	176	C06
3700	165	160	178	C06
3800	167	160	182	C06
3900	168	162	182	C06
4000	169	163	183	C06
4100	170	164	184	C06
4200	171	165	184	C06
4300	173	167	185	C06
4400	174	168	185	C06
4500	175	168	187	C06
4600	176	169	187	C06
4700	177	170	187	C06
4800	178	170	188	C06
4900	178	171	189	C06
5000	180	172	189	C06
5100	180	172	189	C06
5200	181	174	189	C06
5300	182	175	189	C06
5400	183	177	191	C06
5500	184	177	191	C06
5600	185	178	192	C06
5700	185	179	192	C06
5800	186	179	192	C06
5900	187	179	194	C06
6000	188	179	195	C06
6100	189	181	196	C06
6200	189	181	196	C06
6300	189	183	197	C06
6400	190	183	198	C06
6500	190	183	198	C06
6600	191	184	198	C06
6700	192	185	199	C06
6800	192	185	200	C06
6900	193	186	200	C06
7000	194	186	200	C06
7100	194	187	201	C06
7200	194	187	202	C06
7300	195	188	204	C06
7400	195	189	204	C06
7500	195	190	206	C06
7600	196	191	207	C06
7700	196	191	208	C06
7800	197	192	209	C06
7900	198	193	209	C06
8000	198	193	209	C06
8100	198	193	209	C06
8200	200	195	210	C06
8300	200	195	210	C06
8400	201	195	210	C06
8500	201	196	211	C06
8600	202	196	211	C06
8700	202	197	211	C06
8800	203	197	211	C06
8900	203	197	211	C06
9000	203	198	211	C06
9100	203	198	211	C06
9200	204	198	211	C06
9300	204	198	212	C06
9400	205	198	212	C06
9500	205	198	212	C06
9600	206	199	212	C06
9700	206	199	213	C06
9800	207	200	214	C06
9900	207	200	214	C06
10000	208	200	214	C06
10100	208	201	215	C06
10200	208	201	216	C06
10300	209	201	216	C06
10400	209	202	216	C06
10500	209	202	217	C06
10600	209	202	217	C06
10700	210	202	218	C06
10800	211	202	218	C06
10900	211	202	218	C06
11000	211	202	220	C06
11100	211	202	221	C06
11200	212	203	221	C06
11300	212	204	221	C06
11400	213	205	221	C06
11500	213	206	222	C06
11600	213	206	223	C06
11700	214	206	223	C06
11800	214	206	224	C06
11900	215	206	224	C06
12000	215	206	224	C06
12100	216	206	224	C06
12200	216	207	224	C06
12300	216	208	224	C06
12400	216	210	224	C06
12500	216	210	224	C06
12600	217	210	224	C06
12700	217	210	224	C06
12800	217	211	224	C06
12900	218	211	224	C06
13000	218	211	224	C06
13100	218	212	224	C06
13200	218	212	226	C06
13300	219	212	226	C06
13400	219	212	226	C06
13500	219	212	227	C06
13600	220	214	227	C06
13700	220	214	227	C06
13800	220	216	227	C06
13900	221	216	228	C06
14000	221	216	229	C06
14100	221	216	229	C06
14200	221	216	229	C06
14300	221	216	229	C06
14400	222	216	229	C06
14500	222	217	230	C06
14600	223	217	230	C06
14700	223	218	230	C06
14800	223	218	230	C06
14900	224	218	230	C06
15000	224	218	232	C06
15100	224	218	232	C06
15200	224	218	232	C06
15300	225	218	233	C06
15400	225	219	233	C06
15500	225	219	233	C06
15600	225	220	233	C06
15700	226	220	233	C06
15800	226	220	234	C06
15900	226	221	234	C06
16000	226	221	234	C06
16100	226	221	234	C06
16200	227	221	234	C06
16300	227	221	234	C06
16400	228	222	236	C06
16500	228	223	236	C06
16600	228	223	237	C06
16700	228	223	237	C06
16800	229	224	237	C06
16900	229	224	237	C06
17000	230	224	237	C06
17100	230	224	237	C06
17200	230	224	237	C06
17300	230	224	237	C06
17400	230	224	237	C06
17500	230	225	237	C06
17600	230	225	237	C06
17700	231	225	238	C06
17800	231	226	238	C06
17900	231	226	239	C06
17979	231	226	239	C06
18000	231	226	239	C06
18030	231	226	239	C06
18100	232	227	239	C06
18200	232	227	239	C06
18300	232	228	239	C06
18400	232	228	239	C06
18500	233	228	240	C06
18600	233	228	240	C06
18700	233	228	240	C06
18800	234	228	240	C06
18866	234	228	240	C06
18900	234	228	240	C06
19000	234	228	241	C06
19100	234	228	241	C06
19200	234	228	241	C06
19234	235	228	241	C06
19300	235	229	241	C06
19400	235	229	241	C06
19500	235	231	241	C06
19600	235	231	241	C06
19700	235	231	241	C06
19782	235	231	241	C06
19800	235	231	241	C06
19900	235	231	241	C06
20000	236	231	241	C06
20100	236	231	241	C06
20200	236	231	241	C06
20300	236	231	242	C06
20400	237	231	242	C06
20500	237	231	243	C06
20600	238	232	243	C06
20700	238	232	243	C06
20724	238	233	243	C06
20800	238	233	244	C06
20900	238	233	244	C06
21000	238	233	244	C06
21100	238	234	244	C06
21200	238	234	244	C06
21300	238	235	244	C06
21311	238	235	244	C06
21312	238	235	244	C06
21400	238	235	245	C06
21427	239	235	245	C06
21500	239	235	245	C06
21600	239	235	245	C06
21696	239	235	245	C06
21700	239	235	245	C06
21800	239	235	245	C06
21875	239	236	245	C06
21900	239	236	245	C06
21918	239	236	245	C06
21995	239	236	245	C06
22000	239	236	245	C06
22067	240	236	245	C06
22074	240	236	245	C06
22100	240	236	245	C06
22200	240	236	245	C06
22229	240	236	245	C06
22300	240	236	245	C06
22400	240	237	245	C06
22475	240	237	245	C06
22480	240	237	245	C06
22493	240	237	245	C06
22500	240	237	245	C06
22600	240	238	245	C06
22602	240	238	245	C06
22609	240	238	245	C06
22700	241	238	245	C06
22798	241	238	245	C06
22800	241	238	245	C06
22860	241	238	245	C06
22900	241	238	245	C06
23000	241	239	246	C06
23090	241	239	246	C06
23100	241	239	246	C06
23199	241	239	246	C06
23200	241	239	246	C06
23300	242	240	246	C06
23400	242	240	246	C06
23500	242	240	246	C06
23529	242	240	246	C06
23581	242	240	246	C06
23600	242	240	246	C06
23664	242	240	246	C06
23685	242	240	246	C06
23700	242	240	246	C06
23793	242	240	246	C06
23800	242	240	246	C06
23900	243	240	246	C06
23966	243	240	246	C06
24000	243	240	246	C06
24100	243	240	246	C06
24154	243	240	247	C06
24200	243	240	247	C06
24300	244	240	247	C06
24400	244	241	247	C06
24427	244	241	247	C06
24500	244	241	247	C06
24600	244	241	247	C06
24611	244	241	247	C06
24700	245	241	247	C06
24720	245	241	247	C06
24800	245	242	247	C06
24900	245	242	247	C06
24912	245	242	247	C06
24933	245	242	247	C06
25000	245	242	247	C06
25100	245	242	247	C06
25121	245	242	247	C06
25200	245	242	247	C06
25300	245	242	248	C06
25400	245	242	248	C06
25425	245	242	248	C06
25496	246	243	248	C06
25500	246	243	248	C06
25600	246	243	248	C06
25700	246	243	248	C06
25732	246	243	248	C06
25756	246	243	248	C06
25800	246	243	248	C06
25876	246	243	248	C06
25894	246	244	248	C06
25900	246	244	248	C06
26000	246	244	248	C06
26032	246	244	248	C06
26100	246	244	248	C06
26110	246	244	248	C06
26200	247	244	248	C06
26300	247	244	248	C06
26324	247	244	248	C06
26400	247	244	248	C06
26500	247	244	248	C06
26510	247	244	248	C06
26600	247	244	248	C06
26700	247	245	248	C06
26800	247	245	248	C06
26867	247	245	248	C06
26900	247	245	248	C06
27000	247	245	248	C06
27100	248	245	248	C06
27143	248	245	248	C06
27163	248	245	248	C06
27200	248	246	248	C06
27300	248	247	248	C06
27400	248	247	248	C06
27422	248	247	248	C06
27475	248	247	248	C06
27500	248	247	248	C06
27600	248	247	248	C06
27613	248	247	248	C06
27623	248	247	248	C06
27640	248	247	248	C06
27700	248	247	248	C06
27776	248	248	248	C06
1	1	1	1	C07
100	25	19	28	C07
200	33	27	39	C07
300	38	32	44	C07
400	42	36	48	C07
500	45	40	52	C07
600	48	42	54	C07
700	50	44	55	C07
800	52	48	57	C07
900	54	50	60	C07
1000	56	51	60	C07
1100	58	52	62	C07
1200	59	53	63	C07
1300	60	54	65	C07
1400	62	56	66	C07
1500	62	57	66	C07
1600	63	58	67	C07
1700	64	59	68	C07
1800	65	60	69	C07
1900	66	61	71	C07
2000	67	62	74	C07
2100	68	63	74	C07
[truncated: 26,372 more rows]
