# Supplementary material for: The difference of human gut microbiome in colorectal cancer with and without metastases
Source: Front Oncol. 2022 Nov 1;12:982744. doi: 10.3389/fonc.2022.982744 (PMC9665410; doi:10.3389/fonc.2022.982744)
Supplement: Supplementary file 1 [file DataSheet_1.zip › Data/3 Bray_curtis_OTU.anosim.txt]

Call:
anosim(x = input.dist, grouping = group, permutations = 999) 
Dissimilarity: 

ANOSIM statistic R: 0.05811 
      Significance: 0.003 

Permutation: free
Number of permutations: 999

Upper quantiles of permutations (null model):
   90%    95%  97.5%    99% 
0.0192 0.0275 0.0339 0.0401 

Dissimilarity ranks between and within classes:
        0%     25%  50%     75% 100%    N
Between  1 1028.75 2077 3038.75 4004 2700
C        5  519.00 1309 2237.00 3918  435
T       35 1156.50 2310 3473.50 4005  435
M        7 1375.50 2057 2895.00 3775  435
