# Supplementary material for: The difference of human gut microbiome in colorectal cancer with and without metastases
Source: Front Oncol. 2022 Nov 1;12:982744. doi: 10.3389/fonc.2022.982744 (PMC9665410; doi:10.3389/fonc.2022.982744)
Supplement: Supplementary file 1 [file DataSheet_1.zip › Data/4 venn.txt]

0表示样本中不包含，1表示样本中包含，counts列表示包含的个数

 C T M counts
 0 0 1     27
 0 1 0     14
 0 1 1     34
 1 0 0     68
 1 0 1     43
 1 1 0     45
 1 1 1    463


------
样本名之间是有"::"连接，后面对应的OTU数及OTU名

$`C::T::M   463个`
  [1] "OTU1"   "OTU2"   "OTU3"   "OTU4"   "OTU5"   "OTU6"   "OTU7"   "OTU8"  
  [9] "OTU9"   "OTU10"  "OTU11"  "OTU12"  "OTU13"  "OTU14"  "OTU15"  "OTU16" 
 [17] "OTU17"  "OTU18"  "OTU19"  "OTU20"  "OTU21"  "OTU22"  "OTU23"  "OTU24" 
 [25] "OTU26"  "OTU27"  "OTU28"  "OTU29"  "OTU30"  "OTU31"  "OTU32"  "OTU33" 
 [33] "OTU34"  "OTU35"  "OTU36"  "OTU37"  "OTU38"  "OTU39"  "OTU40"  "OTU41" 
 [41] "OTU42"  "OTU43"  "OTU44"  "OTU45"  "OTU46"  "OTU47"  "OTU48"  "OTU49" 
 [49] "OTU50"  "OTU51"  "OTU53"  "OTU54"  "OTU55"  "OTU56"  "OTU57"  "OTU58" 
 [57] "OTU59"  "OTU60"  "OTU61"  "OTU62"  "OTU63"  "OTU64"  "OTU65"  "OTU66" 
 [65] "OTU67"  "OTU68"  "OTU69"  "OTU70"  "OTU71"  "OTU72"  "OTU73"  "OTU74" 
 [73] "OTU75"  "OTU76"  "OTU77"  "OTU78"  "OTU79"  "OTU80"  "OTU81"  "OTU82" 
 [81] "OTU83"  "OTU84"  "OTU85"  "OTU86"  "OTU87"  "OTU88"  "OTU89"  "OTU90" 
 [89] "OTU91"  "OTU92"  "OTU93"  "OTU94"  "OTU95"  "OTU96"  "OTU97"  "OTU98" 
 [97] "OTU99"  "OTU100" "OTU101" "OTU102" "OTU103" "OTU104" "OTU105" "OTU106"
[105] "OTU107" "OTU108" "OTU109" "OTU110" "OTU111" "OTU112" "OTU113" "OTU114"
[113] "OTU115" "OTU116" "OTU118" "OTU119" "OTU120" "OTU121" "OTU122" "OTU123"
[121] "OTU124" "OTU125" "OTU126" "OTU127" "OTU128" "OTU129" "OTU130" "OTU131"
[129] "OTU132" "OTU133" "OTU134" "OTU135" "OTU136" "OTU137" "OTU138" "OTU139"
[137] "OTU140" "OTU141" "OTU142" "OTU143" "OTU144" "OTU145" "OTU150" "OTU151"
[145] "OTU153" "OTU154" "OTU155" "OTU156" "OTU157" "OTU158" "OTU159" "OTU160"
[153] "OTU162" "OTU165" "OTU166" "OTU167" "OTU169" "OTU171" "OTU173" "OTU174"
[161] "OTU175" "OTU178" "OTU179" "OTU180" "OTU182" "OTU183" "OTU184" "OTU186"
[169] "OTU187" "OTU190" "OTU191" "OTU192" "OTU193" "OTU194" "OTU196" "OTU197"
[177] "OTU198" "OTU201" "OTU202" "OTU203" "OTU204" "OTU205" "OTU206" "OTU209"
[185] "OTU210" "OTU211" "OTU213" "OTU214" "OTU215" "OTU216" "OTU217" "OTU218"
[193] "OTU219" "OTU220" "OTU222" "OTU223" "OTU225" "OTU226" "OTU228" "OTU230"
[201] "OTU231" "OTU232" "OTU233" "OTU234" "OTU235" "OTU236" "OTU239" "OTU240"
[209] "OTU241" "OTU242" "OTU243" "OTU245" "OTU246" "OTU247" "OTU248" "OTU249"
[217] "OTU251" "OTU252" "OTU255" "OTU257" "OTU260" "OTU261" "OTU262" "OTU265"
[225] "OTU267" "OTU268" "OTU269" "OTU270" "OTU271" "OTU272" "OTU273" "OTU275"
[233] "OTU276" "OTU278" "OTU279" "OTU281" "OTU284" "OTU286" "OTU287" "OTU288"
[241] "OTU289" "OTU294" "OTU295" "OTU296" "OTU297" "OTU298" "OTU299" "OTU300"
[249] "OTU302" "OTU305" "OTU306" "OTU308" "OTU309" "OTU311" "OTU313" "OTU314"
[257] "OTU315" "OTU317" "OTU319" "OTU320" "OTU321" "OTU323" "OTU325" "OTU326"
[265] "OTU328" "OTU330" "OTU331" "OTU332" "OTU333" "OTU334" "OTU335" "OTU337"
[273] "OTU339" "OTU342" "OTU343" "OTU344" "OTU346" "OTU348" "OTU350" "OTU351"
[281] "OTU353" "OTU354" "OTU355" "OTU356" "OTU360" "OTU362" "OTU363" "OTU364"
[289] "OTU365" "OTU368" "OTU369" "OTU370" "OTU371" "OTU372" "OTU374" "OTU375"
[297] "OTU379" "OTU380" "OTU384" "OTU385" "OTU388" "OTU390" "OTU391" "OTU394"
[305] "OTU396" "OTU398" "OTU399" "OTU400" "OTU401" "OTU403" "OTU405" "OTU406"
[313] "OTU409" "OTU415" "OTU416" "OTU419" "OTU420" "OTU421" "OTU422" "OTU423"
[321] "OTU424" "OTU425" "OTU426" "OTU427" "OTU430" "OTU431" "OTU432" "OTU433"
[329] "OTU434" "OTU435" "OTU436" "OTU438" "OTU439" "OTU442" "OTU443" "OTU447"
[337] "OTU449" "OTU451" "OTU456" "OTU457" "OTU458" "OTU460" "OTU461" "OTU462"
[345] "OTU463" "OTU467" "OTU468" "OTU469" "OTU471" "OTU474" "OTU475" "OTU478"
[353] "OTU480" "OTU481" "OTU483" "OTU484" "OTU488" "OTU489" "OTU491" "OTU492"
[361] "OTU493" "OTU494" "OTU495" "OTU496" "OTU500" "OTU503" "OTU504" "OTU505"
[369] "OTU506" "OTU507" "OTU508" "OTU509" "OTU510" "OTU514" "OTU515" "OTU517"
[377] "OTU518" "OTU519" "OTU520" "OTU521" "OTU522" "OTU525" "OTU528" "OTU529"
[385] "OTU530" "OTU531" "OTU532" "OTU534" "OTU535" "OTU537" "OTU538" "OTU539"
[393] "OTU542" "OTU544" "OTU546" "OTU547" "OTU548" "OTU549" "OTU551" "OTU552"
[401] "OTU553" "OTU557" "OTU560" "OTU563" "OTU564" "OTU565" "OTU568" "OTU570"
[409] "OTU572" "OTU573" "OTU574" "OTU575" "OTU585" "OTU586" "OTU587" "OTU588"
[417] "OTU589" "OTU590" "OTU591" "OTU592" "OTU594" "OTU595" "OTU596" "OTU600"
[425] "OTU602" "OTU603" "OTU606" "OTU608" "OTU609" "OTU610" "OTU614" "OTU616"
[433] "OTU618" "OTU619" "OTU620" "OTU624" "OTU636" "OTU643" "OTU647" "OTU648"
[441] "OTU650" "OTU651" "OTU652" "OTU657" "OTU659" "OTU662" "OTU663" "OTU664"
[449] "OTU665" "OTU666" "OTU670" "OTU673" "OTU680" "OTU683" "OTU696" "OTU697"
[457] "OTU699" "OTU702" "OTU703" "OTU705" "OTU706" "OTU709" "OTU718"

$`C::M   43个`
 [1] "OTU52"  "OTU152" "OTU168" "OTU188" "OTU227" "OTU250" "OTU253" "OTU258"
 [9] "OTU259" "OTU291" "OTU293" "OTU307" "OTU316" "OTU329" "OTU336" "OTU338"
[17] "OTU345" "OTU367" "OTU376" "OTU397" "OTU402" "OTU408" "OTU410" "OTU417"
[25] "OTU437" "OTU450" "OTU459" "OTU473" "OTU479" "OTU482" "OTU485" "OTU501"
[33] "OTU576" "OTU578" "OTU579" "OTU597" "OTU598" "OTU601" "OTU615" "OTU629"
[41] "OTU688" "OTU692" "OTU700"

$`C   68个`
 [1] "OTU117" "OTU147" "OTU172" "OTU177" "OTU221" "OTU229" "OTU266" "OTU290"
 [9] "OTU292" "OTU304" "OTU324" "OTU327" "OTU340" "OTU382" "OTU392" "OTU395"
[17] "OTU413" "OTU418" "OTU444" "OTU445" "OTU453" "OTU454" "OTU455" "OTU464"
[25] "OTU465" "OTU466" "OTU470" "OTU487" "OTU497" "OTU502" "OTU545" "OTU555"
[33] "OTU566" "OTU567" "OTU577" "OTU580" "OTU582" "OTU584" "OTU605" "OTU611"
[41] "OTU626" "OTU627" "OTU628" "OTU630" "OTU632" "OTU635" "OTU640" "OTU641"
[49] "OTU644" "OTU646" "OTU649" "OTU653" "OTU654" "OTU655" "OTU660" "OTU668"
[57] "OTU678" "OTU685" "OTU686" "OTU690" "OTU691" "OTU701" "OTU707" "OTU708"
[65] "OTU710" "OTU711" "OTU712" "OTU716"

$`C::T   45个`
 [1] "OTU148" "OTU149" "OTU161" "OTU163" "OTU164" "OTU199" "OTU208" "OTU237"
 [9] "OTU238" "OTU277" "OTU283" "OTU310" "OTU318" "OTU352" "OTU361" "OTU373"
[17] "OTU378" "OTU383" "OTU393" "OTU407" "OTU429" "OTU440" "OTU472" "OTU476"
[25] "OTU486" "OTU498" "OTU512" "OTU513" "OTU524" "OTU533" "OTU556" "OTU559"
[33] "OTU561" "OTU562" "OTU583" "OTU604" "OTU621" "OTU622" "OTU625" "OTU634"
[41] "OTU638" "OTU642" "OTU679" "OTU682" "OTU704"

$`T   14个`
 [1] "OTU170" "OTU176" "OTU244" "OTU274" "OTU282" "OTU349" "OTU381" "OTU516"
 [9] "OTU523" "OTU550" "OTU613" "OTU661" "OTU671" "OTU675"

$`T::M   34个`
 [1] "OTU181" "OTU207" "OTU224" "OTU263" "OTU280" "OTU285" "OTU312" "OTU341"
 [9] "OTU347" "OTU366" "OTU404" "OTU411" "OTU412" "OTU441" "OTU446" "OTU448"
[17] "OTU452" "OTU490" "OTU527" "OTU543" "OTU554" "OTU558" "OTU569" "OTU617"
[25] "OTU633" "OTU637" "OTU639" "OTU645" "OTU658" "OTU667" "OTU677" "OTU681"
[33] "OTU689" "OTU693"

$`M   27个`
 [1] "OTU146" "OTU185" "OTU189" "OTU195" "OTU200" "OTU256" "OTU303" "OTU322"
 [9] "OTU357" "OTU358" "OTU359" "OTU377" "OTU386" "OTU387" "OTU389" "OTU414"
[17] "OTU428" "OTU477" "OTU499" "OTU536" "OTU540" "OTU541" "OTU571" "OTU593"
[25] "OTU672" "OTU695" "OTU715"
