# Supplementary material for: The difference of human gut microbiome in colorectal cancer with and without metastases
Source: Front Oncol. 2022 Nov 1;12:982744. doi: 10.3389/fonc.2022.982744 (PMC9665410; doi:10.3389/fonc.2022.982744)
Supplement: Supplementary file 1 [file DataSheet_1.zip › Data/5 Histogram of species distribution at phylum level.xls]

## Sheet: 1.门水平物种分布柱状图.xls
names	C01	C02	C03	C04	C05	C06	C07	C08	C09	C10	C11	C12	C13	C14	C15	C16	C17	C18	C19	C20	C21	C22	C23	C24	C25	C26	C27	C28	C29	C30	T01	T02	T03	T04	T05	T06	T07	T08	T09	T10	T11	T12	T13	T14	T15	T16	T17	T18	T19
Bacteroidetes	0.604073	0.61386	0.228935	0.287265	0.365287	0.333273	0.688094	0.607493	0.269526	0.654908	0.649843	0.510432	0.570307	0.593424	0.576757	0.514628	0.521476	0.553584	0.573114	0.584605	0.780087	0.601815	0.529956	0.473737	0.509847	0.522593	0.53836	0.451875	0.682002	0.562637	0.513357	0.506661	0.378761	0.48317	0.429687	0.407904	0.410664	0.582242	0.358795	0.424965	0.277383	0.519828	0.41158	0.463081	0.283938	0.00109424	0.470895	0.449998	0.651341
Firmicutes	0.306462	0.340043	0.711046	0.6233	0.537695	0.613803	0.286235	0.342686	0.687368	0.274908	0.115073	0.41145	0.382727	0.329896	0.388335	0.184977	0.389411	0.324154	0.354393	0.358172	0.182723	0.303251	0.383177	0.308785	0.436642	0.41458	0.421959	0.479091	0.150478	0.374547	0.426057	0.392635	0.574692	0.320777	0.483946	0.438385	0.394582	0.25048	0.494538	0.42505	0.515255	0.439539	0.393603	0.357439	0.50434	0.994666	0.396713	0.453237	0.267603
Proteobacteria	0.0726156	0.0408728	0.0232575	0.0670405	0.0340841	0.0258137	0.02532	0.0341209	0.0263919	0.0673862	0.0320837	0.0667886	0.0453074	0.0525893	0.0232978	0.186318	0.0867052	0.0224202	0.0544009	0.0524458	0.035405	0.0887275	0.0765166	0.0774288	0.0157113	0.0570898	0.0382984	0.0640766	0.0844494	0.0154054	0.0368918	0.0322346	0.0304172	0.188807	0.0437758	0.0351805	0.172465	0.0433114	0.135212	0.0140677	0.0334263	0.0353819	0.024181	0.0518529	0.0549012	0.00013678	0.0493002	0.0915021	0.0791007
Actinobacteria	0.0148014	0.00491703	0.00105551	0.0222504	0.0626366	0.0185772	0.000210416	0.0153894	0.00964251	0.00219846	0.000124235	0.0042303	0.000485437	0.00105345	0.00651083	0.0222352	0.0011641	0.0595295	0.0145318	0.000427838	0.00170947	0.00448919	0.00140713	0.00132811	0.0262914	0.000904676	0.000891375	0.00401322	0.00124583	0.00457784	0.00795081	0.00159127	0.0113808	0.00707941	0.00258795	0.0144573	0.00434901	0.12259	0.00415764	0.130562	0.00671907	0.00510629	0.0125468	0.00419432	0.00234621	0.00266721	0.0184928	0.000674794	0.000796438
Fusobacteria	3.86458e-05	0	0	0	0	0	7.01385e-05	0	0.000142852	0	0.202814	0	0	0.0219284	0.00247098	0.0917203	0.000682402	0.0072157	8.2802e-05	0.00427838	7.59763e-05	0.00135336	0	0.138721	0.011362	0.00461861	0	0.000101174	0.0817353	0	0	0.000272789	0	0	0	0.102343	4.53022e-05	0.000166903	0.00716529	0	0	3.62148e-05	0.000273748	0.123433	0.1373	0	0	0.00112466	0.000253412
Verrucomicrobia	0	7.68285e-05	0	0	0	0.000432028	0	0.000116586	0.000285704	0	0	3.585e-05	0.000566343	0	0.000235331	0	0.000160565	0.0328388	0	0	0	0	0	0	0	0.000166651	0.000461056	0.000607042	0	0.0427133	0.00482349	0.000863833	0	0.00010018	0.000263181	0	0.00874332	0.00079279	0	0	0.109829	0	0.155306	0	0.0130918	0.0013678	0.0505611	0	0
Tenericutes	0.0014299	0	0.0301365	0	0	0	0	0	0.00185708	0	0	0.0048039	0.000283172	0.000970282	0	0	0	0	0	0	0	0	0.0050344	0	0	0	0	0	0	0	0.0107601	0	0.00302943	0	0.0341258	0	0	0	0	0.00450508	0.00169033	0	0	0	0.00398855	0	0	0	0
Synergistetes	0	0.000153657	0.000545951	0	0	0.00147609	0	3.88621e-05	0.000214278	0.00046634	0	0.00032265	0	0	0.000156887	0	0.00032113	3.68148e-05	0.00082802	0	0	3.30087e-05	0.000406504	0	7.3303e-05	0	0	0.000134898	0	0	0	0.0646511	0.00114627	0	0.000482498	0.000783239	0.00892453	0.000166903	4.42302e-05	0	0.0554006	0	0.00250935	0	0	6.83901e-05	0.00991888	4.49863e-05	0
Lentisphaerae	0.000541042	3.84143e-05	0.00484076	0	0	0.00644441	0	0	0.00289275	0	0	0.00161325	0.000242718	2.77223e-05	0.00223564	0	0	0.000220889	0.000372609	0	0	0	0.00137586	0	0	0	0	0.000101174	0	0.000119422	0	0	8.18766e-05	0	0.00443021	0	0.000181209	4.17258e-05	0	0.000765013	4.22583e-05	0	0	0	0	0	0.00390871	0.00337397	0
Cyanobacteria	0	0	0	0	0	0	0	0	0	0	0	0	0	0	0	0	0	0	0.00219425	0	0	0	0.00165729	0	0	0	0	0	0	0	0	0	0	0	0	0	0	0	0	0	0	0	0	0	0	0	0	0	0
Saccharibacteria	3.86458e-05	3.84143e-05	0.00010919	0.000108538	0.000298112	0	7.01385e-05	0.000155448	3.5713e-05	0.00013324	6.21176e-05	0.00032265	8.09061e-05	5.54447e-05	0	0.000121904	8.02826e-05	0	4.1401e-05	3.56532e-05	0	0.000330087	0.000125078	0	7.3303e-05	4.76145e-05	3.07371e-05	0	8.89878e-05	0	0.000159016	0.00109116	0	6.67869e-05	4.38635e-05	0.000946413	4.53022e-05	0.000208629	8.84603e-05	8.50015e-05	0.00025355	7.24297e-05	0	0	0	0	8.40583e-05	0	0.000905043
unclassified	0	0	7.27934e-05	3.61795e-05	0	0.000180012	0	0	0.0016428	0	0	0	0	5.54447e-05	0	0	0	0	4.1401e-05	3.56532e-05	0	0	0.000343965	0	0	0	0	0	0	0	0	0	0.00049126	0	0.000657952	0	0	0	0	0	0	3.62148e-05	0	0	9.38482e-05	0	0.000126088	4.49863e-05	0
[truncated: 41 more columns]
