# Supplementary material for: The difference of human gut microbiome in colorectal cancer with and without metastases
Source: Front Oncol. 2022 Nov 1;12:982744. doi: 10.3389/fonc.2022.982744 (PMC9665410; doi:10.3389/fonc.2022.982744)
Supplement: Supplementary file 1 [file DataSheet_1.zip › Data/6 Alpha diversity box diagram overall.xls]

key	p	p.adj	p.format	p.signif	method	min	mean	max
sobs	0.0864475457643875	0.17	0.0864	ns	Kruskal-Wallis	38	152.288888888889	286
chao	0.0408638627635065	0.12	0.0409	*	Kruskal-Wallis	44	180.310697488889	325.714286
ace	0.00669661003098336	0.04	0.0067	**	Kruskal-Wallis	48.456158	183.798720588889	315.429477
shannon	0.312920197251746	0.38	0.3129	ns	Kruskal-Wallis	0.059526	3.09546067777778	4.243418
simpson	0.562213832896908	0.56	0.5622	ns	Kruskal-Wallis	0.024739	0.107249788888889	0.986105
PD_whole_tree	0.130410306234824	0.2	0.1304	ns	Kruskal-Wallis	4.96879	14.501788	30.50231
