# Supplementary material for: The difference of human gut microbiome in colorectal cancer with and without metastases
Source: Front Oncol. 2022 Nov 1;12:982744. doi: 10.3389/fonc.2022.982744 (PMC9665410; doi:10.3389/fonc.2022.982744)
Supplement: Supplementary file 1 [file DataSheet_1.zip › Data/7 Simpson.data.xls]

## Sheet: 3.辛普森指数图数据Simpson.data.xls
numsampled	X0.03	lci	hci	sample_name
1	0	0	0	C01
100	0.1491	0.077	0.223	C01
200	0.1542	0.1145	0.2043	C01
300	0.1577	0.1282	0.1988	C01
400	0.158	0.1316	0.1904	C01
500	0.1589	0.1317	0.1828	C01
600	0.1536	0.1332	0.1833	C01
700	0.1519	0.1334	0.1821	C01
800	0.1531	0.1358	0.1814	C01
900	0.1531	0.1371	0.18	C01
1000	0.1548	0.1396	0.1767	C01
1100	0.1536	0.1361	0.1773	C01
1200	0.1555	0.1376	0.1768	C01
1300	0.1538	0.1388	0.1736	C01
1400	0.1531	0.1396	0.1759	C01
1500	0.1541	0.1377	0.1714	C01
1600	0.1555	0.1385	0.1711	C01
1700	0.1556	0.1409	0.1692	C01
1800	0.155	0.1424	0.1701	C01
1900	0.1551	0.1429	0.1703	C01
2000	0.1549	0.1432	0.1694	C01
2100	0.1535	0.1433	0.1706	C01
2200	0.1534	0.1448	0.1703	C01
2300	0.1536	0.1451	0.1705	C01
2400	0.1532	0.145	0.1684	C01
2500	0.1533	0.1438	0.1672	C01
2600	0.1535	0.1451	0.1659	C01
2700	0.1544	0.1451	0.1664	C01
2800	0.1544	0.1445	0.1668	C01
2900	0.1542	0.1451	0.1683	C01
3000	0.1543	0.1445	0.1687	C01
3100	0.1543	0.1455	0.1679	C01
3200	0.1545	0.145	0.1683	C01
3300	0.1545	0.1456	0.1682	C01
3400	0.1543	0.1454	0.1687	C01
3500	0.1546	0.1449	0.1683	C01
3600	0.1545	0.1451	0.1694	C01
3700	0.1541	0.1452	0.1694	C01
3800	0.155	0.1459	0.1687	C01
3900	0.155	0.1457	0.1677	C01
4000	0.1544	0.1455	0.1677	C01
4100	0.1549	0.1456	0.1678	C01
4200	0.1547	0.1461	0.1682	C01
4300	0.1543	0.1467	0.1666	C01
4400	0.1541	0.1472	0.1675	C01
4500	0.1541	0.1476	0.1664	C01
4600	0.1544	0.1478	0.1655	C01
4700	0.1539	0.1468	0.1661	C01
4800	0.1541	0.1475	0.1668	C01
4900	0.1542	0.1475	0.1668	C01
5000	0.154	0.1473	0.1669	C01
5100	0.1544	0.1465	0.1664	C01
5200	0.1541	0.1469	0.1666	C01
5300	0.1546	0.1479	0.1664	C01
5400	0.1545	0.1472	0.1668	C01
5500	0.154	0.1474	0.166	C01
5600	0.1545	0.1468	0.1657	C01
5700	0.154	0.1478	0.1652	C01
5800	0.1543	0.1474	0.1649	C01
5900	0.1542	0.1475	0.165	C01
6000	0.1547	0.1477	0.1656	C01
6100	0.1543	0.1481	0.1653	C01
6200	0.1542	0.1483	0.1646	C01
6300	0.1547	0.1484	0.1646	C01
6400	0.1542	0.1484	0.1639	C01
6500	0.1545	0.1486	0.1635	C01
6600	0.1546	0.1486	0.1635	C01
6700	0.1548	0.1491	0.1636	C01
6800	0.155	0.1491	0.1641	C01
6900	0.155	0.1496	0.1646	C01
7000	0.1552	0.1496	0.164	C01
7100	0.1551	0.1494	0.1641	C01
7200	0.155	0.1491	0.1639	C01
7300	0.1554	0.149	0.1641	C01
7400	0.1552	0.1489	0.1633	C01
7500	0.155	0.1491	0.1624	C01
7600	0.1551	0.1487	0.1618	C01
7700	0.1551	0.1488	0.162	C01
7800	0.1549	0.1491	0.1617	C01
7900	0.1547	0.1497	0.1615	C01
8000	0.1549	0.1497	0.161	C01
8100	0.1548	0.1494	0.1609	C01
8200	0.1543	0.149	0.1603	C01
8300	0.1547	0.1491	0.1605	C01
8400	0.1548	0.1488	0.1603	C01
8500	0.1549	0.1492	0.1605	C01
8600	0.1549	0.1489	0.1604	C01
8700	0.1549	0.1489	0.1601	C01
8800	0.1552	0.1485	0.1608	C01
8900	0.1552	0.1489	0.1609	C01
9000	0.1553	0.1489	0.1611	C01
9100	0.1553	0.1493	0.1609	C01
9200	0.1555	0.1494	0.1604	C01
9300	0.1551	0.1494	0.1601	C01
9400	0.1552	0.1495	0.1604	C01
9500	0.1552	0.1495	0.1607	C01
9600	0.1553	0.1498	0.1607	C01
9700	0.1555	0.15	0.1607	C01
9800	0.1554	0.1504	0.1604	C01
9900	0.1554	0.1505	0.1606	C01
10000	0.1553	0.1504	0.1608	C01
10100	0.1555	0.1506	0.1608	C01
10200	0.1556	0.1506	0.1607	C01
10300	0.1556	0.1507	0.1608	C01
10400	0.1556	0.1504	0.1606	C01
10500	0.1554	0.1504	0.1608	C01
10600	0.1559	0.1506	0.1608	C01
10700	0.1556	0.1509	0.1607	C01
10800	0.1556	0.1511	0.1605	C01
10900	0.1555	0.1513	0.1606	C01
11000	0.1556	0.1516	0.1601	C01
11100	0.1557	0.1513	0.1603	C01
11200	0.1559	0.1514	0.1604	C01
11300	0.1558	0.1513	0.1599	C01
11400	0.1557	0.1517	0.1605	C01
11500	0.1555	0.1517	0.1608	C01
11600	0.1557	0.1519	0.1606	C01
11700	0.1556	0.1518	0.1606	C01
11800	0.1554	0.1516	0.1604	C01
11900	0.1554	0.152	0.1602	C01
12000	0.1551	0.1521	0.1599	C01
12100	0.1554	0.1521	0.1598	C01
12200	0.1555	0.1523	0.16	C01
12300	0.1555	0.1523	0.1602	C01
12400	0.1556	0.1519	0.1601	C01
12500	0.1556	0.152	0.1601	C01
12600	0.1555	0.1522	0.16	C01
12700	0.1556	0.1523	0.1602	C01
12800	0.1557	0.152	0.1604	C01
12900	0.1555	0.1522	0.1603	C01
13000	0.1554	0.1526	0.1598	C01
13100	0.1555	0.1523	0.1598	C01
13200	0.1556	0.1528	0.1598	C01
13300	0.1555	0.1525	0.1595	C01
13400	0.1555	0.152	0.1593	C01
13500	0.1557	0.152	0.1593	C01
13600	0.1555	0.1522	0.1591	C01
13700	0.1553	0.1521	0.1592	C01
13800	0.1554	0.1522	0.1595	C01
13900	0.1555	0.1525	0.1599	C01
14000	0.1555	0.1525	0.1596	C01
14100	0.1556	0.1525	0.1593	C01
14200	0.1556	0.1525	0.1596	C01
14300	0.1557	0.1527	0.1598	C01
14400	0.1556	0.1526	0.1599	C01
14500	0.1556	0.1526	0.16	C01
14600	0.1554	0.1529	0.1599	C01
14700	0.1554	0.1529	0.1597	C01
14800	0.1554	0.153	0.1599	C01
14900	0.1555	0.1528	0.1596	C01
15000	0.1553	0.1529	0.1595	C01
15100	0.1555	0.1526	0.1594	C01
15200	0.1555	0.1528	0.1594	C01
15300	0.1555	0.1529	0.1592	C01
15400	0.1554	0.1526	0.1594	C01
15500	0.1555	0.153	0.159	C01
15600	0.1556	0.1532	0.1588	C01
15700	0.1554	0.1532	0.1588	C01
15800	0.1557	0.1534	0.1587	C01
15900	0.1557	0.1532	0.1586	C01
16000	0.1558	0.1533	0.1589	C01
16100	0.1556	0.1535	0.1588	C01
16200	0.1558	0.1537	0.1589	C01
16300	0.1557	0.1535	0.1589	C01
16400	0.1557	0.1534	0.1586	C01
16500	0.1556	0.1536	0.1585	C01
16600	0.1558	0.1535	0.1586	C01
16700	0.1557	0.1534	0.1588	C01
16800	0.1556	0.1533	0.1588	C01
16900	0.1557	0.1532	0.1585	C01
17000	0.1559	0.1532	0.1585	C01
17100	0.156	0.1532	0.1582	C01
17200	0.1559	0.1534	0.1582	C01
17300	0.1559	0.1535	0.158	C01
17400	0.1561	0.1533	0.1578	C01
17500	0.156	0.1534	0.158	C01
17600	0.156	0.1534	0.1579	C01
17700	0.1559	0.1536	0.1582	C01
17800	0.1559	0.1537	0.1582	C01
17900	0.156	0.1537	0.1582	C01
17979	0.1559	0.1535	0.1581	C01
18000	0.156	0.1534	0.1579	C01
18030	0.1559	0.1535	0.158	C01
18100	0.156	0.1535	0.1581	C01
18200	0.1559	0.1537	0.158	C01
18300	0.1559	0.1533	0.158	C01
18400	0.1559	0.1535	0.1581	C01
18500	0.1558	0.1537	0.1583	C01
18600	0.1557	0.1538	0.1584	C01
18700	0.1558	0.1537	0.1584	C01
18800	0.1558	0.1538	0.1583	C01
18866	0.1558	0.1536	0.1583	C01
18900	0.1558	0.1538	0.1582	C01
19000	0.1558	0.1538	0.1582	C01
19100	0.1559	0.1538	0.1585	C01
19200	0.1558	0.1537	0.1586	C01
19234	0.1557	0.1538	0.1585	C01
19300	0.1559	0.154	0.1585	C01
19400	0.1558	0.1539	0.1584	C01
19500	0.1558	0.1542	0.1581	C01
19600	0.1558	0.1543	0.1581	C01
19700	0.156	0.1542	0.1582	C01
19782	0.156	0.1541	0.1581	C01
19800	0.1559	0.154	0.1581	C01
19900	0.156	0.154	0.158	C01
20000	0.1559	0.154	0.1579	C01
20100	0.156	0.1542	0.1577	C01
20200	0.1561	0.1542	0.1575	C01
20300	0.1559	0.1541	0.1576	C01
20400	0.1558	0.1539	0.1576	C01
20500	0.1559	0.1537	0.1577	C01
20600	0.156	0.1536	0.1575	C01
20700	0.1559	0.1536	0.1576	C01
20724	0.1559	0.1536	0.1576	C01
20800	0.156	0.1537	0.1575	C01
20900	0.156	0.1537	0.1576	C01
21000	0.156	0.1538	0.1576	C01
21100	0.1559	0.1537	0.1576	C01
21200	0.1558	0.1539	0.1577	C01
21300	0.1559	0.1539	0.1575	C01
21311	0.1559	0.154	0.1575	C01
21312	0.1559	0.154	0.1575	C01
21400	0.1559	0.154	0.1573	C01
21427	0.1559	0.154	0.1573	C01
21500	0.1558	0.1539	0.1572	C01
21600	0.1556	0.1539	0.1572	C01
21696	0.1556	0.1539	0.1572	C01
21700	0.1556	0.1539	0.1572	C01
21800	0.1556	0.154	0.1572	C01
21875	0.1556	0.1541	0.1573	C01
21900	0.1555	0.1539	0.1574	C01
21918	0.1555	0.1539	0.1574	C01
21995	0.1556	0.154	0.1574	C01
22000	0.1555	0.1541	0.1575	C01
22067	0.1556	0.1541	0.1574	C01
22074	0.1556	0.1542	0.1575	C01
22100	0.1556	0.154	0.1575	C01
22200	0.1557	0.1541	0.1575	C01
22229	0.1557	0.1542	0.1575	C01
22300	0.1556	0.1542	0.1572	C01
22400	0.1556	0.1546	0.1573	C01
22475	0.1556	0.1544	0.1572	C01
22480	0.1556	0.1544	0.1573	C01
22493	0.1556	0.1543	0.1573	C01
22500	0.1556	0.1543	0.1573	C01
22600	0.1556	0.1545	0.1572	C01
22602	0.1556	0.1545	0.1572	C01
22609	0.1555	0.1546	0.1572	C01
22700	0.1557	0.1546	0.1572	C01
22798	0.1557	0.1546	0.1571	C01
22800	0.1557	0.1546	0.1571	C01
22860	0.1557	0.1546	0.1571	C01
22900	0.1558	0.1546	0.1572	C01
23000	0.1558	0.1546	0.1571	C01
23090	0.1558	0.1547	0.1571	C01
23100	0.1558	0.1547	0.157	C01
23199	0.1557	0.1548	0.1569	C01
23200	0.1558	0.1548	0.1569	C01
23300	0.1557	0.1548	0.1569	C01
23400	0.1557	0.1546	0.1569	C01
23500	0.1557	0.1546	0.1567	C01
23529	0.1557	0.1545	0.1567	C01
23581	0.1557	0.1544	0.1567	C01
23600	0.1557	0.1545	0.1568	C01
23664	0.1558	0.1547	0.1569	C01
23685	0.1558	0.1546	0.1568	C01
23700	0.1558	0.1546	0.1568	C01
23793	0.1557	0.1546	0.1567	C01
23800	0.1557	0.1546	0.1568	C01
23900	0.1558	0.1547	0.1567	C01
23966	0.1557	0.1547	0.1567	C01
24000	0.1557	0.1548	0.1568	C01
24100	0.1557	0.1547	0.1568	C01
24154	0.1557	0.1547	0.1567	C01
24200	0.1557	0.1548	0.1566	C01
24300	0.1556	0.1548	0.1567	C01
24400	0.1556	0.1549	0.1567	C01
24427	0.1556	0.1549	0.1567	C01
24500	0.1556	0.1549	0.1566	C01
24600	0.1555	0.1549	0.1566	C01
24611	0.1556	0.1549	0.1565	C01
24700	0.1556	0.155	0.1565	C01
24720	0.1557	0.155	0.1565	C01
24800	0.1556	0.1549	0.1566	C01
24900	0.1557	0.1548	0.1565	C01
24912	0.1556	0.1548	0.1565	C01
24933	0.1557	0.1549	0.1565	C01
25000	0.1557	0.155	0.1564	C01
25100	0.1558	0.1551	0.1564	C01
25121	0.1558	0.1551	0.1565	C01
25200	0.1557	0.155	0.1565	C01
25300	0.1558	0.155	0.1565	C01
25400	0.1558	0.1551	0.1563	C01
25425	0.1558	0.1552	0.1563	C01
25496	0.1557	0.1553	0.1564	C01
25500	0.1558	0.1554	0.1564	C01
25600	0.1558	0.1554	0.1562	C01
25700	0.1557	0.1554	0.1561	C01
25732	0.1558	0.1555	0.1562	C01
25756	0.1557	0.1555	0.1561	C01
25800	0.1557	0.1555	0.1559	C01
25876	0.1557	0.1557	0.1557	C01
1	0	0	0	C02
100	0.0863	0.0648	0.1267	C02
200	0.0852	0.0691	0.1071	C02
300	0.0853	0.0674	0.1039	C02
400	0.0849	0.0707	0.1007	C02
500	0.0852	0.0705	0.0999	C02
600	0.085	0.0718	0.0971	C02
700	0.0848	0.0755	0.0977	C02
800	0.0855	0.0767	0.0968	C02
900	0.0849	0.0758	0.0947	C02
1000	0.0847	0.0755	0.0937	C02
1100	0.0848	0.077	0.0936	C02
1200	0.0846	0.0779	0.0929	C02
1300	0.0853	0.0781	0.0931	C02
1400	0.0846	0.0774	0.0918	C02
1500	0.0844	0.0776	0.0915	C02
1600	0.0845	0.0779	0.0908	C02
1700	0.0848	0.0792	0.0905	C02
1800	0.0845	0.0789	0.0894	C02
1900	0.0845	0.0801	0.0898	C02
2000	0.0842	0.0807	0.0906	C02
2100	0.0846	0.0807	0.0907	C02
2200	0.0844	0.081	0.0899	C02
2300	0.0844	0.0808	0.0901	C02
2400	0.0846	0.0806	0.0899	C02
2500	0.0849	0.0805	0.0898	C02
2600	0.0846	0.0805	0.0895	C02
2700	0.0846	0.0803	0.0896	C02
2800	0.0844	0.0809	0.0891	C02
2900	0.0844	0.081	0.0889	C02
3000	0.0844	0.0813	0.0888	C02
3100	0.0843	0.0818	0.0885	C02
3200	0.0843	0.0817	0.0889	C02
3300	0.0842	0.0815	0.0895	C02
3400	0.0842	0.0819	0.0894	C02
3500	0.0843	0.0821	0.0895	C02
3600	0.0842	0.0824	0.0892	C02
3700	0.0842	0.0823	0.0888	C02
3800	0.0843	0.0816	0.0887	C02
3900	0.0844	0.0817	0.0882	C02
4000	0.0844	0.0815	0.0882	C02
4100	0.0844	0.0814	0.088	C02
4200	0.0845	0.0815	0.0885	C02
4300	0.0846	0.0815	0.088	C02
4400	0.0847	0.0816	0.0883	C02
4500	0.0846	0.0817	0.0881	C02
4600	0.0846	0.0814	0.0882	C02
4700	0.0847	0.0818	0.0879	C02
4800	0.0847	0.0821	0.0879	C02
4900	0.0846	0.0824	0.0882	C02
5000	0.0844	0.0824	0.0882	C02
5100	0.0847	0.0824	0.088	C02
5200	0.0846	0.0825	0.0879	C02
5300	0.0846	0.0824	0.0879	C02
5400	0.0846	0.082	0.0879	C02
5500	0.0847	0.0822	0.0879	C02
5600	0.0846	0.0822	0.0877	C02
5700	0.0847	0.0823	0.088	C02
5800	0.0847	0.0823	0.088	C02
5900	0.0849	0.0825	0.0876	C02
6000	0.0849	0.0827	0.0876	C02
6100	0.0848	0.0828	0.0874	C02
6200	0.0847	0.0827	0.0873	C02
6300	0.0846	0.0825	0.0871	C02
6400	0.0848	0.0827	0.0869	C02
6500	0.0847	0.0827	0.0868	C02
6600	0.0849	0.0827	0.0867	C02
6700	0.0847	0.0831	0.0869	C02
6800	0.0847	0.0832	0.0868	C02
6900	0.0844	0.0831	0.0869	C02
7000	0.0846	0.0832	0.0872	C02
7100	0.0847	0.0831	0.0869	C02
7200	0.0846	0.0832	0.0869	C02
7300	0.0846	0.0832	0.0869	C02
7400	0.0847	0.0832	0.0869	C02
7500	0.0846	0.0831	0.0867	C02
7600	0.0845	0.0833	0.0869	C02
7700	0.0846	0.0832	0.0867	C02
7800	0.0847	0.0833	0.0867	C02
7900	0.0847	0.0831	0.087	C02
8000	0.0848	0.0834	0.0867	C02
8100	0.0847	0.0833	0.0868	C02
8200	0.0847	0.0834	0.0867	C02
8300	0.0847	0.0834	0.0867	C02
8400	0.0848	0.0833	0.0867	C02
8500	0.0848	0.0831	0.0865	C02
8600	0.0848	0.083	0.0867	C02
8700	0.0849	0.0832	0.0868	C02
8800	0.0848	0.0832	0.0869	C02
8900	0.0848	0.0831	0.0867	C02
9000	0.0848	0.083	0.0868	C02
9100	0.0849	0.0828	0.087	C02
9200	0.0849	0.083	0.087	C02
9300	0.085	0.083	0.087	C02
9400	0.085	0.083	0.0869	C02
9500	0.0849	0.0829	0.087	C02
9600	0.0849	0.0828	0.0868	C02
9700	0.0849	0.083	0.0868	C02
9800	0.0848	0.0829	0.0868	C02
9900	0.0848	0.0827	0.0866	C02
10000	0.0848	0.0827	0.0866	C02
10100	0.0848	0.0828	0.0865	C02
10200	0.0848	0.0828	0.0867	C02
10300	0.0849	0.0829	0.0866	C02
10400	0.0849	0.0828	0.0866	C02
10500	0.0848	0.0829	0.0865	C02
10600	0.0848	0.0828	0.0866	C02
10700	0.0848	0.083	0.0865	C02
10800	0.0848	0.083	0.0864	C02
10900	0.0848	0.083	0.0865	C02
11000	0.0848	0.0829	0.0865	C02
11100	0.0848	0.0829	0.0865	C02
11200	0.0848	0.0829	0.0865	C02
11300	0.0848	0.0829	0.0865	C02
11400	0.0849	0.0829	0.0865	C02
11500	0.0848	0.0829	0.0864	C02
11600	0.0848	0.083	0.0862	C02
11700	0.0847	0.083	0.0863	C02
11800	0.0846	0.0831	0.0862	C02
11900	0.0846	0.0832	0.0863	C02
12000	0.0847	0.0834	0.0862	C02
12100	0.0847	0.0834	0.0862	C02
12200	0.0847	0.0834	0.0863	C02
12300	0.0848	0.0835	0.0864	C02
12400	0.0847	0.0835	0.0863	C02
12500	0.0847	0.0834	0.0863	C02
12600	0.0846	0.0834	0.0863	C02
12700	0.0846	0.0834	0.0862	C02
12800	0.0848	0.0833	0.0862	C02
12900	0.0847	0.0832	0.0861	C02
13000	0.0847	0.0835	0.0861	C02
13100	0.0848	0.0836	0.0862	C02
13200	0.0848	0.0837	0.0862	C02
13300	0.0849	0.0837	0.0861	C02
13400	0.0849	0.0836	0.086	C02
13500	0.0849	0.0837	0.086	C02
13600	0.0849	0.0837	0.0861	C02
13700	0.0849	0.0836	0.0862	C02
13800	0.0849	0.0837	0.086	C02
13900	0.0848	0.0838	0.086	C02
14000	0.0848	0.0839	0.086	C02
14100	0.0848	0.0839	0.0859	C02
14200	0.0848	0.0838	0.086	C02
14300	0.0848	0.0839	0.086	C02
14400	0.0848	0.0839	0.0859	C02
14500	0.0848	0.0839	0.0859	C02
14600	0.0848	0.0838	0.0859	C02
14700	0.0847	0.0839	0.0859	C02
14800	0.0848	0.0839	0.0859	C02
14900	0.0848	0.084	0.086	C02
15000	0.0848	0.0839	0.0859	C02
15100	0.0848	0.0838	0.086	C02
15200	0.0848	0.0838	0.0859	C02
15300	0.0848	0.0838	0.0858	C02
15400	0.0848	0.0837	0.0858	C02
15500	0.0848	0.0837	0.0859	C02
15600	0.0848	0.0837	0.0858	C02
15700	0.0848	0.0837	0.0858	C02
15800	0.0848	0.0838	0.0858	C02
15900	0.0848	0.0837	0.0857	C02
16000	0.0848	0.0837	0.0859	C02
16100	0.0848	0.0837	0.0859	C02
16200	0.0847	0.0836	0.0859	C02
16300	0.0847	0.0837	0.0859	C02
16400	0.0847	0.0838	0.0859	C02
16500	0.0847	0.0838	0.0858	C02
16600	0.0847	0.0837	0.0859	C02
16700	0.0847	0.0836	0.0858	C02
16800	0.0848	0.0837	0.0859	C02
16900	0.0848	0.0837	0.0859	C02
17000	0.0848	0.0836	0.0859	C02
17100	0.0849	0.0836	0.0859	C02
17200	0.0849	0.0837	0.0859	C02
17300	0.0849	0.0837	0.0859	C02
17400	0.0848	0.0837	0.0859	C02
17500	0.0848	0.0838	0.086	C02
17600	0.0848	0.0838	0.0859	C02
17700	0.0848	0.0839	0.0859	C02
17800	0.0848	0.0839	0.0858	C02
17900	0.0848	0.0839	0.0858	C02
17979	0.0849	0.0838	0.0858	C02
18000	0.0849	0.0838	0.0858	C02
18030	0.0849	0.0838	0.0858	C02
18100	0.0848	0.0838	0.0858	C02
18200	0.0849	0.0839	0.0857	C02
18300	0.0848	0.0839	0.0858	C02
18400	0.0849	0.0838	0.0857	C02
18500	0.0849	0.0839	0.0857	C02
18600	0.0849	0.0838	0.0857	C02
18700	0.0849	0.0838	0.0856	C02
18800	0.0849	0.0839	0.0857	C02
18866	0.0849	0.0838	0.0857	C02
18900	0.0849	0.0838	0.0857	C02
19000	0.0849	0.0839	0.0857	C02
19100	0.0849	0.084	0.0857	C02
19200	0.0849	0.084	0.0857	C02
19234	0.0849	0.084	0.0856	C02
19300	0.0849	0.0839	0.0857	C02
19400	0.0849	0.084	0.0857	C02
19500	0.085	0.0841	0.0857	C02
19600	0.0849	0.084	0.0857	C02
19700	0.0849	0.0841	0.0856	C02
19782	0.0849	0.0841	0.0857	C02
19800	0.0849	0.0841	0.0857	C02
19900	0.0848	0.0841	0.0857	C02
20000	0.0848	0.0842	0.0856	C02
20100	0.0849	0.0841	0.0856	C02
20200	0.0849	0.0842	0.0856	C02
20300	0.0849	0.0841	0.0856	C02
20400	0.0849	0.0842	0.0856	C02
20500	0.0848	0.0842	0.0856	C02
20600	0.0849	0.0842	0.0855	C02
20700	0.0849	0.0842	0.0856	C02
20724	0.0849	0.0842	0.0856	C02
20800	0.0849	0.0842	0.0855	C02
20900	0.0849	0.0842	0.0856	C02
21000	0.0849	0.0841	0.0856	C02
21100	0.0849	0.0841	0.0857	C02
21200	0.0849	0.0842	0.0856	C02
21300	0.0849	0.0841	0.0856	C02
21311	0.0848	0.0842	0.0856	C02
21312	0.0848	0.0842	0.0856	C02
21400	0.0849	0.0843	0.0856	C02
21427	0.0849	0.0842	0.0855	C02
21500	0.0849	0.0842	0.0856	C02
21600	0.0849	0.0841	0.0856	C02
21696	0.0849	0.0841	0.0856	C02
21700	0.0849	0.0841	0.0856	C02
21800	0.0849	0.0842	0.0856	C02
21875	0.0848	0.0842	0.0856	C02
21900	0.0849	0.0842	0.0855	C02
21918	0.0849	0.0842	0.0855	C02
21995	0.0849	0.0842	0.0856	C02
22000	0.0849	0.0842	0.0856	C02
22067	0.0849	0.0842	0.0856	C02
22074	0.0849	0.0842	0.0856	C02
22100	0.0849	0.0842	0.0856	C02
22200	0.0849	0.0842	0.0856	C02
22229	0.0849	0.0842	0.0856	C02
22300	0.0849	0.0843	0.0856	C02
22400	0.0849	0.0843	0.0855	C02
22475	0.085	0.0843	0.0855	C02
22480	0.085	0.0843	0.0855	C02
22493	0.0849	0.0843	0.0855	C02
22500	0.0849	0.0843	0.0855	C02
22600	0.085	0.0843	0.0856	C02
22602	0.085	0.0843	0.0856	C02
22609	0.085	0.0843	0.0856	C02
22700	0.0849	0.0843	0.0855	C02
22798	0.0849	0.0844	0.0855	C02
22800	0.085	0.0844	0.0855	C02
22860	0.0849	0.0844	0.0855	C02
22900	0.0849	0.0844	0.0855	C02
23000	0.0849	0.0845	0.0854	C02
23090	0.0849	0.0845	0.0854	C02
23100	0.0849	0.0845	0.0854	C02
23199	0.0849	0.0845	0.0855	C02
23200	0.0849	0.0845	0.0855	C02
23300	0.0849	0.0845	0.0854	C02
23400	0.085	0.0845	0.0854	C02
23500	0.085	0.0845	0.0854	C02
23529	0.085	0.0845	0.0854	C02
23581	0.0849	0.0845	0.0854	C02
23600	0.0849	0.0845	0.0854	C02
23664	0.0849	0.0845	0.0854	C02
23685	0.0849	0.0845	0.0854	C02
23700	0.0849	0.0845	0.0854	C02
23793	0.085	0.0846	0.0854	C02
23800	0.0849	0.0846	0.0854	C02
23900	0.0849	0.0846	0.0854	C02
23966	0.0849	0.0845	0.0854	C02
24000	0.0849	0.0845	0.0854	C02
24100	0.0849	0.0846	0.0853	C02
24154	0.0849	0.0846	0.0853	C02
24200	0.0849	0.0846	0.0853	C02
24300	0.0849	0.0846	0.0853	C02
24400	0.085	0.0847	0.0853	C02
24427	0.0849	0.0847	0.0853	C02
24500	0.0849	0.0846	0.0853	C02
24600	0.0849	0.0846	0.0853	C02
24611	0.0849	0.0846	0.0852	C02
24700	0.0849	0.0846	0.0853	C02
24720	0.0849	0.0846	0.0853	C02
24800	0.0849	0.0846	0.0853	C02
24900	0.0849	0.0846	0.0853	C02
24912	0.0849	0.0846	0.0853	C02
24933	0.0849	0.0847	0.0853	C02
25000	0.0849	0.0847	0.0853	C02
25100	0.0849	0.0847	0.0852	C02
25121	0.0849	0.0847	0.0853	C02
25200	0.0849	0.0846	0.0853	C02
25300	0.085	0.0847	0.0853	C02
25400	0.0849	0.0847	0.0853	C02
25425	0.085	0.0847	0.0852	C02
25496	0.085	0.0847	0.0852	C02
25500	0.0849	0.0847	0.0852	C02
25600	0.085	0.0847	0.0852	C02
25700	0.085	0.0848	0.0851	C02
25732	0.085	0.0848	0.0851	C02
25756	0.0849	0.0848	0.0851	C02
25800	0.085	0.0848	0.0851	C02
25876	0.085	0.0849	0.0851	C02
25894	0.085	0.0849	0.085	C02
25900	0.085	0.0849	0.0851	C02
26000	0.085	0.0849	0.085	C02
26032	0.085	0.085	0.085	C02
1	0	0	0	C03
100	0.0394	0.0271	0.0568	C03
200	0.0389	0.0321	0.0517	C03
300	0.0394	0.0328	0.0491	C03
400	0.0406	0.0328	0.0477	C03
500	0.0398	0.0344	0.0449	C03
600	0.0398	0.0342	0.0455	C03
700	0.0402	0.0353	0.0462	C03
800	0.0402	0.0353	0.0453	C03
900	0.0398	0.0354	0.0458	C03
1000	0.0402	0.0353	0.0447	C03
1100	0.0403	0.0347	0.0445	C03
1200	0.0405	0.0349	0.0435	C03
1300	0.0403	0.0354	0.0441	C03
1400	0.0398	0.035	0.0432	C03
1500	0.0399	0.0365	0.0432	C03
1600	0.0401	0.0364	0.0428	C03
1700	0.04	0.0363	0.0429	C03
1800	0.0403	0.0362	0.0425	C03
1900	0.04	0.0361	0.0428	C03
2000	0.0399	0.0363	0.0431	C03
2100	0.0402	0.0365	0.0425	C03
2200	0.0399	0.0363	0.0424	C03
2300	0.04	0.0368	0.0428	C03
2400	0.0399	0.0367	0.0426	C03
2500	0.0399	0.0369	0.0426	C03
2600	0.04	0.0368	0.0432	C03
2700	0.0398	0.0371	0.0429	C03
2800	0.04	0.0371	0.0426	C03
2900	0.0401	0.0372	0.043	C03
3000	0.04	0.0372	0.0426	C03
3100	0.0398	0.0373	0.0429	C03
3200	0.0397	0.0373	0.0425	C03
3300	0.0397	0.0376	0.0424	C03
3400	0.04	0.0379	0.0422	C03
3500	0.04	0.0382	0.0423	C03
3600	0.04	0.0379	0.0423	C03
3700	0.0399	0.0376	0.0426	C03
3800	0.04	0.0377	0.0423	C03
3900	0.0399	0.0377	0.0421	C03
4000	0.04	0.0378	0.0422	C03
4100	0.0401	0.038	0.0423	C03
4200	0.0401	0.0379	0.0426	C03
4300	0.0401	0.038	0.0426	C03
4400	0.04	0.038	0.0426	C03
4500	0.04	0.0381	0.0423	C03
4600	0.0399	0.038	0.0423	C03
4700	0.0399	0.0378	0.0423	C03
4800	0.0399	0.038	0.0422	C03
4900	0.0399	0.0383	0.0418	C03
5000	0.04	0.0381	0.0419	C03
5100	0.0399	0.0382	0.0419	C03
5200	0.0399	0.0382	0.0419	C03
5300	0.0399	0.0381	0.0416	C03
5400	0.0398	0.0381	0.0417	C03
5500	0.0398	0.0381	0.0416	C03
5600	0.0399	0.0382	0.0417	C03
5700	0.0399	0.0383	0.0417	C03
5800	0.0399	0.0384	0.0416	C03
5900	0.0399	0.0383	0.0417	C03
6000	0.0399	0.0383	0.0416	C03
6100	0.0401	0.0383	0.0415	C03
6200	0.04	0.0385	0.0416	C03
6300	0.04	0.0384	0.0415	C03
6400	0.04	0.0385	0.0415	C03
6500	0.0402	0.0386	0.0414	C03
6600	0.0402	0.0385	0.0414	C03
6700	0.0402	0.0386	0.0415	C03
6800	0.0402	0.0388	0.0413	C03
6900	0.0403	0.0389	0.0413	C03
7000	0.0403	0.0389	0.0414	C03
7100	0.0403	0.039	0.0414	C03
7200	0.0403	0.0388	0.0413	C03
7300	0.0403	0.0387	0.0413	C03
7400	0.0403	0.0388	0.0412	C03
7500	0.0402	0.0387	0.0412	C03
7600	0.0402	0.0387	0.0411	C03
7700	0.0401	0.0387	0.0412	C03
7800	0.0402	0.0387	0.0411	C03
7900	0.0403	0.0387	0.0411	C03
8000	0.0403	0.0387	0.0411	C03
8100	0.0402	0.0388	0.041	C03
8200	0.0402	0.0388	0.041	C03
8300	0.0401	0.0388	0.0411	C03
8400	0.0401	0.0388	0.0412	C03
8500	0.0402	0.0388	0.0411	C03
8600	0.0401	0.0389	0.041	C03
8700	0.0402	0.0388	0.0411	C03
8800	0.0402	0.0388	0.041	C03
8900	0.0401	0.0388	0.0409	C03
9000	0.0401	0.0388	0.041	C03
9100	0.0401	0.0388	0.041	C03
9200	0.0401	0.039	0.0411	C03
9300	0.0401	0.0389	0.0409	C03
9400	0.0401	0.0389	0.0407	C03
9500	0.0401	0.0388	0.0408	C03
9600	0.0402	0.0388	0.0408	C03
9700	0.0401	0.0389	0.0408	C03
9800	0.0401	0.0389	0.0409	C03
9900	0.0401	0.039	0.0408	C03
10000	0.0401	0.0389	0.0409	C03
10100	0.0401	0.039	0.0408	C03
10200	0.0401	0.039	0.0409	C03
10300	0.0401	0.0391	0.0409	C03
10400	0.0401	0.039	0.0408	C03
10500	0.0401	0.039	0.0408	C03
10600	0.0401	0.039	0.0409	C03
10700	0.0401	0.0389	0.0408	C03
10800	0.0401	0.0389	0.0409	C03
10900	0.04	0.0389	0.0409	C03
11000	0.0401	0.0389	0.0409	C03
11100	0.04	0.039	0.0408	C03
11200	0.04	0.0389	0.0409	C03
11300	0.04	0.039	0.041	C03
11400	0.04	0.039	0.041	C03
11500	0.0401	0.039	0.0409	C03
11600	0.04	0.039	0.041	C03
11700	0.0401	0.0391	0.0411	C03
11800	0.0401	0.0392	0.041	C03
11900	0.0401	0.0392	0.0409	C03
12000	0.0401	0.0392	0.0409	C03
12100	0.0401	0.0392	0.041	C03
12200	0.0401	0.0392	0.0409	C03
12300	0.0401	0.0391	0.041	C03
12400	0.0401	0.0392	0.0409	C03
12500	0.0401	0.0392	0.0408	C03
12600	0.0401	0.0392	0.0409	C03
12700	0.0401	0.0393	0.0409	C03
12800	0.0402	0.0393	0.0408	C03
12900	0.0402	0.0393	0.0408	C03
13000	0.0401	0.0393	0.041	C03
13100	0.0401	0.0394	0.0409	C03
13200	0.0401	0.0394	0.0409	C03
13300	0.0402	0.0394	0.0409	C03
13400	0.0402	0.0394	0.0408	C03
13500	0.0402	0.0394	0.0409	C03
13600	0.0401	0.0393	0.0408	C03
13700	0.0401	0.0393	0.0408	C03
13800	0.0402	0.0393	0.0408	C03
13900	0.0402	0.0393	0.0409	C03
14000	0.0402	0.0393	0.041	C03
14100	0.0401	0.0393	0.041	C03
14200	0.0402	0.0393	0.0409	C03
14300	0.0402	0.0393	0.0408	C03
14400	0.0402	0.0392	0.0408	C03
14500	0.0401	0.0392	0.0408	C03
14600	0.0401	0.0393	0.0408	C03
14700	0.0402	0.0393	0.041	C03
14800	0.0402	0.0393	0.041	C03
14900	0.0402	0.0394	0.0409	C03
15000	0.0402	0.0393	0.041	C03
15100	0.0401	0.0393	0.0408	C03
15200	0.0401	0.0393	0.0409	C03
15300	0.0401	0.0393	0.0408	C03
15400	0.0401	0.0393	0.0408	C03
15500	0.0401	0.0394	0.0407	C03
15600	0.0401	0.0394	0.0408	C03
15700	0.0401	0.0394	0.0408	C03
15800	0.0401	0.0393	0.0408	C03
15900	0.0402	0.0393	0.0407	C03
16000	0.0402	0.0394	0.0409	C03
16100	0.0402	0.0394	0.0409	C03
16200	0.0402	0.0393	0.0408	C03
16300	0.0402	0.0394	0.0408	C03
16400	0.0402	0.0394	0.0408	C03
16500	0.0402	0.0394	0.0408	C03
16600	0.0402	0.0395	0.0407	C03
16700	0.0402	0.0394	0.0408	C03
16800	0.0402	0.0395	0.0408	C03
16900	0.0402	0.0394	0.0408	C03
17000	0.0403	0.0394	0.0408	C03
17100	0.0402	0.0394	0.0407	C03
17200	0.0402	0.0394	0.0408	C03
17300	0.0402	0.0394	0.0408	C03
17400	0.0402	0.0395	0.0407	C03
17500	0.0401	0.0394	0.0407	C03
17600	0.0401	0.0394	0.0407	C03
17700	0.0402	0.0394	0.0407	C03
17800	0.0402	0.0394	0.0407	C03
17900	0.0402	0.0395	0.0407	C03
17979	0.0402	0.0395	0.0407	C03
18000	0.0402	0.0395	0.0407	C03
18030	0.0402	0.0395	0.0407	C03
18100	0.0402	0.0395	0.0408	C03
18200	0.0401	0.0395	0.0407	C03
18300	0.0402	0.0395	0.0407	C03
18400	0.0401	0.0395	0.0408	C03
18500	0.0401	0.0395	0.0407	C03
18600	0.0401	0.0395	0.0406	C03
18700	0.0401	0.0395	0.0407	C03
18800	0.0401	0.0394	0.0407	C03
18866	0.0401	0.0395	0.0407	C03
18900	0.0401	0.0395	0.0407	C03
19000	0.0401	0.0395	0.0406	C03
19100	0.0401	0.0395	0.0406	C03
19200	0.0401	0.0395	0.0406	C03
19234	0.0401	0.0395	0.0406	C03
19300	0.0401	0.0396	0.0406	C03
19400	0.0401	0.0396	0.0406	C03
19500	0.0401	0.0395	0.0406	C03
19600	0.0401	0.0395	0.0406	C03
19700	0.0401	0.0394	0.0406	C03
19782	0.0401	0.0395	0.0406	C03
19800	0.0401	0.0395	0.0406	C03
19900	0.0401	0.0396	0.0407	C03
20000	0.0401	0.0396	0.0406	C03
20100	0.0401	0.0396	0.0406	C03
20200	0.0401	0.0396	0.0406	C03
20300	0.0401	0.0396	0.0406	C03
20400	0.0401	0.0396	0.0406	C03
20500	0.0401	0.0396	0.0406	C03
20600	0.0401	0.0396	0.0406	C03
20700	0.0401	0.0396	0.0406	C03
20724	0.0401	0.0396	0.0407	C03
20800	0.0401	0.0396	0.0407	C03
20900	0.0401	0.0396	0.0406	C03
21000	0.0401	0.0396	0.0406	C03
21100	0.0401	0.0396	0.0406	C03
21200	0.0401	0.0396	0.0406	C03
21300	0.0401	0.0396	0.0406	C03
21311	0.0401	0.0396	0.0406	C03
21312	0.0401	0.0395	0.0406	C03
21400	0.0401	0.0396	0.0406	C03
21427	0.0401	0.0395	0.0406	C03
21500	0.0401	0.0395	0.0406	C03
21600	0.0401	0.0395	0.0406	C03
21696	0.0401	0.0395	0.0406	C03
21700	0.0401	0.0395	0.0406	C03
21800	0.0401	0.0395	0.0406	C03
21875	0.0401	0.0395	0.0406	C03
21900	0.0401	0.0396	0.0406	C03
21918	0.0401	0.0396	0.0406	C03
21995	0.0401	0.0396	0.0406	C03
22000	0.0401	0.0396	0.0406	C03
22067	0.0401	0.0396	0.0406	C03
22074	0.0401	0.0396	0.0406	C03
22100	0.0401	0.0396	0.0406	C03
22200	0.0401	0.0396	0.0406	C03
22229	0.0401	0.0397	0.0406	C03
22300	0.0401	0.0397	0.0406	C03
22400	0.0401	0.0397	0.0406	C03
22475	0.0401	0.0397	0.0405	C03
22480	0.0401	0.0397	0.0405	C03
22493	0.0401	0.0397	0.0405	C03
22500	0.0401	0.0397	0.0405	C03
22600	0.0401	0.0397	0.0405	C03
22602	0.0401	0.0397	0.0405	C03
22609	0.0401	0.0397	0.0405	C03
22700	0.0401	0.0397	0.0404	C03
22798	0.0401	0.0397	0.0404	C03
22800	0.0401	0.0397	0.0404	C03
22860	0.0401	0.0397	0.0405	C03
22900	0.0401	0.0397	0.0405	C03
23000	0.0401	0.0397	0.0404	C03
23090	0.0401	0.0397	0.0405	C03
23100	0.0401	0.0397	0.0405	C03
23199	0.0401	0.0397	0.0405	C03
23200	0.0401	0.0397	0.0405	C03
23300	0.0401	0.0397	0.0405	C03
23400	0.0401	0.0397	0.0405	C03
23500	0.0401	0.0398	0.0404	C03
23529	0.0401	0.0398	0.0404	C03
23581	0.0401	0.0397	0.0405	C03
23600	0.0401	0.0397	0.0404	C03
23664	0.0401	0.0397	0.0404	C03
23685	0.0401	0.0397	0.0404	C03
23700	0.0401	0.0397	0.0404	C03
23793	0.0401	0.0398	0.0404	C03
23800	0.0401	0.0398	0.0404	C03
23900	0.0401	0.0397	0.0404	C03
23966	0.0401	0.0398	0.0404	C03
24000	0.0401	0.0398	0.0404	C03
24100	0.0401	0.0398	0.0404	C03
24154	0.0401	0.0399	0.0404	C03
24200	0.0401	0.0399	0.0404	C03
24300	0.0401	0.0399	0.0404	C03
24400	0.0401	0.0399	0.0404	C03
24427	0.0401	0.0399	0.0404	C03
24500	0.0401	0.0399	0.0404	C03
24600	0.0401	0.0398	0.0404	C03
24611	0.0401	0.0398	0.0404	C03
24700	0.0401	0.0398	0.0404	C03
24720	0.0401	0.0398	0.0404	C03
24800	0.0401	0.0398	0.0404	C03
24900	0.0401	0.0398	0.0405	C03
24912	0.0401	0.0398	0.0404	C03
24933	0.0401	0.0398	0.0405	C03
25000	0.0401	0.0398	0.0404	C03
25100	0.0401	0.0398	0.0405	C03
25121	0.0401	0.0398	0.0404	C03
25200	0.0401	0.0398	0.0404	C03
25300	0.0401	0.0399	0.0404	C03
25400	0.0401	0.0398	0.0404	C03
25425	0.0401	0.0398	0.0404	C03
25496	0.0401	0.0398	0.0404	C03
25500	0.0401	0.0398	0.0404	C03
25600	0.0401	0.0399	0.0404	C03
25700	0.0401	0.0399	0.0404	C03
25732	0.0401	0.0399	0.0404	C03
25756	0.0401	0.0399	0.0404	C03
25800	0.0401	0.0399	0.0404	C03
25876	0.0401	0.0399	0.0404	C03
25894	0.0401	0.0399	0.0404	C03
25900	0.0401	0.0399	0.0404	C03
26000	0.0401	0.0399	0.0404	C03
26032	0.0401	0.0399	0.0404	C03
26100	0.0401	0.0399	0.0403	C03
26110	0.0401	0.0399	0.0403	C03
26200	0.0401	0.0399	0.0403	C03
26300	0.0401	0.0399	0.0403	C03
26324	0.0401	0.0399	0.0403	C03
26400	0.0401	0.0399	0.0403	C03
26500	0.0401	0.0399	0.0403	C03
26510	0.0401	0.0399	0.0403	C03
26600	0.0401	0.04	0.0403	C03
26700	0.0401	0.04	0.0403	C03
26800	0.0401	0.04	0.0403	C03
26867	0.0401	0.04	0.0403	C03
26900	0.0401	0.04	0.0402	C03
27000	0.0401	0.04	0.0402	C03
27100	0.0401	0.04	0.0402	C03
27143	0.0401	0.04	0.0402	C03
27163	0.0401	0.04	0.0402	C03
27200	0.0401	0.04	0.0402	C03
27300	0.0401	0.0401	0.0402	C03
27400	0.0401	0.0401	0.0402	C03
27422	0.0401	0.0401	0.0402	C03
27475	0.0401	0.0401	0.0401	C03
1	0	0	0	C04
100	0.0976	0.0681	0.1451	C04
200	0.0991	0.0736	0.1293	C04
300	0.1012	0.083	0.1219	C04
400	0.1011	0.0853	0.115	C04
500	0.1001	0.0877	0.112	C04
600	0.1023	0.0911	0.1138	C04
700	0.1024	0.0908	0.113	C04
800	0.1009	0.0909	0.1095	C04
900	0.1021	0.09	0.108	C04
1000	0.1013	0.0894	0.1102	C04
1100	0.1031	0.0903	0.1108	C04
1200	0.103	0.0896	0.1108	C04
1300	0.1024	0.0891	0.1105	C04
1400	0.1022	0.0892	0.1104	C04
1500	0.1023	0.0893	0.1095	C04
1600	0.1023	0.0913	0.1082	C04
1700	0.1016	0.0919	0.1094	C04
1800	0.1017	0.0923	0.1095	C04
1900	0.1016	0.093	0.1088	C04
2000	0.1014	0.0928	0.1092	C04
2100	0.1011	0.094	0.1082	C04
2200	0.101	0.0939	0.1091	C04
2300	0.1009	0.0941	0.1089	C04
2400	0.1013	0.0939	0.1089	C04
2500	0.1014	0.0941	0.1088	C04
2600	0.1015	0.0942	0.1078	C04
2700	0.1015	0.0949	0.1081	C04
2800	0.1014	0.0948	0.109	C04
2900	0.1014	0.0958	0.1086	C04
3000	0.1012	0.0959	0.108	C04
3100	0.1014	0.0959	0.1075	C04
3200	0.1013	0.0964	0.1071	C04
3300	0.1012	0.0952	0.1067	C04
3400	0.1014	0.0951	0.1064	C04
3500	0.1014	0.0959	0.1066	C04
3600	0.1012	0.0966	0.1067	C04
3700	0.1011	0.0965	0.1062	C04
3800	0.101	0.0966	0.1061	C04
3900	0.1006	0.0964	0.106	C04
4000	0.1008	0.0964	0.1056	C04
4100	0.1009	0.0963	0.1057	C04
4200	0.101	0.0962	0.1064	C04
4300	0.101	0.0967	0.106	C04
4400	0.1014	0.0965	0.106	C04
4500	0.1011	0.0967	0.1059	C04
4600	0.1015	0.0965	0.1065	C04
4700	0.1016	0.0962	0.1058	C04
4800	0.1013	0.0971	0.1062	C04
4900	0.1014	0.097	0.1059	C04
5000	0.1012	0.0963	0.1056	C04
5100	0.1012	0.0962	0.1054	C04
5200	0.1012	0.0963	0.1049	C04
5300	0.1013	0.0964	0.1047	C04
5400	0.1015	0.0966	0.1045	C04
5500	0.1015	0.0969	0.1051	C04
5600	0.1013	0.0969	0.1051	C04
5700	0.1011	0.0967	0.1051	C04
5800	0.1008	0.0969	0.1049	C04
5900	0.101	0.0971	0.105	C04
6000	0.101	0.0969	0.1047	C04
6100	0.101	0.0973	0.1052	C04
6200	0.1009	0.0971	0.1054	C04
6300	0.1008	0.0974	0.105	C04
6400	0.1009	0.0973	0.1044	C04
6500	0.1008	0.0972	0.1045	C04
6600	0.1006	0.097	0.1042	C04
6700	0.1009	0.0969	0.1042	C04
6800	0.1008	0.0968	0.1039	C04
6900	0.1009	0.0973	0.104	C04
7000	0.1008	0.0974	0.104	C04
7100	0.1009	0.0976	0.1042	C04
7200	0.101	0.0975	0.1043	C04
7300	0.1009	0.0977	0.1043	C04
7400	0.1008	0.0976	0.1043	C04
7500	0.1008	0.0976	0.1041	C04
7600	0.1007	0.098	0.1041	C04
7700	0.101	0.0985	0.1041	C04
7800	0.1013	0.0985	0.1042	C04
7900	0.1013	0.0983	0.1039	C04
8000	0.1013	0.0983	0.1042	C04
8100	0.1012	0.0982	0.104	C04
8200	0.1013	0.0983	0.1041	C04
8300	0.1015	0.0982	0.104	C04
8400	0.1013	0.0981	0.1039	C04
8500	0.1014	0.0983	0.1038	C04
8600	0.1013	0.0983	0.104	C04
8700	0.1014	0.0983	0.1042	C04
8800	0.1014	0.0982	0.104	C04
8900	0.1016	0.0981	0.1041	C04
9000	0.1014	0.0981	0.1041	C04
9100	0.1013	0.0982	0.1039	C04
9200	0.1014	0.0983	0.1039	C04
9300	0.1015	0.0985	0.1039	C04
9400	0.1016	0.0985	0.1038	C04
9500	0.1017	0.0983	0.1035	C04
9600	0.1015	0.0984	0.1038	C04
9700	0.1014	0.0982	0.1037	C04
9800	0.1012	0.0983	0.1038	C04
9900	0.1013	0.0984	0.1038	C04
10000	0.1015	0.0983	0.1039	C04
10100	0.1014	0.0983	0.104	C04
10200	0.1015	0.0982	0.1039	C04
10300	0.1015	0.0984	0.1038	C04
10400	0.1014	0.0984	0.1038	C04
10500	0.1013	0.0983	0.1039	C04
10600	0.1014	0.0984	0.104	C04
10700	0.1012	0.0985	0.1042	C04
10800	0.1012	0.0983	0.1041	C04
10900	0.1012	0.0986	0.104	C04
11000	0.1012	0.0986	0.104	C04
11100	0.1011	0.0988	0.1039	C04
11200	0.1011	0.0989	0.1039	C04
11300	0.1012	0.0988	0.1038	C04
11400	0.1011	0.0988	0.1036	C04
11500	0.1013	0.0991	0.1037	C04
11600	0.1011	0.0989	0.1036	C04
11700	0.101	0.099	0.1033	C04
11800	0.1011	0.0988	0.1034	C04
11900	0.1011	0.0991	0.1034	C04
12000	0.101	0.099	0.1032	C04
12100	0.101	0.099	0.1031	C04
12200	0.101	0.099	0.1033	C04
12300	0.1009	0.099	0.1034	C04
12400	0.101	0.0989	0.1034	C04
12500	0.1011	0.0988	0.1036	C04
12600	0.1011	0.099	0.1034	C04
12700	0.101	0.099	0.1033	C04
12800	0.1011	0.099	0.1031	C04
12900	0.1012	0.0991	0.1032	C04
13000	0.1012	0.0991	0.1032	C04
13100	0.1012	0.0991	0.103	C04
13200	0.1013	0.0992	0.1031	C04
13300	0.1012	0.0991	0.1032	C04
13400	0.1012	0.099	0.1032	C04
13500	0.1012	0.0991	0.1033	C04
13600	0.1012	0.0992	0.1032	C04
13700	0.101	0.0992	0.1032	C04
13800	0.101	0.0992	0.1032	C04
13900	0.1011	0.0993	0.1032	C04
14000	0.1013	0.0993	0.1032	C04
14100	0.1014	0.0992	0.1031	C04
14200	0.1011	0.0992	0.1033	C04
14300	0.101	0.0992	0.1033	C04
14400	0.1012	0.0992	0.1033	C04
14500	0.1011	0.0991	0.103	C04
14600	0.1011	0.0992	0.1029	C04
14700	0.101	0.0992	0.103	C04
14800	0.1011	0.0991	0.1028	C04
14900	0.1012	0.0992	0.1029	C04
15000	0.1011	0.0991	0.1028	C04
15100	0.101	0.0992	0.1028	C04
15200	0.101	0.0993	0.1029	C04
15300	0.1011	0.0994	0.1031	C04
15400	0.1011	0.0993	0.1031	C04
15500	0.101	0.0993	0.1032	C04
15600	0.1011	0.0994	0.103	C04
15700	0.101	0.0993	0.1031	C04
15800	0.101	0.0993	0.1033	C04
15900	0.1011	0.0994	0.1034	C04
16000	0.1011	0.0995	0.1031	C04
16100	0.101	0.0995	0.1031	C04
16200	0.101	0.0996	0.1031	C04
16300	0.101	0.0996	0.103	C04
16400	0.101	0.0995	0.1028	C04
16500	0.101	0.0995	0.1027	C04
16600	0.1011	0.0995	0.1027	C04
16700	0.101	0.0995	0.1026	C04
16800	0.101	0.0994	0.1028	C04
16900	0.1009	0.0993	0.1028	C04
17000	0.101	0.0993	0.1028	C04
17100	0.1009	0.0994	0.1027	C04
17200	0.1011	0.0994	0.1029	C04
17300	0.1009	0.0996	0.1029	C04
17400	0.101	0.0995	0.1029	C04
17500	0.1011	0.0995	0.1028	C04
17600	0.1011	0.0995	0.1028	C04
17700	0.101	0.0996	0.1027	C04
17800	0.101	0.0997	0.1025	C04
17900	0.1011	0.0996	0.1026	C04
17979	0.1011	0.0998	0.1026	C04
18000	0.101	0.0998	0.1026	C04
18030	0.101	0.0998	0.1026	C04
18100	0.101	0.0997	0.1026	C04
18200	0.101	0.0998	0.1025	C04
18300	0.1009	0.0997	0.1025	C04
18400	0.1009	0.0997	0.1023	C04
18500	0.1009	0.0995	0.1024	C04
18600	0.1009	0.0994	0.1024	C04
18700	0.1009	0.0994	0.1023	C04
18800	0.101	0.0995	0.1023	C04
18866	0.101	0.0995	0.1022	C04
18900	0.1009	0.0994	0.1022	C04
19000	0.101	0.0995	0.1021	C04
19100	0.101	0.0995	0.1023	C04
19200	0.101	0.0996	0.1021	C04
19234	0.1011	0.0996	0.1021	C04
19300	0.1011	0.0996	0.1021	C04
19400	0.101	0.0996	0.1021	C04
19500	0.101	0.0996	0.1021	C04
19600	0.101	0.0995	0.1021	C04
19700	0.1009	0.0996	0.102	C04
19782	0.1009	0.0996	0.1019	C04
19800	0.1008	0.0996	0.1019	C04
19900	0.1008	0.0997	0.1018	C04
20000	0.1009	0.0997	0.1017	C04
20100	0.1009	0.0998	0.1019	C04
20200	0.1009	0.0998	0.1019	C04
20300	0.101	0.0998	0.1019	C04
20400	0.101	0.0999	0.1019	C04
20500	0.101	0.0999	0.1019	C04
20600	0.101	0.0999	0.102	C04
20700	0.1009	0.1	0.1019	C04
20724	0.101	0.1	0.1019	C04
20800	0.101	0.1001	0.102	C04
20900	0.101	0.1001	0.1019	C04
21000	0.101	0.1001	0.1019	C04
21100	0.1009	0.1001	0.102	C04
21200	0.101	0.1	0.1019	C04
21300	0.1009	0.1001	0.1019	C04
21311	0.1009	0.1001	0.1019	C04
21312	0.1009	0.1001	0.1019	C04
21400	0.1009	0.1002	0.1019	C04
21427	0.1008	0.1002	0.102	C04
21500	0.1009	0.1001	0.1021	C04
21600	0.1009	0.1001	0.102	C04
21696	0.101	0.1002	0.1021	C04
21700	0.1009	0.1002	0.1021	C04
21800	0.1009	0.1001	0.1021	C04
21875	0.101	0.1002	0.102	C04
21900	0.101	0.1001	0.102	C04
21918	0.101	0.1002	0.102	C04
21995	0.101	0.1002	0.102	C04
22000	0.101	0.1002	0.102	C04
22067	0.1009	0.1002	0.102	C04
22074	0.1009	0.1002	0.102	C04
22100	0.1009	0.1002	0.1019	C04
22200	0.101	0.1002	0.1018	C04
22229	0.1009	0.1002	0.1018	C04
22300	0.101	0.1001	0.1018	C04
22400	0.101	0.1003	0.1019	C04
22475	0.1009	0.1002	0.1019	C04
22480	0.1009	0.1001	0.1019	C04
22493	0.1009	0.1002	0.1019	C04
22500	0.1009	0.1002	0.1019	C04
22600	0.101	0.1002	0.1018	C04
22602	0.101	0.1002	0.1018	C04
22609	0.101	0.1002	0.1018	C04
22700	0.101	0.1002	0.1018	C04
22798	0.1009	0.1002	0.1017	C04
22800	0.1009	0.1002	0.1018	C04
22860	0.1009	0.1001	0.1018	C04
22900	0.1009	0.1002	0.1018	C04
23000	0.1009	0.1004	0.1018	C04
23090	0.1008	0.1003	0.1018	C04
23100	0.1009	0.1002	0.1018	C04
23199	0.101	0.1003	0.1018	C04
23200	0.101	0.1003	0.1018	C04
23300	0.1009	0.1004	0.1017	C04
23400	0.101	0.1003	0.1016	C04
23500	0.101	0.1003	0.1016	C04
23529	0.101	0.1003	0.1016	C04
23581	0.101	0.1003	0.1015	C04
23600	0.101	0.1003	0.1016	C04
23664	0.101	0.1004	0.1016	C04
23685	0.101	0.1004	0.1016	C04
23700	0.101	0.1003	0.1016	C04
23793	0.1011	0.1003	0.1016	C04
23800	0.1011	0.1003	0.1016	C04
23900	0.101	0.1003	0.1016	C04
23966	0.101	0.1003	0.1016	C04
24000	0.101	0.1003	0.1016	C04
24100	0.101	0.1003	0.1016	C04
24154	0.1011	0.1002	0.1016	C04
24200	0.1011	0.1003	0.1017	C04
24300	0.1011	0.1003	0.1016	C04
24400	0.101	0.1003	0.1016	C04
24427	0.101	0.1003	0.1016	C04
24500	0.101	0.1003	0.1015	C04
24600	0.101	0.1003	0.1015	C04
24611	0.101	0.1003	0.1015	C04
24700	0.101	0.1003	0.1015	C04
24720	0.101	0.1004	0.1015	C04
24800	0.101	0.1005	0.1015	C04
24900	0.101	0.1003	0.1014	C04
24912	0.101	0.1003	0.1014	C04
24933	0.101	0.1003	0.1014	C04
25000	0.101	0.1004	0.1014	C04
25100	0.101	0.1004	0.1014	C04
25121	0.101	0.1004	0.1014	C04
25200	0.101	0.1004	0.1014	C04
25300	0.1011	0.1003	0.1014	C04
25400	0.101	0.1003	0.1014	C04
25425	0.101	0.1004	0.1014	C04
25496	0.101	0.1004	0.1014	C04
25500	0.101	0.1004	0.1014	C04
25600	0.101	0.1004	0.1014	C04
25700	0.101	0.1005	0.1014	C04
25732	0.101	0.1004	0.1014	C04
25756	0.101	0.1004	0.1014	C04
25800	0.101	0.1005	0.1014	C04
25876	0.101	0.1005	0.1014	C04
25894	0.101	0.1006	0.1014	C04
25900	0.101	0.1006	0.1014	C04
26000	0.101	0.1006	0.1014	C04
26032	0.101	0.1006	0.1014	C04
26100	0.101	0.1006	0.1014	C04
26110	0.101	0.1006	0.1014	C04
26200	0.101	0.1006	0.1014	C04
26300	0.101	0.1006	0.1013	C04
26324	0.101	0.1006	0.1013	C04
26400	0.1011	0.1006	0.1013	C04
26500	0.101	0.1007	0.1014	C04
26510	0.101	0.1006	0.1014	C04
26600	0.101	0.1007	0.1013	C04
26700	0.101	0.1007	0.1013	C04
26800	0.101	0.1006	0.1012	C04
26867	0.101	0.1007	0.1013	C04
26900	0.101	0.1007	0.1013	C04
27000	0.101	0.1007	0.1013	C04
27100	0.101	0.1007	0.1013	C04
27143	0.101	0.1008	0.1013	C04
27163	0.101	0.1008	0.1013	C04
27200	0.101	0.1008	0.1012	C04
27300	0.101	0.1008	0.1012	C04
27400	0.101	0.1008	0.1011	C04
27422	0.101	0.1008	0.1011	C04
27475	0.101	0.1008	0.1011	C04
27500	0.101	0.1009	0.1011	C04
27600	0.101	0.1009	0.101	C04
27613	0.101	0.1009	0.101	C04
27623	0.101	0.1009	0.101	C04
27640	0.101	0.101	0.101	C04
1	0	0	0	C05
100	0.2121	0.1687	0.2653	C05
200	0.2194	0.1768	0.2535	C05
300	0.2154	0.1897	0.2517	C05
400	0.219	0.1934	0.2421	C05
500	0.2215	0.1956	0.2486	C05
600	0.2194	0.1959	0.2434	C05
700	0.2208	0.1983	0.2373	C05
800	0.2196	0.2028	0.2411	C05
900	0.2204	0.2003	0.2367	C05
1000	0.2203	0.202	0.234	C05
1100	0.2211	0.2035	0.2329	C05
1200	0.2208	0.2049	0.2328	C05
1300	0.2207	0.2037	0.2351	C05
1400	0.2214	0.2064	0.2363	C05
1500	0.221	0.2087	0.2354	C05
1600	0.2215	0.2102	0.2345	C05
1700	0.2218	0.2078	0.2353	C05
1800	0.2221	0.2088	0.2347	C05
1900	0.2218	0.2058	0.2339	C05
2000	0.2214	0.2067	0.232	C05
2100	0.2214	0.2101	0.2303	C05
2200	0.2208	0.2116	0.2305	C05
2300	0.2205	0.2127	0.2308	C05
2400	0.2212	0.2115	0.2298	C05
2500	0.2212	0.2115	0.2286	C05
2600	0.2213	0.2129	0.2294	C05
2700	0.2213	0.2121	0.23	C05
2800	0.2212	0.2121	0.2285	C05
2900	0.2215	0.2117	0.228	C05
3000	0.2209	0.2113	0.2279	C05
3100	0.2211	0.2113	0.2288	C05
3200	0.2211	0.2133	0.2294	C05
3300	0.2212	0.2139	0.2286	C05
3400	0.2199	0.2131	0.2292	C05
3500	0.2206	0.2124	0.2276	C05
3600	0.22	0.2136	0.2265	C05
3700	0.2198	0.214	0.2268	C05
3800	0.2199	0.2134	0.227	C05
3900	0.2198	0.2147	0.2284	C05
4000	0.22	0.2146	0.2291	C05
4100	0.2199	0.2151	0.2289	C05
4200	0.2198	0.2155	0.2288	C05
4300	0.2199	0.2157	0.2284	C05
4400	0.22	0.2158	0.2287	C05
4500	0.2201	0.2161	0.2293	C05
4600	0.2199	0.2159	0.2293	C05
4700	0.2202	0.2152	0.2285	C05
4800	0.2201	0.2154	0.2286	C05
4900	0.2205	0.216	0.2289	C05
5000	0.2205	0.2154	0.2284	C05
5100	0.2201	0.2157	0.2284	C05
5200	0.2206	0.216	0.2285	C05
5300	0.2204	0.2165	0.2286	C05
5400	0.2204	0.2163	0.2287	C05
5500	0.2203	0.2161	0.2295	C05
5600	0.2205	0.2164	0.2287	C05
5700	0.2204	0.2157	0.2287	C05
5800	0.2203	0.2159	0.2292	C05
5900	0.2201	0.2152	0.2292	C05
6000	0.2202	0.2156	0.229	C05
6100	0.2201	0.2159	0.2287	C05
6200	0.2203	0.2156	0.2278	C05
6300	0.2203	0.215	0.2279	C05
6400	0.2199	0.2152	0.2271	C05
6500	0.2198	0.2154	0.227	C05
6600	0.2202	0.2153	0.2274	C05
6700	0.2198	0.2152	0.2268	C05
6800	0.22	0.2152	0.2274	C05
6900	0.2202	0.2151	0.2269	C05
7000	0.2206	0.2153	0.2269	C05
7100	0.2204	0.2158	0.2264	C05
7200	0.2202	0.2155	0.2261	C05
7300	0.2205	0.2163	0.2255	C05
7400	0.2205	0.2164	0.2249	C05
7500	0.2205	0.2157	0.2249	C05
7600	0.2202	0.2155	0.2255	C05
7700	0.2199	0.2159	0.226	C05
7800	0.2201	0.2166	0.2258	C05
7900	0.2202	0.2168	0.2256	C05
8000	0.2201	0.2167	0.2255	C05
8100	0.2201	0.2172	0.2256	C05
8200	0.2201	0.2173	0.2262	C05
8300	0.2203	0.2169	0.2264	C05
8400	0.2202	0.2168	0.2265	C05
8500	0.2202	0.2173	0.2261	C05
8600	0.2204	0.2172	0.226	C05
8700	0.2206	0.2174	0.2258	C05
8800	0.2206	0.2175	0.2258	C05
8900	0.2203	0.2174	0.2256	C05
9000	0.2201	0.2173	0.2254	C05
9100	0.2202	0.2174	0.225	C05
9200	0.2203	0.217	0.2249	C05
9300	0.2205	0.2173	0.2249	C05
9400	0.2203	0.2171	0.2247	C05
9500	0.2204	0.2171	0.2249	C05
9600	0.2204	0.2169	0.2253	C05
9700	0.2205	0.2172	0.2248	C05
9800	0.2204	0.2171	0.2248	C05
9900	0.2203	0.2171	0.2248	C05
10000	0.2204	0.2171	0.2244	C05
10100	0.2205	0.2171	0.2245	C05
10200	0.2205	0.2171	0.2247	C05
10300	0.2203	0.217	0.2245	C05
10400	0.2202	0.2169	0.2244	C05
10500	0.2202	0.2171	0.2242	C05
10600	0.2202	0.2171	0.2239	C05
10700	0.2201	0.2167	0.224	C05
10800	0.2201	0.2169	0.2242	C05
10900	0.2201	0.2167	0.2243	C05
11000	0.2202	0.2167	0.2246	C05
11100	0.2202	0.2167	0.2248	C05
11200	0.2202	0.2167	0.225	C05
11300	0.2204	0.2165	0.2248	C05
11400	0.2202	0.2165	0.2249	C05
11500	0.2203	0.2165	0.2249	C05
11600	0.2202	0.2164	0.2249	C05
11700	0.2203	0.2166	0.2249	C05
11800	0.2202	0.2165	0.2246	C05
11900	0.2203	0.2166	0.2246	C05
12000	0.2202	0.2167	0.2249	C05
12100	0.2201	0.2166	0.2248	C05
12200	0.2203	0.2167	0.2248	C05
12300	0.2203	0.2166	0.2246	C05
12400	0.2202	0.2169	0.2247	C05
12500	0.2205	0.2169	0.2248	C05
12600	0.2204	0.2169	0.2246	C05
12700	0.2204	0.2172	0.2246	C05
12800	0.2205	0.2169	0.2244	C05
12900	0.2204	0.217	0.2242	C05
13000	0.2205	0.2169	0.2243	C05
13100	0.2207	0.2168	0.2242	C05
13200	0.2205	0.2167	0.2238	C05
13300	0.2207	0.2167	0.2239	C05
13400	0.2207	0.2167	0.224	C05
13500	0.2207	0.2169	0.2239	C05
13600	0.2206	0.2169	0.2239	C05
13700	0.2206	0.2171	0.2237	C05
13800	0.2207	0.2175	0.2237	C05
13900	0.2206	0.2173	0.2239	C05
14000	0.2206	0.2171	0.2239	C05
14100	0.2206	0.2172	0.2239	C05
14200	0.2208	0.2171	0.2238	C05
14300	0.2206	0.2173	0.2237	C05
14400	0.2207	0.2174	0.224	C05
14500	0.2205	0.2177	0.2239	C05
14600	0.2205	0.2176	0.2237	C05
14700	0.2206	0.2176	0.2238	C05
14800	0.2207	0.2178	0.2239	C05
14900	0.2206	0.2178	0.224	C05
15000	0.2206	0.2176	0.2241	C05
15100	0.2206	0.2176	0.2242	C05
15200	0.2205	0.2178	0.2244	C05
15300	0.2206	0.2179	0.2243	C05
15400	0.2205	0.218	0.2247	C05
15500	0.2204	0.218	0.2245	C05
15600	0.2205	0.2181	0.2246	C05
15700	0.2206	0.218	0.2244	C05
15800	0.2207	0.2178	0.2243	C05
15900	0.2206	0.218	0.224	C05
16000	0.2205	0.218	0.224	C05
16100	0.2205	0.218	0.2241	C05
16200	0.2206	0.218	0.2239	C05
16300	0.2206	0.2181	0.224	C05
16400	0.2205	0.2182	0.224	C05
16500	0.2205	0.2181	0.2238	C05
16600	0.2204	0.2182	0.2234	C05
16700	0.2204	0.2181	0.2235	C05
16800	0.2205	0.2181	0.2233	C05
16900	0.2205	0.2183	0.2232	C05
17000	0.2205	0.2184	0.2233	C05
17100	0.2204	0.2182	0.2232	C05
17200	0.2205	0.2186	0.2232	C05
17300	0.2204	0.2183	0.2234	C05
17400	0.2204	0.2186	0.2233	C05
17500	0.2205	0.2184	0.2232	C05
17600	0.2205	0.2184	0.2231	C05
17700	0.2205	0.2186	0.2232	C05
17800	0.2206	0.2187	0.2232	C05
17900	0.2204	0.2189	0.2232	C05
17979	0.2204	0.2188	0.2231	C05
18000	0.2204	0.2188	0.2231	C05
18030	0.2205	0.2188	0.2231	C05
18100	0.2204	0.2187	0.2232	C05
18200	0.2205	0.2187	0.2232	C05
18300	0.2205	0.2186	0.223	C05
18400	0.2205	0.2186	0.2232	C05
18500	0.2204	0.2186	0.2233	C05
18600	0.2205	0.2187	0.2233	C05
18700	0.2205	0.2188	0.2234	C05
18800	0.2205	0.2189	0.2236	C05
18866	0.2205	0.2189	0.2234	C05
18900	0.2205	0.2189	0.2235	C05
19000	0.2205	0.2189	0.2236	C05
19100	0.2206	0.2189	0.2239	C05
19200	0.2206	0.219	0.2237	C05
19234	0.2206	0.2189	0.2238	C05
19300	0.2205	0.219	0.2237	C05
19400	0.2205	0.2189	0.2236	C05
19500	0.2206	0.2189	0.2234	C05
19600	0.2207	0.2188	0.2234	C05
19700	0.2207	0.2188	0.2232	C05
19782	0.2207	0.2189	0.223	C05
19800	0.2207	0.2189	0.2229	C05
19900	0.2208	0.2188	0.2229	C05
20000	0.221	0.2189	0.2229	C05
20100	0.2211	0.2189	0.2231	C05
20200	0.221	0.219	0.223	C05
20300	0.2211	0.219	0.223	C05
20400	0.2212	0.219	0.2231	C05
20500	0.2211	0.219	0.2231	C05
20600	0.2211	0.219	0.2232	C05
20700	0.2211	0.2191	0.2232	C05
20724	0.2211	0.2191	0.2232	C05
20800	0.2211	0.219	0.2231	C05
20900	0.2211	0.219	0.2229	C05
21000	0.221	0.2191	0.2228	C05
21100	0.2211	0.2192	0.2228	C05
21200	0.221	0.2194	0.2228	C05
21300	0.221	0.2195	0.2228	C05
21311	0.2209	0.2195	0.2228	C05
21312	0.221	0.2195	0.2228	C05
21400	0.2209	0.2195	0.2229	C05
21427	0.2211	0.2195	0.223	C05
21500	0.221	0.2194	0.2229	C05
21600	0.221	0.2195	0.223	C05
21696	0.2209	0.2195	0.223	C05
21700	0.221	0.2195	0.223	C05
21800	0.2209	0.2194	0.2229	C05
21875	0.2209	0.2195	0.2228	C05
21900	0.2209	0.2194	0.2228	C05
21918	0.2209	0.2194	0.2228	C05
21995	0.2208	0.2195	0.2228	C05
22000	0.2208	0.2195	0.2228	C05
22067	0.2209	0.2195	0.2227	C05
22074	0.2209	0.2195	0.2227	C05
22100	0.2209	0.2195	0.2228	C05
22200	0.2209	0.2194	0.2229	C05
22229	0.2209	0.2194	0.2229	C05
22300	0.2209	0.2193	0.2229	C05
22400	0.2209	0.2195	0.2228	C05
22475	0.2209	0.2195	0.2226	C05
22480	0.2209	0.2195	0.2226	C05
22493	0.2209	0.2195	0.2226	C05
22500	0.2209	0.2195	0.2226	C05
22600	0.2209	0.2195	0.2227	C05
22602	0.2209	0.2195	0.2227	C05
22609	0.2209	0.2194	0.2228	C05
22700	0.221	0.2194	0.2226	C05
22798	0.221	0.2194	0.2225	C05
22800	0.2211	0.2194	0.2225	C05
22860	0.2211	0.2195	0.2224	C05
22900	0.2211	0.2195	0.2224	C05
23000	0.2209	0.2195	0.2224	C05
23090	0.2209	0.2196	0.2223	C05
23100	0.2209	0.2195	0.2223	C05
23199	0.2209	0.2195	0.2223	C05
23200	0.2209	0.2195	0.2223	C05
23300	0.2209	0.2195	0.2224	C05
23400	0.2209	0.2195	0.2224	C05
23500	0.2209	0.2196	0.2224	C05
23529	0.2209	0.2196	0.2224	C05
23581	0.221	0.2196	0.2224	C05
23600	0.221	0.2196	0.2224	C05
23664	0.2209	0.2196	0.2225	C05
23685	0.2208	0.2196	0.2224	C05
23700	0.2208	0.2196	0.2224	C05
23793	0.2208	0.2196	0.2224	C05
23800	0.2208	0.2196	0.2224	C05
23900	0.2207	0.2195	0.2224	C05
23966	0.2207	0.2195	0.2223	C05
24000	0.2208	0.2195	0.2223	C05
24100	0.2208	0.2195	0.2222	C05
24154	0.2208	0.2195	0.2222	C05
24200	0.2208	0.2195	0.2222	C05
24300	0.2209	0.2195	0.2222	C05
24400	0.2209	0.2197	0.2222	C05
24427	0.2209	0.2196	0.2221	C05
24500	0.2209	0.2196	0.2221	C05
24600	0.2209	0.2196	0.2221	C05
24611	0.2209	0.2196	0.2221	C05
24700	0.2209	0.2196	0.2222	C05
24720	0.2209	0.2196	0.2221	C05
24800	0.2209	0.2197	0.2221	C05
24900	0.2208	0.2196	0.222	C05
24912	0.2209	0.2196	0.222	C05
24933	0.2209	0.2196	0.2221	C05
25000	0.2209	0.2195	0.2221	C05
25100	0.2208	0.2195	0.2219	C05
25121	0.2208	0.2195	0.222	C05
25200	0.2208	0.2197	0.222	C05
25300	0.2209	0.2197	0.2219	C05
25400	0.2208	0.2197	0.222	C05
25425	0.2209	0.2197	0.222	C05
25496	0.2209	0.2196	0.2219	C05
25500	0.2209	0.2196	0.2219	C05
25600	0.2209	0.2197	0.2219	C05
25700	0.2209	0.2197	0.222	C05
25732	0.2209	0.2197	0.2219	C05
25756	0.2209	0.2198	0.2219	C05
25800	0.2208	0.2198	0.222	C05
25876	0.2208	0.2197	0.222	C05
25894	0.2208	0.2198	0.2219	C05
25900	0.2208	0.2198	0.222	C05
26000	0.2208	0.2199	0.2219	C05
26032	0.2208	0.2198	0.2219	C05
26100	0.2208	0.2199	0.2219	C05
26110	0.2208	0.2199	0.2219	C05
26200	0.2208	0.22	0.2218	C05
26300	0.2208	0.2199	0.222	C05
26324	0.2208	0.2199	0.2219	C05
26400	0.2208	0.2198	0.2219	C05
26500	0.2208	0.2199	0.2219	C05
26510	0.2208	0.2198	0.2219	C05
26600	0.2207	0.2198	0.2217	C05
26700	0.2208	0.2198	0.2217	C05
26800	0.2208	0.2197	0.2218	C05
26867	0.2208	0.2197	0.2217	C05
26900	0.2209	0.2198	0.2217	C05
27000	0.2209	0.2198	0.2217	C05
27100	0.2209	0.2198	0.2217	C05
27143	0.2209	0.2198	0.2216	C05
27163	0.2209	0.2198	0.2215	C05
27200	0.2209	0.2199	0.2215	C05
27300	0.2209	0.2198	0.2215	C05
27400	0.2209	0.2198	0.2216	C05
27422	0.2209	0.2198	0.2217	C05
27475	0.2209	0.2198	0.2216	C05
27500	0.2209	0.2198	0.2216	C05
27600	0.2208	0.2198	0.2218	C05
27613	0.2208	0.2197	0.2219	C05
27623	0.2208	0.2198	0.2219	C05
27640	0.2208	0.2197	0.222	C05
27700	0.2208	0.2197	0.2218	C05
27776	0.2208	0.2198	0.2217	C05
27800	0.2209	0.2198	0.2219	C05
27883	0.2208	0.2198	0.2217	C05
27894	0.2208	0.2199	0.2217	C05
27900	0.2208	0.2198	0.2217	C05
28000	0.2208	0.2198	0.2216	C05
28001	0.2208	0.2198	0.2216	C05
28048	0.2208	0.2198	0.2216	C05
28100	0.2209	0.2199	0.2216	C05
28200	0.2208	0.2199	0.2215	C05
28300	0.2208	0.22	0.2216	C05
28321	0.2208	0.22	0.2216	C05
28400	0.2209	0.22	0.2215	C05
28500	0.2208	0.22	0.2215	C05
28515	0.2208	0.22	0.2215	C05
28581	0.2208	0.22	0.2214	C05
28600	0.2209	0.22	0.2214	C05
28700	0.2208	0.2199	0.2214	C05
28800	0.2208	0.2199	0.2213	C05
28900	0.2208	0.22	0.2213	C05
29000	0.2209	0.2201	0.2213	C05
29100	0.2209	0.2201	0.2213	C05
29200	0.2208	0.2201	0.2213	C05
29244	0.2208	0.2201	0.2213	C05
29300	0.2208	0.2201	0.2213	C05
29400	0.2208	0.2202	0.2213	C05
29500	0.2209	0.2202	0.2213	C05
29518	0.2209	0.2202	0.2213	C05
29600	0.2208	0.2203	0.2212	C05
29652	0.2209	0.2204	0.2212	C05
29700	0.2209	0.2205	0.2211	C05
29800	0.2208	0.2205	0.2212	C05
29900	0.2209	0.2206	0.2211	C05
29946	0.2208	0.2207	0.2211	C05
30000	0.2209	0.2207	0.2211	C05
30021	0.2209	0.2207	0.2211	C05
30100	0.2209	0.2208	0.2211	C05
30118	0.2209	0.2208	0.221	C05
30190	0.2209	0.2209	0.2209	C05
1	0	0	0	C06
100	0.0404	0.0299	0.0713	C06
200	0.0412	0.0308	0.0622	C06
300	0.0436	0.0326	0.0549	C06
400	0.0434	0.0353	0.0545	C06
500	0.0432	0.0362	0.0529	C06
600	0.0436	0.0365	0.0522	C06
700	0.0433	0.0375	0.0508	C06
800	0.043	0.0381	0.0497	C06
900	0.0435	0.0381	0.0493	C06
1000	0.0433	0.0377	0.0488	C06
1100	0.0436	0.0385	0.0485	C06
1200	0.0437	0.0385	0.0483	C06
1300	0.0445	0.0381	0.0476	C06
1400	0.0442	0.0386	0.0477	C06
1500	0.0442	0.0393	0.0471	C06
1600	0.0441	0.0387	0.047	C06
1700	0.0437	0.0391	0.0474	C06
1800	0.0439	0.0394	0.0476	C06
1900	0.0445	0.0398	0.0472	C06
2000	0.044	0.0395	0.0473	C06
2100	0.044	0.0403	0.0468	C06
2200	0.0438	0.0398	0.0467	C06
2300	0.044	0.0403	0.0467	C06
2400	0.0439	0.0399	0.0469	C06
2500	0.0438	0.0401	0.0468	C06
2600	0.0438	0.0401	0.0471	C06
2700	0.0436	0.0403	0.0467	C06
2800	0.0438	0.0404	0.0467	C06
2900	0.0437	0.0407	0.047	C06
3000	0.0439	0.0408	0.0472	C06
3100	0.044	0.0409	0.0471	C06
3200	0.0441	0.0407	0.0473	C06
3300	0.044	0.0411	0.047	C06
3400	0.0439	0.0411	0.0469	C06
3500	0.0438	0.0413	0.0468	C06
3600	0.0439	0.0413	0.0467	C06
3700	0.0438	0.0414	0.0467	C06
3800	0.0438	0.0412	0.0464	C06
3900	0.0438	0.0415	0.0467	C06
4000	0.0438	0.0414	0.0465	C06
4100	0.0437	0.0412	0.0462	C06
4200	0.0437	0.0415	0.0463	C06
4300	0.0436	0.0412	0.0465	C06
4400	0.0436	0.0416	0.0466	C06
4500	0.0435	0.0415	0.0468	C06
4600	0.0435	0.0415	0.0466	C06
4700	0.0434	0.0414	0.0464	C06
4800	0.0435	0.0413	0.0463	C06
4900	0.0434	0.0414	0.0464	C06
5000	0.0433	0.0416	0.0463	C06
5100	0.0434	0.0415	0.0463	C06
5200	0.0434	0.0415	0.0464	C06
5300	0.0435	0.0415	0.0463	C06
5400	0.0435	0.0415	0.0462	C06
5500	0.0436	0.0414	0.0462	C06
5600	0.0436	0.0415	0.0461	C06
5700	0.0436	0.0416	0.0462	C06
5800	0.0437	0.0417	0.0462	C06
5900	0.0436	0.0417	0.046	C06
6000	0.0436	0.0417	0.0458	C06
6100	0.0436	0.0416	0.0456	C06
6200	0.0435	0.0417	0.0457	C06
6300	0.0435	0.0416	0.0458	C06
6400	0.0435	0.0418	0.0459	C06
6500	0.0436	0.0418	0.0459	C06
6600	0.0435	0.0419	0.0459	C06
6700	0.0434	0.0419	0.0459	C06
6800	0.0434	0.0419	0.0458	C06
6900	0.0434	0.0419	0.0456	C06
7000	0.0433	0.042	0.0457	C06
7100	0.0432	0.0419	0.0455	C06
7200	0.0433	0.0418	0.0454	C06
7300	0.0432	0.0417	0.0454	C06
7400	0.0433	0.0418	0.0453	C06
7500	0.0431	0.0417	0.0454	C06
7600	0.0432	0.0416	0.0455	C06
7700	0.0431	0.0417	0.0454	C06
7800	0.0431	0.0416	0.0453	C06
7900	0.0433	0.0415	0.0454	C06
8000	0.0433	0.0415	0.0453	C06
8100	0.0432	0.0416	0.0453	C06
8200	0.0432	0.0417	0.0454	C06
8300	0.0432	0.0416	0.0452	C06
8400	0.0433	0.0415	0.0451	C06
8500	0.0433	0.0416	0.045	C06
8600	0.0434	0.0416	0.0449	C06
8700	0.0434	0.0417	0.045	C06
8800	0.0435	0.0416	0.045	C06
8900	0.0435	0.0418	0.045	C06
9000	0.0435	0.0418	0.045	C06
9100	0.0434	0.0418	0.0449	C06
9200	0.0434	0.0418	0.0449	C06
9300	0.0433	0.042	0.0448	C06
9400	0.0434	0.0419	0.0448	C06
9500	0.0434	0.0419	0.0448	C06
9600	0.0434	0.0419	0.0448	C06
9700	0.0434	0.0419	0.0448	C06
9800	0.0434	0.0418	0.0447	C06
9900	0.0434	0.0418	0.0446	C06
10000	0.0434	0.0418	0.0446	C06
10100	0.0434	0.0417	0.0446	C06
10200	0.0433	0.0418	0.0445	C06
10300	0.0433	0.0417	0.0446	C06
10400	0.0434	0.0418	0.0445	C06
10500	0.0434	0.0418	0.0445	C06
10600	0.0433	0.0419	0.0446	C06
10700	0.0434	0.042	0.0447	C06
10800	0.0434	0.042	0.0446	C06
10900	0.0434	0.042	0.0446	C06
11000	0.0434	0.0419	0.0447	C06
11100	0.0434	0.0419	0.0447	C06
11200	0.0434	0.0421	0.0448	C06
11300	0.0434	0.0421	0.0446	C06
11400	0.0434	0.0422	0.0446	C06
11500	0.0434	0.0421	0.0447	C06
11600	0.0434	0.0422	0.0446	C06
11700	0.0435	0.0422	0.0447	C06
11800	0.0435	0.0421	0.0447	C06
11900	0.0435	0.0421	0.0446	C06
12000	0.0435	0.0421	0.0445	C06
12100	0.0435	0.0421	0.0445	C06
12200	0.0435	0.0422	0.0446	C06
12300	0.0435	0.0422	0.0445	C06
12400	0.0435	0.0422	0.0446	C06
12500	0.0434	0.0422	0.0446	C06
12600	0.0434	0.0423	0.0446	C06
12700	0.0435	0.0423	0.0447	C06
12800	0.0435	0.0422	0.0447	C06
12900	0.0435	0.0422	0.0445	C06
13000	0.0435	0.0424	0.0445	C06
13100	0.0435	0.0424	0.0445	C06
13200	0.0435	0.0424	0.0445	C06
13300	0.0435	0.0425	0.0445	C06
13400	0.0435	0.0424	0.0446	C06
13500	0.0435	0.0425	0.0445	C06
13600	0.0435	0.0425	0.0443	C06
13700	0.0435	0.0425	0.0444	C06
13800	0.0435	0.0425	0.0443	C06
13900	0.0435	0.0425	0.0443	C06
14000	0.0435	0.0426	0.0445	C06
14100	0.0435	0.0425	0.0444	C06
14200	0.0436	0.0426	0.0444	C06
14300	0.0436	0.0425	0.0445	C06
14400	0.0436	0.0425	0.0444	C06
14500	0.0436	0.0426	0.0444	C06
14600	0.0435	0.0426	0.0443	C06
14700	0.0435	0.0426	0.0444	C06
14800	0.0435	0.0427	0.0444	C06
14900	0.0435	0.0427	0.0445	C06
15000	0.0435	0.0426	0.0445	C06
15100	0.0435	0.0426	0.0445	C06
15200	0.0435	0.0426	0.0445	C06
15300	0.0435	0.0425	0.0445	C06
15400	0.0434	0.0426	0.0445	C06
15500	0.0434	0.0426	0.0444	C06
15600	0.0434	0.0426	0.0444	C06
15700	0.0434	0.0425	0.0444	C06
15800	0.0434	0.0425	0.0444	C06
15900	0.0434	0.0426	0.0444	C06
16000	0.0434	0.0426	0.0444	C06
16100	0.0434	0.0426	0.0443	C06
16200	0.0435	0.0426	0.0444	C06
16300	0.0434	0.0427	0.0444	C06
16400	0.0434	0.0427	0.0445	C06
16500	0.0434	0.0427	0.0444	C06
16600	0.0434	0.0428	0.0443	C06
16700	0.0434	0.0427	0.0443	C06
16800	0.0433	0.0428	0.0443	C06
16900	0.0433	0.0427	0.0442	C06
17000	0.0434	0.0427	0.0441	C06
17100	0.0434	0.0428	0.0441	C06
17200	0.0434	0.0428	0.0441	C06
17300	0.0434	0.0428	0.0441	C06
17400	0.0434	0.0428	0.0441	C06
17500	0.0434	0.0427	0.0441	C06
17600	0.0433	0.0427	0.0441	C06
17700	0.0434	0.0427	0.044	C06
17800	0.0434	0.0427	0.0441	C06
17900	0.0433	0.0427	0.0441	C06
17979	0.0433	0.0428	0.044	C06
18000	0.0433	0.0428	0.0441	C06
18030	0.0433	0.0428	0.0441	C06
18100	0.0433	0.0428	0.0441	C06
18200	0.0433	0.0428	0.0442	C06
18300	0.0433	0.0428	0.0441	C06
18400	0.0433	0.0428	0.0441	C06
18500	0.0433	0.0427	0.044	C06
18600	0.0434	0.0427	0.044	C06
18700	0.0434	0.0427	0.044	C06
18800	0.0434	0.0427	0.044	C06
18866	0.0434	0.0426	0.0441	C06
18900	0.0434	0.0426	0.0441	C06
19000	0.0434	0.0425	0.0441	C06
19100	0.0434	0.0426	0.0441	C06
19200	0.0434	0.0426	0.0441	C06
19234	0.0434	0.0426	0.0441	C06
19300	0.0434	0.0426	0.0441	C06
19400	0.0434	0.0426	0.0441	C06
19500	0.0434	0.0427	0.0441	C06
19600	0.0434	0.0426	0.0441	C06
19700	0.0434	0.0426	0.0441	C06
19782	0.0434	0.0426	0.0441	C06
19800	0.0434	0.0426	0.0441	C06
19900	0.0434	0.0426	0.0441	C06
20000	0.0434	0.0427	0.0441	C06
20100	0.0434	0.0427	0.044	C06
20200	0.0433	0.0427	0.0441	C06
20300	0.0433	0.0428	0.0441	C06
20400	0.0433	0.0428	0.0441	C06
20500	0.0434	0.0428	0.044	C06
20600	0.0434	0.0427	0.044	C06
20700	0.0435	0.0427	0.0441	C06
20724	0.0435	0.0427	0.0441	C06
20800	0.0435	0.0427	0.0441	C06
20900	0.0434	0.0427	0.044	C06
21000	0.0434	0.0427	0.044	C06
21100	0.0434	0.0428	0.044	C06
21200	0.0435	0.0427	0.044	C06
21300	0.0434	0.0427	0.0439	C06
21311	0.0434	0.0427	0.0439	C06
21312	0.0434	0.0427	0.0439	C06
21400	0.0434	0.0427	0.044	C06
21427	0.0434	0.0428	0.0439	C06
21500	0.0434	0.0428	0.044	C06
21600	0.0434	0.0427	0.0439	C06
21696	0.0434	0.0427	0.0439	C06
21700	0.0434	0.0427	0.0438	C06
21800	0.0434	0.0427	0.0439	C06
21875	0.0434	0.0427	0.0438	C06
21900	0.0434	0.0427	0.0439	C06
21918	0.0434	0.0427	0.0439	C06
21995	0.0434	0.0427	0.0439	C06
22000	0.0434	0.0427	0.0439	C06
22067	0.0434	0.0428	0.0439	C06
22074	0.0434	0.0428	0.0439	C06
22100	0.0434	0.0428	0.0439	C06
22200	0.0434	0.0428	0.0439	C06
22229	0.0434	0.0428	0.0439	C06
22300	0.0434	0.0428	0.0439	C06
22400	0.0434	0.0428	0.0439	C06
22475	0.0434	0.0428	0.0439	C06
22480	0.0434	0.0428	0.0439	C06
22493	0.0434	0.0428	0.0439	C06
22500	0.0434	0.0428	0.044	C06
22600	0.0434	0.0428	0.0439	C06
22602	0.0434	0.0428	0.0439	C06
22609	0.0434	0.0428	0.044	C06
22700	0.0434	0.0428	0.044	C06
22798	0.0434	0.0428	0.044	C06
22800	0.0434	0.0428	0.044	C06
22860	0.0434	0.0428	0.044	C06
22900	0.0435	0.0428	0.0439	C06
23000	0.0434	0.0429	0.0439	C06
23090	0.0434	0.0429	0.0439	C06
23100	0.0433	0.0429	0.0439	C06
23199	0.0434	0.0428	0.0439	C06
23200	0.0434	0.0428	0.0439	C06
23300	0.0434	0.0429	0.0439	C06
23400	0.0434	0.0428	0.0439	C06
23500	0.0434	0.0429	0.0439	C06
23529	0.0434	0.0429	0.0439	C06
23581	0.0434	0.0429	0.0439	C06
23600	0.0434	0.0428	0.0439	C06
23664	0.0434	0.0428	0.0439	C06
23685	0.0434	0.0428	0.0439	C06
23700	0.0434	0.0428	0.0439	C06
23793	0.0434	0.0428	0.0439	C06
23800	0.0434	0.0428	0.0439	C06
23900	0.0434	0.0429	0.0439	C06
23966	0.0434	0.0429	0.0439	C06
24000	0.0434	0.0428	0.0438	C06
24100	0.0434	0.0429	0.0439	C06
24154	0.0434	0.0428	0.0439	C06
24200	0.0434	0.0428	0.0438	C06
24300	0.0434	0.0429	0.0438	C06
24400	0.0434	0.0429	0.0439	C06
24427	0.0434	0.0429	0.0439	C06
24500	0.0434	0.0429	0.0438	C06
24600	0.0434	0.043	0.0439	C06
24611	0.0434	0.043	0.0438	C06
24700	0.0434	0.043	0.0438	C06
24720	0.0434	0.043	0.0438	C06
24800	0.0434	0.043	0.0438	C06
24900	0.0434	0.043	0.0439	C06
24912	0.0434	0.043	0.0439	C06
24933	0.0434	0.043	0.0439	C06
25000	0.0434	0.043	0.0439	C06
25100	0.0434	0.043	0.0439	C06
25121	0.0434	0.043	0.0439	C06
25200	0.0434	0.043	0.0439	C06
25300	0.0434	0.043	0.0439	C06
25400	0.0434	0.043	0.0438	C06
25425	0.0434	0.043	0.0438	C06
25496	0.0434	0.043	0.0438	C06
25500	0.0434	0.043	0.0438	C06
25600	0.0435	0.043	0.0439	C06
25700	0.0434	0.0431	0.0438	C06
25732	0.0434	0.0431	0.0438	C06
25756	0.0434	0.043	0.0438	C06
25800	0.0434	0.0431	0.0438	C06
25876	0.0435	0.0431	0.0438	C06
25894	0.0435	0.0431	0.0438	C06
25900	0.0435	0.0431	0.0438	C06
26000	0.0435	0.0431	0.0438	C06
26032	0.0435	0.0432	0.0438	C06
26100	0.0435	0.0431	0.0438	C06
26110	0.0435	0.0431	0.0438	C06
26200	0.0434	0.0432	0.0438	C06
26300	0.0435	0.0432	0.0438	C06
26324	0.0434	0.0432	0.0438	C06
26400	0.0434	0.0432	0.0437	C06
26500	0.0434	0.0433	0.0437	C06
26510	0.0434	0.0432	0.0437	C06
26600	0.0434	0.0432	0.0437	C06
26700	0.0434	0.0432	0.0437	C06
26800	0.0435	0.0432	0.0437	C06
26867	0.0435	0.0433	0.0437	C06
26900	0.0435	0.0433	0.0437	C06
27000	0.0435	0.0433	0.0437	C06
27100	0.0435	0.0433	0.0436	C06
27143	0.0435	0.0433	0.0436	C06
27163	0.0435	0.0433	0.0436	C06
27200	0.0435	0.0433	0.0436	C06
27300	0.0435	0.0433	0.0436	C06
27400	0.0435	0.0434	0.0436	C06
27422	0.0435	0.0434	0.0436	C06
27475	0.0435	0.0434	0.0436	C06
27500	0.0435	0.0434	0.0436	C06
27600	0.0435	0.0434	0.0436	C06
27613	0.0435	0.0434	0.0436	C06
27623	0.0435	0.0434	0.0435	C06
27640	0.0435	0.0434	0.0435	C06
27700	0.0435	0.0434	0.0435	C06
27776	0.0435	0.0435	0.0435	C06
1	0	0	0	C07
100	0.1145	0.0899	0.1459	C07
200	0.1163	0.1011	0.1376	C07
300	0.1171	0.1031	0.1363	C07
400	0.1193	0.1031	0.1372	C07
500	0.1213	0.107	0.1334	C07
600	0.1208	0.1078	0.1319	C07
700	0.1199	0.1074	0.1297	C07
800	0.1204	0.1095	0.1315	C07
900	0.1211	0.1092	0.129	C07
1000	0.121	0.1101	0.1291	C07
1100	0.1202	0.113	0.1291	C07
1200	0.1195	0.1126	0.1284	C07
1300	0.1192	0.1123	0.129	C07
1400	0.1185	0.1127	0.1294	C07
1500	0.1197	0.1124	0.1288	C07
1600	0.1191	0.1119	0.13	C07
1700	0.1198	0.1121	0.1299	C07
1800	0.1195	0.1129	0.1291	C07
1900	0.1199	0.113	0.1277	C07
2000	0.12	0.1122	0.1283	C07
2100	0.1201	0.1121	0.1276	C07
[truncated: 26,372 more rows]
