# Supplementary material for: The difference of human gut microbiome in colorectal cancer with and without metastases
Source: Front Oncol. 2022 Nov 1;12:982744. doi: 10.3389/fonc.2022.982744 (PMC9665410; doi:10.3389/fonc.2022.982744)
Supplement: Supplementary file 1 [file DataSheet_1.zip › Data/8 Shannon-Wiener.data.xls]

## Sheet: 2.香农指数图数据Shannon-Wiener.data.xls
numsampled	X0.03	lci	hci	sample_name
1	0	0	0	C01
100	2.6575	2.3655	3.101	C01
200	2.7851	2.5463	3.0522	C01
300	2.8587	2.6969	3.0464	C01
400	2.9092	2.7356	3.0638	C01
500	2.9302	2.7728	3.0833	C01
600	2.9469	2.8003	3.1145	C01
700	2.9681	2.8412	3.1052	C01
800	2.9808	2.8607	3.1167	C01
900	3.0046	2.8827	3.1272	C01
1000	3.0106	2.8892	3.0933	C01
1100	3.0144	2.9093	3.099	C01
1200	3.0272	2.91	3.1115	C01
1300	3.0149	2.9327	3.1059	C01
1400	3.0382	2.9329	3.1028	C01
1500	3.0322	2.9343	3.1154	C01
1600	3.0385	2.9406	3.1069	C01
1700	3.0356	2.9398	3.1084	C01
1800	3.03	2.9457	3.1147	C01
1900	3.0322	2.9544	3.1066	C01
2000	3.0412	2.9651	3.1041	C01
2100	3.0499	2.9583	3.1066	C01
2200	3.0511	2.9632	3.1071	C01
2300	3.0513	2.9647	3.1073	C01
2400	3.0524	2.97	3.1089	C01
2500	3.0523	2.9853	3.106	C01
2600	3.0519	2.9786	3.1026	C01
2700	3.0542	2.9819	3.1068	C01
2800	3.0526	2.98	3.1118	C01
2900	3.0492	2.9803	3.1108	C01
3000	3.0514	2.9745	3.1129	C01
3100	3.0536	2.9779	3.109	C01
3200	3.0519	2.9759	3.1114	C01
3300	3.0521	2.9808	3.1072	C01
3400	3.0585	2.9761	3.1084	C01
3500	3.0568	2.9791	3.114	C01
3600	3.0608	2.9781	3.1112	C01
3700	3.0602	2.9767	3.1132	C01
3800	3.0624	2.9785	3.1045	C01
3900	3.0618	2.986	3.1107	C01
4000	3.0571	2.9891	3.1155	C01
4100	3.0608	2.9936	3.1145	C01
4200	3.0649	2.9917	3.115	C01
4300	3.064	3.0027	3.1147	C01
4400	3.0657	2.9985	3.1139	C01
4500	3.0727	3.0055	3.1098	C01
4600	3.0714	3.0085	3.1097	C01
4700	3.0697	3.0058	3.1096	C01
4800	3.0733	3.0017	3.1112	C01
4900	3.0752	3.001	3.1097	C01
5000	3.0742	3.0053	3.11	C01
5100	3.0701	3.0089	3.1134	C01
5200	3.0714	3.01	3.1163	C01
5300	3.0728	3.005	3.114	C01
5400	3.0743	3.0039	3.1135	C01
5500	3.075	3.0059	3.1155	C01
5600	3.0748	3.0083	3.1177	C01
5700	3.076	3.0115	3.1137	C01
5800	3.073	3.0113	3.1117	C01
5900	3.0755	3.0133	3.1096	C01
6000	3.0756	3.0112	3.1109	C01
6100	3.0725	3.011	3.114	C01
6200	3.0743	3.0151	3.1132	C01
6300	3.0738	3.02	3.1108	C01
6400	3.0731	3.0207	3.1104	C01
6500	3.0724	3.0217	3.1091	C01
6600	3.0744	3.0272	3.1096	C01
6700	3.0732	3.0273	3.1047	C01
6800	3.0723	3.0284	3.1089	C01
6900	3.0727	3.0269	3.1101	C01
7000	3.0714	3.0266	3.1038	C01
7100	3.0686	3.0256	3.1071	C01
7200	3.069	3.0306	3.1098	C01
7300	3.0712	3.0308	3.105	C01
7400	3.0699	3.0327	3.1054	C01
7500	3.0724	3.0311	3.1046	C01
7600	3.0706	3.0316	3.1088	C01
7700	3.0729	3.0352	3.1073	C01
7800	3.0737	3.0394	3.1066	C01
7900	3.0716	3.0394	3.1076	C01
8000	3.0723	3.041	3.1072	C01
8100	3.0724	3.0367	3.1073	C01
8200	3.0745	3.0358	3.1044	C01
8300	3.0749	3.0367	3.1109	C01
8400	3.0756	3.0401	3.1117	C01
8500	3.0745	3.0393	3.11	C01
8600	3.0748	3.0378	3.1084	C01
8700	3.0745	3.0371	3.1057	C01
8800	3.0751	3.0401	3.1074	C01
8900	3.0753	3.0426	3.1117	C01
9000	3.0748	3.0396	3.1101	C01
9100	3.0754	3.0431	3.11	C01
9200	3.0742	3.0417	3.1095	C01
9300	3.0751	3.0449	3.1103	C01
9400	3.076	3.0455	3.1084	C01
9500	3.0763	3.0455	3.1093	C01
9600	3.0748	3.045	3.1069	C01
9700	3.0756	3.0473	3.107	C01
9800	3.0766	3.0489	3.1057	C01
9900	3.076	3.0461	3.1023	C01
10000	3.0762	3.046	3.1029	C01
10100	3.075	3.0469	3.1008	C01
10200	3.0754	3.0463	3.1005	C01
10300	3.0766	3.0482	3.1018	C01
10400	3.0754	3.051	3.1027	C01
10500	3.0756	3.0492	3.1024	C01
10600	3.0756	3.0454	3.1002	C01
10700	3.0744	3.0451	3.0997	C01
10800	3.0763	3.0488	3.0984	C01
10900	3.0769	3.0493	3.1004	C01
11000	3.0782	3.0509	3.1003	C01
11100	3.0787	3.0517	3.0997	C01
11200	3.0762	3.0534	3.0985	C01
11300	3.0775	3.0533	3.0995	C01
11400	3.0783	3.0506	3.0995	C01
11500	3.0792	3.0491	3.0994	C01
11600	3.0788	3.0496	3.0979	C01
11700	3.0787	3.0515	3.0993	C01
11800	3.0786	3.0522	3.1014	C01
11900	3.0788	3.0542	3.0983	C01
12000	3.0797	3.0542	3.096	C01
12100	3.0794	3.0556	3.0964	C01
12200	3.0798	3.0533	3.0943	C01
12300	3.0809	3.0529	3.0931	C01
12400	3.0808	3.0541	3.0945	C01
12500	3.081	3.0544	3.0955	C01
12600	3.081	3.0555	3.0964	C01
12700	3.0808	3.0562	3.0967	C01
12800	3.0804	3.0559	3.0963	C01
12900	3.081	3.0559	3.0975	C01
13000	3.0812	3.0593	3.095	C01
13100	3.0808	3.059	3.0959	C01
13200	3.0817	3.0589	3.097	C01
13300	3.0807	3.0593	3.0959	C01
13400	3.081	3.0602	3.0978	C01
13500	3.081	3.0619	3.0964	C01
13600	3.0821	3.061	3.0967	C01
13700	3.0824	3.0628	3.0948	C01
13800	3.0824	3.0632	3.0945	C01
13900	3.0811	3.0612	3.0956	C01
14000	3.0808	3.0624	3.097	C01
14100	3.081	3.0613	3.095	C01
14200	3.0808	3.0631	3.096	C01
14300	3.0813	3.0636	3.0948	C01
14400	3.0822	3.0618	3.0954	C01
14500	3.0816	3.0617	3.0959	C01
14600	3.0815	3.0599	3.0954	C01
14700	3.082	3.061	3.0961	C01
14800	3.0813	3.061	3.095	C01
14900	3.0818	3.0619	3.0959	C01
15000	3.0816	3.061	3.0971	C01
15100	3.0817	3.0601	3.0966	C01
15200	3.0812	3.0609	3.0954	C01
15300	3.0808	3.0618	3.096	C01
15400	3.0808	3.0611	3.097	C01
15500	3.0809	3.0606	3.0973	C01
15600	3.0806	3.0614	3.0968	C01
15700	3.08	3.0621	3.0961	C01
15800	3.0813	3.0624	3.0968	C01
15900	3.0815	3.0626	3.0966	C01
16000	3.0813	3.0613	3.0973	C01
16100	3.0819	3.063	3.0952	C01
16200	3.0814	3.0632	3.0971	C01
16300	3.081	3.0633	3.0955	C01
16400	3.0805	3.0633	3.0975	C01
16500	3.0817	3.0631	3.0957	C01
16600	3.0808	3.0631	3.0972	C01
16700	3.0813	3.0644	3.0972	C01
16800	3.0804	3.0654	3.0967	C01
16900	3.081	3.0644	3.0957	C01
17000	3.0802	3.064	3.0943	C01
17100	3.0794	3.0633	3.0951	C01
17200	3.0799	3.0635	3.096	C01
17300	3.0802	3.0656	3.097	C01
17400	3.0811	3.0638	3.0963	C01
17500	3.081	3.0639	3.0957	C01
17600	3.0802	3.0651	3.0952	C01
17700	3.0794	3.0654	3.0938	C01
17800	3.0808	3.0654	3.0928	C01
17900	3.0802	3.0645	3.0924	C01
17979	3.0797	3.0641	3.0938	C01
18000	3.0802	3.0638	3.0932	C01
18030	3.0804	3.0644	3.0934	C01
18100	3.0801	3.0646	3.0936	C01
18200	3.0797	3.0653	3.0957	C01
18300	3.0793	3.0649	3.0973	C01
18400	3.0794	3.0647	3.0943	C01
18500	3.0776	3.0641	3.0945	C01
18600	3.0792	3.064	3.0944	C01
18700	3.0794	3.0642	3.0949	C01
18800	3.0791	3.0658	3.0944	C01
18866	3.0791	3.0668	3.0945	C01
18900	3.0801	3.0668	3.0945	C01
19000	3.0788	3.0661	3.0937	C01
19100	3.0793	3.0675	3.0945	C01
19200	3.0793	3.0682	3.0944	C01
19234	3.0795	3.0684	3.0938	C01
19300	3.0792	3.0682	3.0939	C01
19400	3.0806	3.0674	3.0951	C01
19500	3.0812	3.0683	3.0934	C01
19600	3.08	3.0676	3.0929	C01
19700	3.0814	3.0678	3.0921	C01
19782	3.0811	3.0687	3.0929	C01
19800	3.0808	3.0685	3.0919	C01
19900	3.0814	3.0685	3.0928	C01
20000	3.0816	3.0695	3.0945	C01
20100	3.0812	3.0692	3.0927	C01
20200	3.0806	3.0694	3.0926	C01
20300	3.0803	3.0715	3.0929	C01
20400	3.0802	3.0705	3.0929	C01
20500	3.0794	3.0712	3.0922	C01
20600	3.08	3.0708	3.0916	C01
20700	3.0793	3.0709	3.0926	C01
20724	3.0793	3.0709	3.0924	C01
20800	3.0796	3.0702	3.0918	C01
20900	3.0794	3.0695	3.0915	C01
21000	3.0793	3.0718	3.0918	C01
21100	3.0794	3.0714	3.0923	C01
21200	3.0798	3.0707	3.092	C01
21300	3.0799	3.0718	3.0917	C01
21311	3.0799	3.0718	3.0918	C01
21312	3.0798	3.0717	3.0917	C01
21400	3.0799	3.0722	3.0924	C01
21427	3.0801	3.0726	3.0913	C01
21500	3.0805	3.0719	3.0909	C01
21600	3.0804	3.0719	3.0905	C01
21696	3.0812	3.0722	3.0901	C01
21700	3.0811	3.0722	3.0897	C01
21800	3.0813	3.0717	3.0899	C01
21875	3.0811	3.071	3.09	C01
21900	3.0815	3.0706	3.0899	C01
21918	3.0818	3.0708	3.0896	C01
21995	3.0818	3.0702	3.09	C01
22000	3.0817	3.0702	3.0899	C01
22067	3.0823	3.0713	3.0901	C01
22074	3.0821	3.0714	3.0902	C01
22100	3.0819	3.0709	3.0906	C01
22200	3.0826	3.0707	3.0908	C01
22229	3.0827	3.0717	3.0904	C01
22300	3.0825	3.0723	3.0899	C01
22400	3.0829	3.0724	3.0904	C01
22475	3.0832	3.0722	3.0907	C01
22480	3.0831	3.0723	3.0909	C01
22493	3.0834	3.0722	3.0914	C01
22500	3.0831	3.0721	3.0913	C01
22600	3.083	3.0722	3.0902	C01
22602	3.0831	3.0721	3.0901	C01
22609	3.0831	3.0717	3.0899	C01
22700	3.0832	3.0719	3.0899	C01
22798	3.0828	3.0727	3.0897	C01
22800	3.0829	3.0727	3.0897	C01
22860	3.0826	3.074	3.0894	C01
22900	3.0821	3.0739	3.0891	C01
23000	3.0822	3.0742	3.0896	C01
23090	3.0817	3.0748	3.0883	C01
23100	3.0821	3.0752	3.0884	C01
23199	3.0824	3.0751	3.0877	C01
23200	3.0823	3.0752	3.0878	C01
23300	3.0826	3.0755	3.088	C01
23400	3.0824	3.0741	3.0881	C01
23500	3.082	3.0754	3.0883	C01
23529	3.0821	3.0764	3.0878	C01
23581	3.0821	3.0759	3.0874	C01
23600	3.082	3.0754	3.0873	C01
23664	3.0821	3.0766	3.0874	C01
23685	3.0824	3.0769	3.0873	C01
23700	3.0826	3.0772	3.0871	C01
23793	3.0824	3.077	3.0868	C01
23800	3.0827	3.0768	3.0869	C01
23900	3.0825	3.076	3.0869	C01
23966	3.083	3.0766	3.0865	C01
24000	3.0829	3.0765	3.0865	C01
24100	3.0831	3.0765	3.0872	C01
24154	3.0828	3.0762	3.0878	C01
24200	3.0825	3.0773	3.0884	C01
24300	3.0824	3.0767	3.0886	C01
24400	3.0831	3.0763	3.0873	C01
24427	3.083	3.0766	3.0875	C01
24500	3.0831	3.0771	3.0872	C01
24600	3.0832	3.0775	3.0872	C01
24611	3.0835	3.0774	3.0873	C01
24700	3.083	3.0777	3.0874	C01
24720	3.0828	3.0774	3.0876	C01
24800	3.0829	3.0776	3.0881	C01
24900	3.0829	3.0771	3.088	C01
24912	3.083	3.0771	3.0879	C01
24933	3.0831	3.0772	3.0876	C01
25000	3.0825	3.0772	3.0875	C01
25100	3.0827	3.0772	3.0874	C01
25121	3.0825	3.0771	3.0876	C01
25200	3.0825	3.0783	3.0877	C01
25300	3.0826	3.0773	3.0879	C01
25400	3.0825	3.0784	3.086	C01
25425	3.0826	3.0786	3.0855	C01
25496	3.0826	3.0791	3.0854	C01
25500	3.0827	3.0791	3.0857	C01
25600	3.0825	3.0799	3.0853	C01
25700	3.0826	3.081	3.0842	C01
25732	3.0824	3.0808	3.0843	C01
25756	3.0825	3.0807	3.0842	C01
25800	3.0825	3.0814	3.0838	C01
25876	3.0825	3.0825	3.0825	C01
1	0	0	0	C02
100	2.748	2.3652	2.9719	C02
200	2.8752	2.7019	3.0543	C02
300	2.9237	2.7559	3.0938	C02
400	2.958	2.8121	3.0947	C02
500	2.982	2.8519	3.0961	C02
600	2.9999	2.8596	3.1204	C02
700	3.0022	2.8843	3.1009	C02
800	3.0088	2.9047	3.0857	C02
900	3.0175	2.9337	3.0985	C02
1000	3.0191	2.9488	3.1111	C02
1100	3.0318	2.9416	3.1145	C02
1200	3.0332	2.9398	3.1153	C02
1300	3.0375	2.961	3.1176	C02
1400	3.0369	2.9742	3.1216	C02
1500	3.0427	2.9702	3.1223	C02
1600	3.0406	2.9818	3.1151	C02
1700	3.0459	2.9856	3.1069	C02
1800	3.0468	2.9841	3.1172	C02
1900	3.0524	2.989	3.1115	C02
2000	3.0535	2.9947	3.1106	C02
2100	3.054	2.996	3.1206	C02
2200	3.0581	2.9955	3.1251	C02
2300	3.0647	2.995	3.1275	C02
2400	3.0633	2.997	3.118	C02
2500	3.0669	3.0034	3.1262	C02
2600	3.0663	3.0056	3.1246	C02
2700	3.0658	3.0037	3.1219	C02
2800	3.0658	3.0082	3.1195	C02
2900	3.0676	3.0105	3.1227	C02
3000	3.0671	3.0145	3.1143	C02
3100	3.0691	3.019	3.1156	C02
3200	3.0711	3.0196	3.1188	C02
3300	3.0728	3.0248	3.1118	C02
3400	3.0736	3.0249	3.1127	C02
3500	3.0755	3.0256	3.1109	C02
3600	3.075	3.0293	3.1117	C02
3700	3.0769	3.0304	3.1115	C02
3800	3.0743	3.0306	3.1153	C02
3900	3.0766	3.0373	3.1134	C02
4000	3.0755	3.0384	3.1132	C02
4100	3.0755	3.0366	3.1121	C02
4200	3.0762	3.0358	3.1138	C02
4300	3.0756	3.0356	3.1095	C02
4400	3.077	3.0354	3.1095	C02
4500	3.0775	3.0346	3.1058	C02
4600	3.0812	3.0372	3.1096	C02
4700	3.08	3.0402	3.1067	C02
4800	3.0803	3.0401	3.1087	C02
4900	3.0808	3.0354	3.1077	C02
5000	3.0809	3.0343	3.116	C02
5100	3.081	3.0389	3.109	C02
5200	3.0805	3.0384	3.1045	C02
5300	3.0801	3.0403	3.1077	C02
5400	3.0804	3.0397	3.108	C02
5500	3.0832	3.0389	3.1111	C02
5600	3.0806	3.0432	3.1092	C02
5700	3.0811	3.0392	3.1098	C02
5800	3.0813	3.0426	3.1117	C02
5900	3.0807	3.0425	3.1141	C02
6000	3.0811	3.0416	3.1137	C02
6100	3.0816	3.0434	3.113	C02
6200	3.0819	3.0443	3.1128	C02
6300	3.0849	3.0453	3.1113	C02
6400	3.0823	3.0472	3.1103	C02
6500	3.0839	3.0479	3.1113	C02
6600	3.0838	3.0496	3.1139	C02
6700	3.0836	3.0491	3.1125	C02
6800	3.0844	3.0502	3.1111	C02
6900	3.0846	3.0515	3.1119	C02
7000	3.084	3.0552	3.1102	C02
7100	3.0843	3.054	3.1107	C02
7200	3.0843	3.052	3.1096	C02
7300	3.0847	3.0536	3.1093	C02
7400	3.0835	3.0565	3.1122	C02
7500	3.0829	3.0544	3.111	C02
7600	3.0849	3.0561	3.1096	C02
7700	3.0854	3.0569	3.1075	C02
7800	3.085	3.0548	3.1092	C02
7900	3.0848	3.0559	3.1116	C02
8000	3.0849	3.0564	3.1088	C02
8100	3.0848	3.054	3.1103	C02
8200	3.0855	3.0558	3.1079	C02
8300	3.0848	3.0562	3.1074	C02
8400	3.0836	3.0567	3.1072	C02
8500	3.0853	3.0583	3.1083	C02
8600	3.0846	3.0577	3.1087	C02
8700	3.0842	3.0578	3.1081	C02
8800	3.0839	3.0592	3.107	C02
8900	3.0845	3.0574	3.1059	C02
9000	3.0835	3.0577	3.1077	C02
9100	3.0827	3.0589	3.1074	C02
9200	3.0837	3.0575	3.1077	C02
9300	3.0826	3.0558	3.1086	C02
9400	3.0833	3.0559	3.1078	C02
9500	3.0848	3.0577	3.1066	C02
9600	3.0846	3.0603	3.1079	C02
9700	3.0856	3.0614	3.1068	C02
9800	3.0861	3.0606	3.1074	C02
9900	3.0852	3.0612	3.1083	C02
10000	3.0848	3.0618	3.1077	C02
10100	3.086	3.0619	3.1077	C02
10200	3.085	3.0634	3.1102	C02
10300	3.0845	3.0634	3.111	C02
10400	3.0861	3.0641	3.1101	C02
10500	3.0862	3.0648	3.1082	C02
10600	3.0864	3.0658	3.1091	C02
10700	3.0863	3.0647	3.1095	C02
10800	3.0867	3.0651	3.1091	C02
10900	3.0867	3.0643	3.1094	C02
11000	3.0871	3.0648	3.1071	C02
11100	3.088	3.065	3.1072	C02
11200	3.0874	3.0651	3.1087	C02
11300	3.0864	3.065	3.1089	C02
11400	3.0861	3.0651	3.1089	C02
11500	3.0859	3.0663	3.1083	C02
11600	3.0868	3.0685	3.1076	C02
11700	3.0864	3.0684	3.1082	C02
11800	3.086	3.0681	3.1074	C02
11900	3.0871	3.0678	3.1061	C02
12000	3.088	3.0682	3.1078	C02
12100	3.088	3.0662	3.1068	C02
12200	3.0873	3.0655	3.1067	C02
12300	3.0879	3.0684	3.1059	C02
12400	3.087	3.0683	3.1057	C02
12500	3.0869	3.0678	3.1043	C02
12600	3.0877	3.0698	3.1038	C02
12700	3.0888	3.0695	3.1042	C02
12800	3.0873	3.0722	3.1033	C02
12900	3.088	3.0736	3.1038	C02
13000	3.0867	3.0733	3.1032	C02
13100	3.0871	3.0738	3.1026	C02
13200	3.0869	3.0752	3.1019	C02
13300	3.0878	3.074	3.1012	C02
13400	3.0878	3.0738	3.1013	C02
13500	3.0877	3.0739	3.1007	C02
13600	3.0882	3.0748	3.1018	C02
13700	3.0885	3.0749	3.1012	C02
13800	3.088	3.0747	3.1003	C02
13900	3.0885	3.0741	3.0999	C02
14000	3.0887	3.075	3.0998	C02
14100	3.089	3.0743	3.0984	C02
14200	3.09	3.0755	3.0997	C02
14300	3.0899	3.0752	3.0988	C02
14400	3.0897	3.0745	3.0989	C02
14500	3.0893	3.0743	3.0994	C02
14600	3.0892	3.0759	3.0997	C02
14700	3.0888	3.0761	3.0996	C02
14800	3.0881	3.0766	3.0994	C02
14900	3.0882	3.0761	3.1002	C02
15000	3.0882	3.0752	3.1006	C02
15100	3.0886	3.0753	3.1006	C02
15200	3.0888	3.0752	3.1009	C02
15300	3.0892	3.0756	3.1004	C02
15400	3.0903	3.0755	3.1005	C02
15500	3.0895	3.0759	3.1008	C02
15600	3.0901	3.0759	3.0999	C02
15700	3.0903	3.0764	3.101	C02
15800	3.0896	3.0759	3.1004	C02
15900	3.0891	3.0758	3.1014	C02
16000	3.0891	3.0766	3.1023	C02
16100	3.0892	3.0766	3.104	C02
16200	3.0891	3.0774	3.1033	C02
16300	3.0895	3.0769	3.1031	C02
16400	3.0889	3.0774	3.1016	C02
16500	3.0898	3.0769	3.1008	C02
16600	3.0904	3.0749	3.1014	C02
16700	3.0908	3.0747	3.1023	C02
16800	3.0903	3.0757	3.1028	C02
16900	3.09	3.0759	3.1025	C02
17000	3.0892	3.076	3.1045	C02
17100	3.0885	3.0747	3.1041	C02
17200	3.0894	3.0745	3.1029	C02
17300	3.0892	3.0748	3.1019	C02
17400	3.0886	3.0753	3.1007	C02
17500	3.09	3.0746	3.0997	C02
17600	3.0899	3.0749	3.0996	C02
17700	3.0909	3.0757	3.0993	C02
17800	3.0908	3.0768	3.0999	C02
17900	3.0894	3.0768	3.1003	C02
17979	3.0891	3.0768	3.1017	C02
18000	3.089	3.0764	3.1022	C02
18030	3.0898	3.0764	3.1023	C02
18100	3.0902	3.0762	3.1014	C02
18200	3.0905	3.0773	3.1022	C02
18300	3.0903	3.0772	3.1007	C02
18400	3.0905	3.0787	3.1012	C02
18500	3.0898	3.0785	3.1018	C02
18600	3.0894	3.0784	3.1018	C02
18700	3.0893	3.0797	3.1007	C02
18800	3.0893	3.079	3.0996	C02
18866	3.0894	3.0787	3.0997	C02
18900	3.0895	3.0789	3.099	C02
19000	3.0893	3.0788	3.0991	C02
19100	3.0892	3.079	3.0989	C02
19200	3.089	3.0787	3.0983	C02
19234	3.089	3.0785	3.0985	C02
19300	3.0889	3.08	3.0985	C02
19400	3.0885	3.0793	3.0983	C02
19500	3.0882	3.0795	3.099	C02
19600	3.0893	3.0794	3.0984	C02
19700	3.09	3.0803	3.0983	C02
19782	3.0899	3.0798	3.0975	C02
19800	3.0901	3.0795	3.0973	C02
19900	3.0901	3.0794	3.0975	C02
20000	3.0901	3.0796	3.0964	C02
20100	3.0904	3.0795	3.096	C02
20200	3.0907	3.0804	3.0962	C02
20300	3.0899	3.081	3.097	C02
20400	3.0899	3.0806	3.0972	C02
20500	3.0896	3.0811	3.0968	C02
20600	3.0903	3.0809	3.0969	C02
20700	3.0894	3.0816	3.0969	C02
20724	3.0892	3.0818	3.0967	C02
20800	3.0895	3.0814	3.0971	C02
20900	3.0892	3.0811	3.0974	C02
21000	3.0896	3.0812	3.098	C02
21100	3.0899	3.0815	3.0987	C02
21200	3.0899	3.0813	3.0985	C02
21300	3.0896	3.0811	3.098	C02
21311	3.0898	3.0812	3.0979	C02
21312	3.0898	3.0811	3.0981	C02
21400	3.0896	3.0808	3.0982	C02
21427	3.0899	3.0808	3.0985	C02
21500	3.0899	3.081	3.0977	C02
21600	3.0897	3.0812	3.0977	C02
21696	3.09	3.081	3.0974	C02
21700	3.0899	3.0813	3.0976	C02
21800	3.0906	3.0818	3.0983	C02
21875	3.0902	3.0819	3.0974	C02
21900	3.0904	3.0821	3.0971	C02
21918	3.0904	3.0819	3.0977	C02
21995	3.0905	3.0816	3.0967	C02
22000	3.0904	3.082	3.0967	C02
22067	3.0903	3.082	3.0969	C02
22074	3.0902	3.0822	3.0968	C02
22100	3.0906	3.0821	3.0968	C02
22200	3.0903	3.082	3.0969	C02
22229	3.0905	3.0821	3.0968	C02
22300	3.0905	3.0819	3.0963	C02
22400	3.0902	3.0815	3.0975	C02
22475	3.0897	3.0826	3.0967	C02
22480	3.0896	3.0824	3.0966	C02
22493	3.0898	3.0824	3.0965	C02
22500	3.0898	3.0825	3.0967	C02
22600	3.0899	3.0824	3.0961	C02
22602	3.0898	3.0826	3.0961	C02
22609	3.0898	3.0826	3.0962	C02
22700	3.0901	3.0824	3.0964	C02
22798	3.0899	3.0828	3.0961	C02
22800	3.0898	3.0827	3.0963	C02
22860	3.0897	3.0828	3.0962	C02
22900	3.0892	3.083	3.096	C02
23000	3.0894	3.0837	3.0956	C02
23090	3.0896	3.0833	3.0961	C02
23100	3.0897	3.0834	3.0959	C02
23199	3.09	3.0836	3.0953	C02
23200	3.09	3.0836	3.0952	C02
23300	3.0902	3.0835	3.0958	C02
23400	3.09	3.0844	3.0956	C02
23500	3.0897	3.0834	3.0951	C02
23529	3.0897	3.0839	3.095	C02
23581	3.0899	3.0845	3.0947	C02
23600	3.0899	3.0846	3.0943	C02
23664	3.0899	3.0847	3.0942	C02
23685	3.0898	3.0846	3.094	C02
23700	3.0898	3.0846	3.0942	C02
23793	3.0896	3.0844	3.0939	C02
23800	3.0896	3.0844	3.0938	C02
23900	3.0897	3.0839	3.0934	C02
23966	3.0896	3.0838	3.0935	C02
24000	3.0895	3.084	3.0937	C02
24100	3.0895	3.0841	3.0939	C02
24154	3.0895	3.084	3.0942	C02
24200	3.0896	3.0851	3.0944	C02
24300	3.0892	3.0851	3.0936	C02
24400	3.0889	3.0852	3.0936	C02
24427	3.0889	3.0852	3.0935	C02
24500	3.089	3.0856	3.093	C02
24600	3.0894	3.0859	3.0933	C02
24611	3.0893	3.0862	3.0936	C02
24700	3.0897	3.086	3.0937	C02
24720	3.0895	3.086	3.0938	C02
24800	3.0894	3.0859	3.093	C02
24900	3.09	3.0857	3.0924	C02
24912	3.0899	3.0858	3.0925	C02
24933	3.0899	3.0859	3.0925	C02
25000	3.0895	3.0863	3.0921	C02
25100	3.0896	3.0863	3.0923	C02
25121	3.0896	3.0862	3.0919	C02
25200	3.0898	3.0863	3.0922	C02
25300	3.0894	3.0862	3.0919	C02
25400	3.0895	3.0861	3.0923	C02
25425	3.0893	3.0855	3.0924	C02
25496	3.0895	3.0862	3.0924	C02
25500	3.0897	3.0864	3.0924	C02
25600	3.0895	3.0871	3.0916	C02
25700	3.0892	3.0873	3.0915	C02
25732	3.0893	3.0874	3.0915	C02
25756	3.0893	3.0876	3.0912	C02
25800	3.0893	3.0879	3.0912	C02
25876	3.0892	3.0878	3.0908	C02
25894	3.0893	3.0879	3.0908	C02
25900	3.0893	3.0877	3.0907	C02
26000	3.0892	3.0887	3.09	C02
26032	3.0892	3.0892	3.0892	C02
1	0	0	0	C03
100	3.4392	3.2742	3.6683	C03
200	3.6635	3.5286	3.8281	C03
300	3.779	3.6466	3.9068	C03
400	3.8328	3.7238	3.9681	C03
500	3.8673	3.7782	3.9746	C03
600	3.8906	3.8007	3.9889	C03
700	3.9184	3.8262	4.0164	C03
800	3.9285	3.8536	4.0366	C03
900	3.9461	3.8369	4.06	C03
1000	3.9583	3.8663	4.0643	C03
1100	3.9645	3.8735	4.0707	C03
1200	3.9726	3.8885	4.0851	C03
1300	3.9817	3.8924	4.0747	C03
1400	3.9889	3.9168	4.087	C03
1500	3.9917	3.9313	4.0733	C03
1600	3.9956	3.932	4.0751	C03
1700	3.9998	3.9342	4.078	C03
1800	3.9958	3.9506	4.0805	C03
1900	4.0059	3.9494	4.0807	C03
2000	4.0124	3.9505	4.0814	C03
2100	4.013	3.9576	4.0873	C03
2200	4.0191	3.963	4.0911	C03
2300	4.0228	3.9638	4.0858	C03
2400	4.0256	3.9691	4.0855	C03
2500	4.0225	3.9802	4.0848	C03
2600	4.0286	3.9758	4.0857	C03
2700	4.0272	3.9752	4.0844	C03
2800	4.0278	3.9801	4.0883	C03
2900	4.0335	3.9784	4.0888	C03
3000	4.0325	3.9872	4.0906	C03
3100	4.0339	3.9914	4.0886	C03
3200	4.0337	4.0013	4.0934	C03
3300	4.0359	4.0052	4.0857	C03
3400	4.0417	3.9983	4.0846	C03
3500	4.0381	3.9965	4.0832	C03
3600	4.0375	4.0005	4.0815	C03
3700	4.0409	4.0035	4.0834	C03
3800	4.0392	4.0042	4.0768	C03
3900	4.0416	4.0059	4.0831	C03
4000	4.0429	4.0006	4.0812	C03
4100	4.0415	3.9965	4.083	C03
4200	4.044	4.0016	4.0864	C03
4300	4.0456	4.0057	4.0869	C03
4400	4.0435	4.0039	4.0842	C03
4500	4.0446	4.0065	4.0881	C03
4600	4.0447	4.0106	4.0918	C03
4700	4.0467	4.0102	4.0857	C03
4800	4.0482	4.0112	4.0831	C03
4900	4.0488	4.0131	4.0815	C03
5000	4.0493	4.0167	4.0848	C03
5100	4.049	4.0165	4.085	C03
5200	4.0481	4.0187	4.0839	C03
5300	4.0484	4.0201	4.0833	C03
5400	4.0497	4.0223	4.0865	C03
5500	4.0494	4.0235	4.0876	C03
5600	4.0492	4.0212	4.0823	C03
5700	4.0513	4.0236	4.0828	C03
5800	4.0538	4.0226	4.0822	C03
5900	4.053	4.0214	4.0821	C03
6000	4.0526	4.0212	4.0832	C03
6100	4.0514	4.0231	4.0846	C03
6200	4.0509	4.0281	4.0817	C03
6300	4.0497	4.0278	4.0834	C03
6400	4.0504	4.027	4.0834	C03
6500	4.0516	4.0296	4.0793	C03
6600	4.0512	4.029	4.0801	C03
6700	4.0524	4.0281	4.0825	C03
6800	4.0514	4.0297	4.0804	C03
6900	4.0518	4.0312	4.0791	C03
7000	4.0527	4.0308	4.0802	C03
7100	4.053	4.0296	4.0794	C03
7200	4.0536	4.0339	4.0781	C03
7300	4.054	4.0305	4.0766	C03
7400	4.055	4.0319	4.0744	C03
7500	4.0559	4.0353	4.0771	C03
7600	4.0549	4.0339	4.0776	C03
7700	4.0563	4.0355	4.0775	C03
7800	4.0567	4.0355	4.0814	C03
7900	4.0585	4.0352	4.0803	C03
8000	4.0587	4.0334	4.079	C03
8100	4.0593	4.0313	4.0801	C03
8200	4.0585	4.031	4.0783	C03
8300	4.0589	4.0304	4.079	C03
8400	4.059	4.0334	4.08	C03
8500	4.0592	4.0349	4.0799	C03
8600	4.0605	4.0359	4.0793	C03
8700	4.0617	4.0351	4.0821	C03
8800	4.0609	4.0363	4.0821	C03
8900	4.0621	4.0378	4.0798	C03
9000	4.0608	4.0382	4.0831	C03
9100	4.0617	4.0377	4.0795	C03
9200	4.0615	4.0392	4.0793	C03
9300	4.0606	4.0408	4.0805	C03
9400	4.0606	4.0426	4.0834	C03
9500	4.0616	4.0419	4.082	C03
9600	4.0609	4.042	4.0839	C03
9700	4.0618	4.0435	4.0832	C03
9800	4.0621	4.0442	4.0835	C03
9900	4.063	4.045	4.082	C03
10000	4.0636	4.0424	4.0828	C03
10100	4.0623	4.0438	4.0848	C03
10200	4.0611	4.0414	4.0828	C03
10300	4.0622	4.0419	4.0822	C03
10400	4.0616	4.04	4.0837	C03
10500	4.0628	4.0409	4.0842	C03
10600	4.0628	4.0425	4.0878	C03
10700	4.0625	4.0429	4.0872	C03
10800	4.0618	4.0456	4.0883	C03
10900	4.0624	4.0467	4.0872	C03
11000	4.0623	4.0461	4.086	C03
11100	4.0637	4.0443	4.0864	C03
11200	4.0634	4.0457	4.0849	C03
11300	4.0642	4.0463	4.0846	C03
11400	4.0646	4.0466	4.0865	C03
11500	4.0658	4.0464	4.085	C03
11600	4.0648	4.0466	4.0848	C03
11700	4.0649	4.0453	4.0844	C03
11800	4.0647	4.0445	4.0837	C03
11900	4.0643	4.0434	4.0819	C03
12000	4.0654	4.0455	4.0819	C03
12100	4.0648	4.0458	4.083	C03
12200	4.0639	4.0468	4.0826	C03
12300	4.0636	4.0477	4.085	C03
12400	4.0652	4.048	4.0848	C03
12500	4.0648	4.0487	4.084	C03
12600	4.0658	4.049	4.0857	C03
12700	4.0652	4.0473	4.0859	C03
12800	4.0657	4.0459	4.0851	C03
12900	4.0659	4.0458	4.0831	C03
13000	4.0667	4.0454	4.0846	C03
13100	4.066	4.0474	4.0844	C03
13200	4.0664	4.0505	4.0826	C03
13300	4.0655	4.0506	4.0828	C03
13400	4.0657	4.0503	4.0838	C03
13500	4.0662	4.0512	4.0825	C03
13600	4.0665	4.0497	4.0829	C03
13700	4.0663	4.0506	4.0826	C03
13800	4.0664	4.0503	4.082	C03
13900	4.0659	4.0521	4.0821	C03
14000	4.0668	4.0532	4.0833	C03
14100	4.0673	4.0529	4.0831	C03
14200	4.0677	4.0516	4.086	C03
14300	4.0671	4.0533	4.087	C03
14400	4.0671	4.0539	4.0882	C03
14500	4.0673	4.0533	4.0855	C03
14600	4.068	4.053	4.085	C03
14700	4.0677	4.0511	4.0874	C03
14800	4.067	4.0523	4.0866	C03
14900	4.0666	4.0522	4.0852	C03
15000	4.0686	4.0523	4.0846	C03
15100	4.0684	4.0533	4.0841	C03
15200	4.068	4.0525	4.0828	C03
15300	4.0684	4.0542	4.0841	C03
15400	4.0685	4.0536	4.0847	C03
15500	4.0697	4.0533	4.0825	C03
15600	4.0697	4.0537	4.0836	C03
15700	4.0692	4.0543	4.0851	C03
15800	4.0694	4.0548	4.0838	C03
15900	4.0692	4.055	4.0846	C03
16000	4.0691	4.056	4.0844	C03
16100	4.0693	4.0555	4.084	C03
16200	4.0699	4.0559	4.0844	C03
16300	4.0701	4.0569	4.0838	C03
16400	4.0697	4.057	4.0849	C03
16500	4.0704	4.0581	4.0845	C03
16600	4.07	4.0576	4.0828	C03
16700	4.0697	4.0579	4.0823	C03
16800	4.0696	4.0569	4.0825	C03
16900	4.0695	4.0573	4.0834	C03
17000	4.069	4.057	4.083	C03
17100	4.0688	4.0574	4.0818	C03
17200	4.0684	4.0569	4.0824	C03
17300	4.0688	4.0566	4.0831	C03
17400	4.0693	4.057	4.0832	C03
17500	4.0696	4.0567	4.0831	C03
17600	4.0703	4.0567	4.0836	C03
17700	4.07	4.0589	4.0825	C03
17800	4.0703	4.0592	4.0812	C03
17900	4.0694	4.0588	4.0808	C03
17979	4.0692	4.0578	4.0809	C03
18000	4.0693	4.0572	4.0805	C03
18030	4.069	4.0576	4.0805	C03
18100	4.0685	4.0587	4.0797	C03
18200	4.0693	4.0586	4.0798	C03
18300	4.0686	4.0585	4.0801	C03
18400	4.0698	4.0579	4.079	C03
18500	4.0697	4.059	4.0801	C03
18600	4.0699	4.0587	4.0805	C03
18700	4.0701	4.0592	4.0818	C03
18800	4.0704	4.0593	4.0817	C03
18866	4.07	4.0589	4.0811	C03
18900	4.0698	4.0592	4.0808	C03
19000	4.0701	4.0593	4.08	C03
19100	4.0701	4.0591	4.08	C03
19200	4.0709	4.0596	4.0803	C03
19234	4.0707	4.0595	4.0801	C03
19300	4.0704	4.0587	4.0789	C03
19400	4.0707	4.06	4.0799	C03
19500	4.0705	4.0594	4.0798	C03
19600	4.0707	4.0594	4.0802	C03
19700	4.0707	4.0602	4.0809	C03
19782	4.0704	4.0602	4.0796	C03
19800	4.0702	4.0599	4.0795	C03
19900	4.0703	4.0597	4.0797	C03
20000	4.0707	4.0601	4.0795	C03
20100	4.0704	4.0604	4.0786	C03
20200	4.0708	4.0602	4.0793	C03
20300	4.071	4.0599	4.078	C03
20400	4.0707	4.0588	4.0782	C03
20500	4.0711	4.058	4.0783	C03
20600	4.0712	4.0586	4.0782	C03
20700	4.0713	4.0592	4.0793	C03
20724	4.0717	4.0594	4.0795	C03
20800	4.0715	4.0591	4.0796	C03
20900	4.0708	4.0606	4.0793	C03
21000	4.071	4.0608	4.0794	C03
21100	4.0716	4.062	4.0811	C03
21200	4.0709	4.0632	4.0818	C03
21300	4.0712	4.0627	4.0809	C03
21311	4.0713	4.0632	4.0807	C03
21312	4.0713	4.0633	4.0809	C03
21400	4.0714	4.0631	4.0812	C03
21427	4.0713	4.063	4.081	C03
21500	4.0715	4.0624	4.0808	C03
21600	4.0714	4.0619	4.0804	C03
21696	4.0711	4.0617	4.0805	C03
21700	4.0713	4.0614	4.0806	C03
21800	4.0714	4.0605	4.0806	C03
21875	4.0712	4.0604	4.0809	C03
21900	4.0715	4.0606	4.0806	C03
21918	4.0715	4.0608	4.0805	C03
21995	4.0709	4.0611	4.0801	C03
22000	4.0708	4.0609	4.0802	C03
22067	4.0706	4.0614	4.0784	C03
22074	4.0704	4.0614	4.0783	C03
22100	4.0706	4.0613	4.0779	C03
22200	4.0701	4.0622	4.0772	C03
22229	4.0703	4.0622	4.0769	C03
22300	4.0707	4.0636	4.0775	C03
22400	4.0706	4.0637	4.0776	C03
22475	4.0706	4.0638	4.0779	C03
22480	4.0705	4.0641	4.0778	C03
22493	4.0704	4.0638	4.0774	C03
22500	4.0702	4.064	4.0771	C03
22600	4.0698	4.0636	4.0773	C03
22602	4.0699	4.0637	4.0773	C03
22609	4.0696	4.0639	4.0772	C03
22700	4.0703	4.064	4.0772	C03
22798	4.071	4.0636	4.0775	C03
22800	4.071	4.0637	4.0778	C03
22860	4.071	4.064	4.0775	C03
22900	4.0706	4.0643	4.0763	C03
23000	4.0713	4.0641	4.0756	C03
23090	4.0715	4.0639	4.0757	C03
23100	4.0714	4.0639	4.0752	C03
23199	4.0708	4.0641	4.0757	C03
23200	4.0708	4.0641	4.0756	C03
23300	4.0708	4.0638	4.0757	C03
23400	4.0703	4.0643	4.0751	C03
23500	4.0702	4.0645	4.0757	C03
23529	4.0708	4.0643	4.0754	C03
23581	4.0711	4.0649	4.0756	C03
23600	4.071	4.0647	4.0757	C03
23664	4.0706	4.0645	4.0756	C03
23685	4.0709	4.0648	4.0755	C03
23700	4.071	4.0645	4.0756	C03
23793	4.071	4.065	4.0755	C03
23800	4.0709	4.0652	4.0752	C03
23900	4.0705	4.0652	4.0751	C03
23966	4.0704	4.065	4.0755	C03
24000	4.0701	4.0648	4.0755	C03
24100	4.0702	4.0643	4.076	C03
24154	4.0704	4.0643	4.076	C03
24200	4.0707	4.0636	4.0764	C03
24300	4.0709	4.064	4.0755	C03
24400	4.0711	4.0645	4.0756	C03
24427	4.0707	4.0649	4.076	C03
24500	4.0709	4.0652	4.0761	C03
24600	4.0709	4.0658	4.0767	C03
24611	4.0708	4.0657	4.0767	C03
24700	4.0704	4.0656	4.0763	C03
24720	4.0703	4.0656	4.0762	C03
24800	4.0704	4.0652	4.0755	C03
24900	4.0703	4.0655	4.0755	C03
24912	4.0704	4.0655	4.0756	C03
24933	4.0701	4.0656	4.0758	C03
25000	4.0702	4.0655	4.0759	C03
25100	4.0706	4.0653	4.0757	C03
25121	4.0707	4.0655	4.0754	C03
25200	4.0707	4.0659	4.075	C03
25300	4.0708	4.066	4.076	C03
25400	4.0707	4.0656	4.0747	C03
25425	4.0708	4.0658	4.075	C03
25496	4.0709	4.065	4.0754	C03
25500	4.071	4.0651	4.0753	C03
25600	4.071	4.064	4.0752	C03
25700	4.0713	4.0644	4.0753	C03
25732	4.0713	4.0646	4.0749	C03
25756	4.0713	4.0645	4.0745	C03
25800	4.0712	4.0646	4.0746	C03
25876	4.0711	4.0643	4.0743	C03
25894	4.0711	4.0647	4.0747	C03
25900	4.0712	4.0648	4.0747	C03
26000	4.0707	4.0664	4.074	C03
26032	4.0707	4.0663	4.0742	C03
26100	4.0709	4.0668	4.0745	C03
26110	4.0712	4.0671	4.0744	C03
26200	4.071	4.0663	4.0744	C03
26300	4.0712	4.0662	4.0741	C03
26324	4.0711	4.0663	4.0744	C03
26400	4.0711	4.0667	4.0743	C03
26500	4.071	4.0673	4.0742	C03
26510	4.0709	4.0674	4.0745	C03
26600	4.0709	4.0676	4.0737	C03
26700	4.0708	4.068	4.0737	C03
26800	4.0708	4.0683	4.0734	C03
26867	4.0708	4.0686	4.0733	C03
26900	4.071	4.0691	4.0731	C03
27000	4.071	4.0679	4.0736	C03
27100	4.0712	4.0682	4.0733	C03
27143	4.0714	4.0687	4.0727	C03
27163	4.0714	4.0689	4.0728	C03
27200	4.0713	4.069	4.0729	C03
27300	4.0712	4.0695	4.0724	C03
27400	4.0712	4.0698	4.0719	C03
27422	4.0711	4.0698	4.0718	C03
27475	4.0709	4.0709	4.0709	C03
1	0	0	0	C04
100	2.6632	2.3721	2.9214	C04
200	2.7647	2.5849	2.9682	C04
300	2.7976	2.6717	2.9897	C04
400	2.8266	2.7279	2.9558	C04
500	2.8366	2.7405	2.9361	C04
600	2.8305	2.7562	2.9258	C04
700	2.8445	2.7684	2.9417	C04
800	2.8527	2.7832	2.9346	C04
900	2.8594	2.7832	2.9488	C04
1000	2.8621	2.8049	2.9762	C04
1100	2.8522	2.8041	2.9644	C04
1200	2.8594	2.8082	2.9696	C04
1300	2.8685	2.8131	2.9634	C04
1400	2.8749	2.8136	2.9657	C04
1500	2.8766	2.8054	2.964	C04
1600	2.8801	2.814	2.9563	C04
1700	2.8779	2.8252	2.9648	C04
1800	2.8796	2.8224	2.9642	C04
1900	2.8818	2.8291	2.9555	C04
2000	2.886	2.827	2.9556	C04
2100	2.8884	2.8315	2.9522	C04
2200	2.8858	2.8335	2.9444	C04
2300	2.8844	2.8348	2.9517	C04
2400	2.8838	2.837	2.9487	C04
2500	2.8849	2.8346	2.9455	C04
2600	2.8838	2.8394	2.9506	C04
2700	2.8822	2.8417	2.9423	C04
2800	2.8864	2.8507	2.9408	C04
2900	2.8853	2.8474	2.938	C04
3000	2.8851	2.8487	2.9392	C04
3100	2.8867	2.8502	2.9376	C04
3200	2.8868	2.8508	2.9394	C04
3300	2.8932	2.8496	2.9394	C04
3400	2.8947	2.852	2.939	C04
3500	2.894	2.8576	2.9393	C04
3600	2.8979	2.8616	2.9396	C04
3700	2.8942	2.8549	2.9319	C04
3800	2.8956	2.8523	2.927	C04
3900	2.8966	2.8469	2.9307	C04
4000	2.895	2.8498	2.9279	C04
4100	2.8921	2.8486	2.9312	C04
4200	2.8919	2.8592	2.9287	C04
4300	2.891	2.8611	2.9263	C04
4400	2.8928	2.8631	2.9277	C04
4500	2.896	2.863	2.928	C04
4600	2.8958	2.8622	2.9281	C04
4700	2.8949	2.865	2.9295	C04
4800	2.8953	2.8649	2.9268	C04
4900	2.8954	2.8672	2.9275	C04
5000	2.8972	2.867	2.9297	C04
5100	2.8982	2.8683	2.9296	C04
5200	2.8988	2.8709	2.9318	C04
5300	2.896	2.8686	2.9334	C04
5400	2.8965	2.8696	2.935	C04
5500	2.8969	2.8683	2.9372	C04
5600	2.8981	2.8719	2.9376	C04
5700	2.8975	2.8717	2.936	C04
5800	2.8985	2.8699	2.9362	C04
5900	2.8989	2.8722	2.9348	C04
6000	2.9005	2.871	2.9361	C04
6100	2.899	2.8732	2.9302	C04
6200	2.8975	2.8703	2.9308	C04
6300	2.897	2.8727	2.9278	C04
6400	2.8981	2.8711	2.9297	C04
6500	2.9008	2.8728	2.9311	C04
6600	2.9	2.8747	2.9308	C04
6700	2.8995	2.8758	2.9278	C04
6800	2.899	2.875	2.9274	C04
6900	2.8983	2.8745	2.9247	C04
7000	2.8981	2.8737	2.9228	C04
7100	2.8982	2.8728	2.9231	C04
7200	2.899	2.8709	2.9223	C04
7300	2.8987	2.8704	2.9218	C04
7400	2.8997	2.8714	2.9226	C04
7500	2.9021	2.8721	2.922	C04
7600	2.9012	2.8703	2.9226	C04
7700	2.9002	2.8719	2.9222	C04
7800	2.9013	2.8692	2.9243	C04
7900	2.8998	2.8734	2.9247	C04
8000	2.901	2.873	2.9235	C04
8100	2.8995	2.8714	2.9213	C04
8200	2.8992	2.8726	2.9215	C04
8300	2.8992	2.8752	2.9226	C04
8400	2.8994	2.8735	2.924	C04
8500	2.8995	2.8725	2.9207	C04
8600	2.9	2.8722	2.9203	C04
8700	2.9001	2.8746	2.9194	C04
8800	2.9012	2.8731	2.921	C04
8900	2.9014	2.8739	2.9234	C04
9000	2.9016	2.8751	2.9225	C04
9100	2.9012	2.8781	2.9223	C04
9200	2.9037	2.8769	2.922	C04
9300	2.903	2.878	2.9229	C04
9400	2.9016	2.8769	2.9228	C04
9500	2.9015	2.8786	2.9214	C04
9600	2.9019	2.8769	2.921	C04
9700	2.902	2.8767	2.9224	C04
9800	2.9024	2.8764	2.9208	C04
9900	2.9019	2.8777	2.9212	C04
10000	2.9023	2.878	2.9196	C04
10100	2.9016	2.8767	2.9193	C04
10200	2.9019	2.8766	2.9185	C04
10300	2.9024	2.876	2.9201	C04
10400	2.9027	2.8777	2.9199	C04
10500	2.9023	2.8792	2.9188	C04
10600	2.9022	2.879	2.9187	C04
10700	2.9026	2.8769	2.92	C04
10800	2.9022	2.8783	2.9204	C04
10900	2.9031	2.8789	2.9202	C04
11000	2.9031	2.8784	2.9194	C04
11100	2.9039	2.8789	2.9188	C04
11200	2.903	2.8792	2.9173	C04
11300	2.9035	2.8804	2.918	C04
11400	2.9025	2.8813	2.9176	C04
11500	2.9035	2.882	2.9183	C04
11600	2.9036	2.8837	2.9186	C04
11700	2.9025	2.8853	2.9174	C04
11800	2.9031	2.8843	2.9179	C04
11900	2.9034	2.885	2.9192	C04
12000	2.903	2.8854	2.9172	C04
12100	2.903	2.8866	2.9174	C04
12200	2.9027	2.8871	2.9176	C04
12300	2.9023	2.8857	2.9175	C04
12400	2.9019	2.8853	2.9166	C04
12500	2.9028	2.8844	2.9168	C04
12600	2.9023	2.8849	2.9155	C04
12700	2.9028	2.8852	2.9154	C04
12800	2.9031	2.8862	2.9169	C04
12900	2.9034	2.8859	2.9153	C04
13000	2.9029	2.8866	2.915	C04
13100	2.9031	2.8885	2.9146	C04
13200	2.9022	2.8877	2.9167	C04
13300	2.9028	2.8882	2.9164	C04
13400	2.9024	2.8887	2.9152	C04
13500	2.9021	2.8875	2.9148	C04
13600	2.9013	2.888	2.9166	C04
13700	2.9015	2.8873	2.9167	C04
13800	2.9017	2.8873	2.9161	C04
13900	2.9017	2.8877	2.9153	C04
14000	2.9016	2.8891	2.9158	C04
14100	2.9015	2.8867	2.9161	C04
14200	2.9013	2.887	2.9157	C04
14300	2.9018	2.887	2.9152	C04
14400	2.9015	2.8875	2.9158	C04
14500	2.902	2.89	2.9151	C04
14600	2.9025	2.8906	2.9156	C04
14700	2.9028	2.8895	2.9155	C04
14800	2.9016	2.8888	2.9152	C04
14900	2.9019	2.8895	2.9154	C04
15000	2.9017	2.89	2.915	C04
15100	2.9019	2.8899	2.9148	C04
15200	2.9011	2.8902	2.9146	C04
15300	2.9016	2.8903	2.915	C04
15400	2.9015	2.8899	2.9138	C04
15500	2.9022	2.889	2.9137	C04
15600	2.902	2.8895	2.9133	C04
15700	2.9024	2.8884	2.9142	C04
15800	2.9032	2.8877	2.9144	C04
15900	2.9041	2.8871	2.9138	C04
16000	2.9041	2.8882	2.913	C04
16100	2.9037	2.8883	2.9133	C04
16200	2.9038	2.888	2.9139	C04
16300	2.9044	2.8882	2.9132	C04
16400	2.9041	2.8896	2.9132	C04
16500	2.9042	2.8897	2.9124	C04
16600	2.904	2.8903	2.9126	C04
16700	2.9041	2.8901	2.9133	C04
16800	2.9031	2.8886	2.9136	C04
16900	2.9031	2.8883	2.9144	C04
17000	2.9037	2.889	2.9144	C04
17100	2.9043	2.8892	2.9134	C04
17200	2.9036	2.8896	2.9136	C04
17300	2.9041	2.8901	2.9133	C04
17400	2.9038	2.8909	2.9139	C04
17500	2.9036	2.8922	2.9139	C04
17600	2.904	2.8928	2.9137	C04
17700	2.9038	2.8922	2.9134	C04
17800	2.9035	2.8917	2.913	C04
17900	2.903	2.8919	2.9132	C04
17979	2.903	2.8921	2.9126	C04
18000	2.9035	2.8919	2.9125	C04
18030	2.9029	2.8922	2.9125	C04
18100	2.9031	2.8926	2.9124	C04
18200	2.9029	2.8929	2.9125	C04
18300	2.9031	2.8929	2.9138	C04
18400	2.903	2.8925	2.9144	C04
18500	2.9032	2.8935	2.9143	C04
18600	2.9036	2.8936	2.9143	C04
18700	2.9033	2.8936	2.9146	C04
18800	2.9034	2.8947	2.9146	C04
18866	2.9034	2.8946	2.9145	C04
18900	2.9036	2.8954	2.9147	C04
19000	2.9038	2.8956	2.9144	C04
19100	2.904	2.8948	2.9149	C04
19200	2.9041	2.8947	2.9152	C04
19234	2.9039	2.8945	2.9149	C04
19300	2.9039	2.8939	2.9144	C04
19400	2.9046	2.8946	2.9145	C04
19500	2.9037	2.8942	2.9153	C04
19600	2.9038	2.8954	2.9148	C04
19700	2.9042	2.8949	2.9144	C04
19782	2.9044	2.8964	2.9141	C04
19800	2.9042	2.896	2.9144	C04
19900	2.9045	2.896	2.9129	C04
20000	2.9047	2.8972	2.9127	C04
20100	2.905	2.8966	2.913	C04
20200	2.9047	2.898	2.9131	C04
20300	2.9045	2.8981	2.9136	C04
20400	2.9042	2.8983	2.9135	C04
20500	2.9043	2.8979	2.9142	C04
20600	2.9042	2.8967	2.9141	C04
20700	2.9045	2.8973	2.914	C04
20724	2.9041	2.897	2.9136	C04
20800	2.9041	2.8967	2.9122	C04
20900	2.9044	2.8975	2.9127	C04
21000	2.9043	2.8978	2.9128	C04
21100	2.9044	2.8979	2.9128	C04
21200	2.9046	2.8981	2.9133	C04
21300	2.9049	2.8971	2.9127	C04
21311	2.9051	2.8967	2.9128	C04
21312	2.9051	2.8967	2.9127	C04
21400	2.9051	2.8963	2.9123	C04
21427	2.905	2.8957	2.912	C04
21500	2.905	2.8954	2.9117	C04
21600	2.905	2.8956	2.9121	C04
21696	2.9046	2.8947	2.9109	C04
21700	2.9046	2.8948	2.9109	C04
21800	2.9048	2.8946	2.9117	C04
21875	2.9045	2.8955	2.9114	C04
21900	2.9047	2.8957	2.9117	C04
21918	2.905	2.8954	2.9113	C04
21995	2.9047	2.8957	2.9118	C04
22000	2.9046	2.8956	2.9116	C04
22067	2.9052	2.8956	2.9112	C04
22074	2.9053	2.8955	2.9114	C04
22100	2.9054	2.8964	2.9115	C04
22200	2.9053	2.898	2.911	C04
22229	2.9055	2.8987	2.9107	C04
22300	2.9053	2.8988	2.9114	C04
22400	2.9054	2.8992	2.9114	C04
22475	2.9058	2.899	2.9117	C04
22480	2.9058	2.8991	2.9114	C04
22493	2.9056	2.899	2.9109	C04
22500	2.9055	2.899	2.911	C04
22600	2.9052	2.8996	2.9113	C04
22602	2.9051	2.8997	2.9113	C04
22609	2.9051	2.8996	2.911	C04
22700	2.9048	2.8994	2.9107	C04
22798	2.9047	2.8985	2.911	C04
22800	2.9048	2.8985	2.911	C04
22860	2.9051	2.8989	2.9107	C04
22900	2.9049	2.8985	2.911	C04
23000	2.9054	2.8992	2.9106	C04
23090	2.9054	2.8989	2.9101	C04
23100	2.9052	2.8989	2.9104	C04
23199	2.9049	2.8979	2.9098	C04
23200	2.9049	2.8979	2.9099	C04
23300	2.9049	2.8979	2.9102	C04
23400	2.9048	2.899	2.9106	C04
23500	2.9047	2.8995	2.9102	C04
23529	2.9046	2.8992	2.9102	C04
23581	2.9048	2.8996	2.9104	C04
23600	2.9048	2.8992	2.91	C04
23664	2.9047	2.8992	2.9102	C04
23685	2.9049	2.8988	2.9099	C04
23700	2.9049	2.8988	2.9097	C04
23793	2.9044	2.899	2.9097	C04
23800	2.9043	2.8991	2.9098	C04
23900	2.9047	2.8994	2.9104	C04
23966	2.9047	2.8999	2.9101	C04
24000	2.9045	2.9001	2.9101	C04
24100	2.9049	2.9001	2.9109	C04
24154	2.9044	2.9005	2.9116	C04
24200	2.9044	2.9	2.9111	C04
24300	2.9042	2.9005	2.9109	C04
24400	2.9046	2.9009	2.9114	C04
24427	2.9045	2.9008	2.9112	C04
24500	2.9046	2.9008	2.9104	C04
24600	2.9049	2.9008	2.9108	C04
24611	2.9048	2.9009	2.9109	C04
24700	2.905	2.9004	2.9103	C04
24720	2.9048	2.9002	2.9103	C04
24800	2.9051	2.9	2.9106	C04
24900	2.9049	2.9005	2.9106	C04
24912	2.9052	2.9002	2.9106	C04
24933	2.9052	2.9001	2.9103	C04
25000	2.9052	2.9	2.9099	C04
25100	2.9053	2.9001	2.9101	C04
25121	2.9051	2.9003	2.9104	C04
25200	2.9051	2.8999	2.9102	C04
25300	2.9052	2.9003	2.9096	C04
25400	2.9049	2.9008	2.9094	C04
25425	2.9048	2.9008	2.9103	C04
25496	2.9051	2.9012	2.9101	C04
25500	2.9051	2.9012	2.9099	C04
25600	2.9046	2.9008	2.9102	C04
25700	2.9051	2.9012	2.9105	C04
25732	2.905	2.9012	2.9107	C04
25756	2.9049	2.9013	2.9109	C04
25800	2.9051	2.901	2.9105	C04
25876	2.9051	2.9013	2.91	C04
25894	2.905	2.9009	2.9098	C04
25900	2.9051	2.9007	2.9098	C04
26000	2.9049	2.9017	2.9085	C04
26032	2.9048	2.9019	2.9081	C04
26100	2.9048	2.902	2.9085	C04
26110	2.9049	2.9021	2.9086	C04
26200	2.9048	2.9019	2.9087	C04
26300	2.9048	2.9016	2.9088	C04
26324	2.9047	2.9017	2.9083	C04
26400	2.905	2.9019	2.9082	C04
26500	2.905	2.9016	2.9083	C04
26510	2.9049	2.902	2.9082	C04
26600	2.9051	2.9023	2.9079	C04
26700	2.9048	2.9019	2.9081	C04
26800	2.905	2.9022	2.9082	C04
26867	2.9052	2.9023	2.908	C04
26900	2.9051	2.9028	2.9075	C04
27000	2.9051	2.9029	2.9077	C04
27100	2.905	2.9028	2.9074	C04
27143	2.9051	2.9031	2.9071	C04
27163	2.905	2.903	2.907	C04
27200	2.9051	2.9031	2.9066	C04
27300	2.9051	2.9033	2.9065	C04
27400	2.9051	2.9042	2.9064	C04
27422	2.9051	2.9042	2.9063	C04
27475	2.9052	2.9041	2.9062	C04
27500	2.9052	2.9044	2.9062	C04
27600	2.9051	2.9046	2.9057	C04
27613	2.9052	2.9047	2.9056	C04
27623	2.9053	2.9048	2.9056	C04
27640	2.9052	2.9052	2.9052	C04
1	0	0	0	C05
100	1.8609	1.6706	2.0854	C05
200	1.8966	1.7343	2.0601	C05
300	1.9159	1.7752	2.0808	C05
400	1.9269	1.8152	2.0787	C05
500	1.92	1.8207	2.0477	C05
600	1.932	1.8425	2.0228	C05
700	1.9285	1.8425	2.0336	C05
800	1.9305	1.8496	2.044	C05
900	1.9359	1.8686	2.0419	C05
1000	1.9431	1.8796	2.0216	C05
1100	1.9473	1.882	2.0158	C05
1200	1.948	1.8866	2.0126	C05
1300	1.9428	1.8893	2.0102	C05
1400	1.9463	1.8872	2.008	C05
1500	1.9416	1.8917	2.0006	C05
1600	1.9411	1.8968	2.0072	C05
1700	1.9414	1.8914	2.0055	C05
1800	1.9411	1.9009	2.0099	C05
1900	1.9404	1.8937	2.0174	C05
2000	1.9446	1.9048	2.0097	C05
2100	1.9496	1.9153	2.0066	C05
2200	1.9472	1.9167	2.0129	C05
2300	1.951	1.9131	2.011	C05
2400	1.9495	1.9134	2.0119	C05
2500	1.9483	1.9202	2.0184	C05
2600	1.9474	1.9186	2.0123	C05
2700	1.9503	1.9188	2.0057	C05
2800	1.9554	1.9176	2.0027	C05
2900	1.9589	1.9187	1.9956	C05
3000	1.9595	1.9196	2.0021	C05
3100	1.957	1.9231	1.9989	C05
3200	1.9576	1.92	1.9976	C05
3300	1.9592	1.9215	1.9994	C05
3400	1.9561	1.924	1.9964	C05
3500	1.9559	1.9242	1.9947	C05
3600	1.958	1.9274	1.9928	C05
3700	1.9584	1.9276	1.9926	C05
3800	1.9599	1.926	1.9935	C05
3900	1.9576	1.9214	1.995	C05
4000	1.9584	1.9231	1.9951	C05
4100	1.9588	1.9245	1.9925	C05
4200	1.9549	1.9275	1.9971	C05
4300	1.9573	1.9243	1.9959	C05
4400	1.9598	1.9303	1.9967	C05
4500	1.9613	1.9302	1.9969	C05
4600	1.9591	1.9306	1.9976	C05
4700	1.9612	1.9321	1.9989	C05
4800	1.9617	1.9297	1.997	C05
4900	1.9604	1.9282	1.9929	C05
5000	1.9618	1.9317	1.9927	C05
5100	1.9627	1.9326	1.9916	C05
5200	1.9614	1.9336	1.9922	C05
5300	1.9622	1.9334	1.9935	C05
5400	1.9636	1.9334	1.9951	C05
5500	1.9654	1.9317	1.9925	C05
5600	1.9628	1.9346	1.9931	C05
5700	1.9627	1.9341	1.9915	C05
5800	1.9641	1.9353	1.9919	C05
5900	1.9648	1.9357	1.9939	C05
6000	1.9649	1.9366	1.9933	C05
6100	1.9645	1.9351	1.992	C05
6200	1.9639	1.931	1.993	C05
6300	1.9642	1.932	1.9916	C05
6400	1.965	1.9354	1.9912	C05
6500	1.966	1.9352	1.9916	C05
6600	1.965	1.9387	1.993	C05
6700	1.9656	1.9358	1.9962	C05
6800	1.9651	1.9379	1.9943	C05
6900	1.9655	1.9381	1.9943	C05
7000	1.9652	1.9402	1.9936	C05
7100	1.9645	1.9396	1.9919	C05
7200	1.9646	1.9408	1.9934	C05
7300	1.9664	1.9443	1.9947	C05
7400	1.9655	1.9439	1.9941	C05
7500	1.9643	1.944	1.9934	C05
7600	1.9651	1.9457	1.9899	C05
7700	1.9653	1.9449	1.9891	C05
7800	1.9659	1.9455	1.9864	C05
7900	1.9658	1.9469	1.9851	C05
8000	1.9651	1.945	1.9862	C05
8100	1.965	1.9447	1.9889	C05
8200	1.967	1.9474	1.9883	C05
8300	1.967	1.9469	1.9878	C05
8400	1.9661	1.9467	1.9847	C05
8500	1.966	1.9477	1.9839	C05
8600	1.9655	1.9463	1.985	C05
8700	1.9659	1.9465	1.9831	C05
8800	1.9665	1.9451	1.9826	C05
8900	1.9664	1.945	1.9815	C05
9000	1.9655	1.9458	1.9805	C05
9100	1.9659	1.9459	1.9793	C05
9200	1.9657	1.9458	1.9816	C05
9300	1.9655	1.9463	1.9807	C05
9400	1.9661	1.9442	1.9818	C05
9500	1.9659	1.9439	1.9821	C05
9600	1.966	1.9472	1.9833	C05
9700	1.9666	1.9475	1.982	C05
9800	1.9662	1.9478	1.9826	C05
9900	1.9656	1.9482	1.9822	C05
10000	1.9657	1.9488	1.9824	C05
10100	1.9658	1.948	1.9819	C05
10200	1.9639	1.9484	1.9824	C05
10300	1.9658	1.9479	1.9825	C05
10400	1.9659	1.9484	1.9834	C05
10500	1.9651	1.9499	1.9833	C05
10600	1.9653	1.9501	1.9829	C05
10700	1.9643	1.9487	1.9827	C05
10800	1.9644	1.9507	1.9833	C05
10900	1.9644	1.9491	1.984	C05
11000	1.9651	1.9475	1.9834	C05
11100	1.9649	1.9502	1.9837	C05
11200	1.9643	1.9496	1.9846	C05
11300	1.9641	1.9494	1.9851	C05
11400	1.9644	1.9501	1.9857	C05
11500	1.964	1.9504	1.9851	C05
11600	1.9639	1.9496	1.9833	C05
11700	1.964	1.9498	1.9837	C05
11800	1.964	1.9502	1.984	C05
11900	1.9647	1.9509	1.9819	C05
12000	1.9645	1.9501	1.9812	C05
12100	1.9639	1.9504	1.9819	C05
12200	1.9639	1.9507	1.9819	C05
12300	1.965	1.9512	1.9824	C05
12400	1.9658	1.9509	1.9826	C05
12500	1.9652	1.9495	1.9823	C05
12600	1.9649	1.9505	1.982	C05
12700	1.9648	1.9499	1.9814	C05
12800	1.9633	1.9501	1.9819	C05
12900	1.964	1.9504	1.9812	C05
13000	1.9635	1.9515	1.9818	C05
13100	1.9641	1.9513	1.982	C05
13200	1.9655	1.9508	1.9827	C05
13300	1.9654	1.9491	1.9818	C05
13400	1.9647	1.9494	1.9794	C05
13500	1.9643	1.9497	1.9798	C05
13600	1.9643	1.9491	1.9789	C05
13700	1.9641	1.9494	1.9793	C05
13800	1.9646	1.9491	1.9796	C05
13900	1.9642	1.9494	1.98	C05
14000	1.9648	1.9487	1.98	C05
14100	1.9649	1.9491	1.9793	C05
14200	1.9649	1.951	1.9802	C05
14300	1.9647	1.9503	1.9802	C05
14400	1.9655	1.9511	1.9796	C05
14500	1.9662	1.9505	1.9801	C05
14600	1.9669	1.9508	1.9803	C05
14700	1.9668	1.951	1.9811	C05
14800	1.9656	1.9515	1.9803	C05
14900	1.9656	1.952	1.9798	C05
15000	1.9662	1.9514	1.9804	C05
15100	1.9662	1.9502	1.9809	C05
15200	1.967	1.9512	1.9805	C05
15300	1.9671	1.952	1.9809	C05
15400	1.9673	1.9515	1.9799	C05
15500	1.9679	1.9527	1.9792	C05
15600	1.9679	1.9522	1.9796	C05
15700	1.9672	1.9529	1.9795	C05
15800	1.9667	1.9523	1.979	C05
15900	1.9662	1.9528	1.9797	C05
16000	1.9666	1.953	1.9791	C05
16100	1.9672	1.9532	1.9786	C05
16200	1.9665	1.9536	1.9783	C05
16300	1.9666	1.9537	1.9782	C05
16400	1.9678	1.9547	1.9779	C05
16500	1.9672	1.9549	1.9782	C05
16600	1.967	1.955	1.9794	C05
16700	1.9671	1.9556	1.9787	C05
16800	1.9674	1.9553	1.9774	C05
16900	1.9671	1.9554	1.9766	C05
17000	1.9672	1.9559	1.976	C05
17100	1.967	1.9557	1.9771	C05
17200	1.967	1.9552	1.9777	C05
17300	1.9663	1.9561	1.9777	C05
17400	1.9668	1.9559	1.9768	C05
17500	1.9664	1.9566	1.9773	C05
17600	1.9668	1.9563	1.977	C05
17700	1.9667	1.9561	1.9761	C05
17800	1.9668	1.9561	1.976	C05
17900	1.9668	1.957	1.976	C05
17979	1.9669	1.9571	1.9761	C05
18000	1.9672	1.9571	1.9759	C05
18030	1.9675	1.9574	1.976	C05
18100	1.9675	1.9571	1.9766	C05
18200	1.9673	1.9568	1.9765	C05
18300	1.9667	1.9574	1.977	C05
18400	1.9671	1.957	1.9761	C05
18500	1.9667	1.9566	1.9763	C05
18600	1.9674	1.9562	1.9759	C05
18700	1.9674	1.9563	1.976	C05
18800	1.9673	1.9566	1.9751	C05
18866	1.9668	1.9565	1.9752	C05
18900	1.967	1.9561	1.9752	C05
19000	1.9664	1.9553	1.9748	C05
19100	1.967	1.9556	1.9747	C05
19200	1.9667	1.9558	1.9755	C05
19234	1.9667	1.9556	1.9756	C05
19300	1.9662	1.956	1.9754	C05
19400	1.9668	1.9568	1.9757	C05
19500	1.9666	1.9562	1.975	C05
19600	1.9658	1.957	1.9748	C05
19700	1.9663	1.9573	1.9744	C05
19782	1.9659	1.9569	1.974	C05
19800	1.9661	1.957	1.9738	C05
19900	1.9658	1.957	1.9738	C05
20000	1.9649	1.9564	1.9731	C05
20100	1.9654	1.9564	1.9732	C05
20200	1.9658	1.9567	1.9734	C05
20300	1.9647	1.956	1.9742	C05
20400	1.9644	1.956	1.9749	C05
20500	1.9647	1.956	1.9744	C05
20600	1.9648	1.9573	1.9737	C05
20700	1.9645	1.9578	1.9736	C05
20724	1.9646	1.9579	1.9737	C05
20800	1.9649	1.958	1.9736	C05
20900	1.9649	1.9571	1.9726	C05
21000	1.9648	1.9578	1.9726	C05
21100	1.9646	1.9573	1.9731	C05
21200	1.9648	1.957	1.9725	C05
21300	1.9647	1.9569	1.9724	C05
21311	1.9648	1.9567	1.9722	C05
21312	1.9648	1.9569	1.9722	C05
21400	1.9656	1.9567	1.9723	C05
21427	1.9651	1.9566	1.9719	C05
21500	1.9653	1.9565	1.9724	C05
21600	1.9653	1.956	1.9716	C05
21696	1.9653	1.9568	1.9726	C05
21700	1.9652	1.9568	1.9726	C05
21800	1.9649	1.9575	1.9723	C05
21875	1.9651	1.9573	1.9725	C05
21900	1.9649	1.957	1.9728	C05
21918	1.965	1.9571	1.973	C05
21995	1.9653	1.9578	1.9731	C05
22000	1.9654	1.9576	1.973	C05
22067	1.9652	1.9573	1.9724	C05
22074	1.9652	1.9573	1.9723	C05
22100	1.9653	1.9573	1.9722	C05
22200	1.9651	1.9574	1.9733	C05
22229	1.9651	1.9577	1.9731	C05
22300	1.9648	1.9573	1.9724	C05
22400	1.965	1.9579	1.9724	C05
22475	1.9653	1.9581	1.9729	C05
22480	1.9653	1.9583	1.9731	C05
22493	1.9653	1.9579	1.9732	C05
22500	1.9651	1.9579	1.973	C05
22600	1.9653	1.9577	1.9728	C05
22602	1.9652	1.9577	1.9728	C05
22609	1.9652	1.9575	1.973	C05
22700	1.9654	1.9572	1.9726	C05
22798	1.9652	1.9574	1.9724	C05
22800	1.9651	1.9573	1.9723	C05
22860	1.9655	1.958	1.9722	C05
22900	1.9656	1.9582	1.9719	C05
23000	1.9656	1.9583	1.9723	C05
23090	1.9655	1.9594	1.9716	C05
23100	1.9654	1.9595	1.9716	C05
23199	1.9654	1.9586	1.972	C05
23200	1.9654	1.9586	1.972	C05
23300	1.9651	1.9586	1.9714	C05
23400	1.9654	1.959	1.9725	C05
23500	1.9656	1.9594	1.9721	C05
23529	1.9656	1.9592	1.9721	C05
23581	1.966	1.9595	1.972	C05
23600	1.966	1.9592	1.972	C05
23664	1.9654	1.9595	1.9723	C05
23685	1.9659	1.9598	1.972	C05
23700	1.9664	1.9598	1.9718	C05
23793	1.9662	1.9597	1.9717	C05
23800	1.9663	1.9599	1.9718	C05
23900	1.966	1.9603	1.972	C05
23966	1.9665	1.9604	1.9721	C05
24000	1.9661	1.9602	1.972	C05
24100	1.9658	1.9608	1.9726	C05
24154	1.9659	1.9608	1.9727	C05
24200	1.9666	1.9606	1.9729	C05
24300	1.966	1.9609	1.9726	C05
24400	1.966	1.9608	1.9726	C05
24427	1.966	1.9608	1.973	C05
24500	1.9658	1.961	1.9728	C05
24600	1.9659	1.9604	1.973	C05
24611	1.9658	1.9607	1.9728	C05
24700	1.9663	1.9604	1.9727	C05
24720	1.9662	1.9603	1.9723	C05
24800	1.9661	1.9599	1.9723	C05
24900	1.9666	1.9607	1.972	C05
24912	1.9665	1.9606	1.972	C05
24933	1.9667	1.9606	1.972	C05
25000	1.9664	1.9604	1.9719	C05
25100	1.9666	1.961	1.9714	C05
25121	1.9667	1.9608	1.9712	C05
25200	1.9663	1.9609	1.9716	C05
25300	1.9663	1.9609	1.9714	C05
25400	1.9663	1.9608	1.9716	C05
25425	1.9661	1.9605	1.9717	C05
25496	1.9663	1.9604	1.9718	C05
25500	1.9663	1.9603	1.9717	C05
25600	1.9666	1.9607	1.971	C05
25700	1.9666	1.9603	1.9714	C05
25732	1.9666	1.9602	1.9712	C05
25756	1.9662	1.9606	1.971	C05
25800	1.9663	1.9604	1.9709	C05
25876	1.9665	1.9602	1.9711	C05
25894	1.9664	1.9603	1.971	C05
25900	1.9666	1.9605	1.9711	C05
26000	1.9666	1.9606	1.9712	C05
26032	1.9666	1.9606	1.9713	C05
26100	1.9664	1.9604	1.9712	C05
26110	1.9663	1.9606	1.9711	C05
26200	1.9662	1.9605	1.9708	C05
26300	1.9664	1.9605	1.971	C05
26324	1.9665	1.9607	1.9712	C05
26400	1.9666	1.9612	1.9709	C05
26500	1.9665	1.9607	1.9714	C05
26510	1.9665	1.9605	1.9713	C05
26600	1.9667	1.9608	1.9715	C05
26700	1.9666	1.9612	1.9708	C05
26800	1.9664	1.9612	1.9713	C05
26867	1.9664	1.9612	1.9711	C05
26900	1.9664	1.9616	1.971	C05
27000	1.9664	1.9614	1.9707	C05
27100	1.9665	1.9617	1.9706	C05
27143	1.9664	1.9618	1.9707	C05
27163	1.9664	1.9618	1.9709	C05
27200	1.9663	1.9619	1.971	C05
27300	1.9662	1.962	1.9706	C05
27400	1.9661	1.9615	1.9706	C05
27422	1.9664	1.9614	1.9708	C05
27475	1.9663	1.9613	1.9714	C05
27500	1.9665	1.9611	1.9715	C05
27600	1.9661	1.9604	1.9716	C05
27613	1.966	1.9607	1.9715	C05
27623	1.9661	1.9605	1.9714	C05
27640	1.966	1.9603	1.9714	C05
27700	1.966	1.9608	1.9713	C05
27776	1.9661	1.9615	1.9709	C05
27800	1.9664	1.961	1.9706	C05
27883	1.9662	1.962	1.9705	C05
27894	1.9662	1.9621	1.9704	C05
27900	1.9662	1.9621	1.9705	C05
28000	1.966	1.9625	1.9703	C05
28001	1.966	1.9625	1.9704	C05
28048	1.966	1.9625	1.9705	C05
28100	1.9661	1.963	1.9718	C05
28200	1.9659	1.9631	1.9714	C05
28300	1.9661	1.9629	1.9707	C05
28321	1.9658	1.9627	1.9707	C05
28400	1.9659	1.9624	1.9707	C05
28500	1.9658	1.9624	1.9707	C05
28515	1.9659	1.9627	1.9706	C05
28581	1.9659	1.9631	1.9703	C05
28600	1.9659	1.9632	1.9701	C05
28700	1.9661	1.9634	1.9706	C05
28800	1.9661	1.9633	1.9703	C05
28900	1.9659	1.9638	1.9694	C05
29000	1.9656	1.9635	1.9693	C05
29100	1.9656	1.9636	1.9694	C05
29200	1.966	1.9637	1.9698	C05
29244	1.9659	1.9636	1.9699	C05
29300	1.966	1.9636	1.9697	C05
29400	1.9658	1.9635	1.9692	C05
29500	1.9658	1.9636	1.9689	C05
29518	1.9658	1.9636	1.9688	C05
29600	1.9658	1.964	1.9685	C05
29652	1.9658	1.9642	1.9685	C05
29700	1.9656	1.9643	1.9678	C05
29800	1.9658	1.9641	1.9674	C05
29900	1.9658	1.9643	1.9671	C05
29946	1.9656	1.9644	1.9672	C05
30000	1.9656	1.9646	1.9668	C05
30021	1.9656	1.9647	1.9667	C05
30100	1.9655	1.9649	1.9662	C05
30118	1.9655	1.965	1.9662	C05
30190	1.9656	1.9656	1.9656	C05
1	0	0	0	C06
100	3.3862	3.1581	3.5616	C06
200	3.5656	3.3671	3.7654	C06
300	3.6508	3.5045	3.8268	C06
400	3.7111	3.5342	3.8431	C06
500	3.7336	3.603	3.8405	C06
600	3.7571	3.6376	3.866	C06
700	3.7716	3.6584	3.8661	C06
800	3.7879	3.674	3.8851	C06
900	3.7915	3.6927	3.8943	C06
1000	3.7991	3.6932	3.905	C06
1100	3.8134	3.7076	3.8991	C06
1200	3.8185	3.7323	3.8997	C06
1300	3.8228	3.7317	3.9153	C06
1400	3.8234	3.7365	3.8998	C06
1500	3.8315	3.7554	3.9093	C06
1600	3.8363	3.7583	3.9182	C06
1700	3.8426	3.7552	3.9184	C06
1800	3.8427	3.7565	3.9151	C06
1900	3.8384	3.7597	3.9099	C06
2000	3.8452	3.7739	3.9184	C06
2100	3.8426	3.7881	3.9046	C06
2200	3.8457	3.7901	3.9064	C06
2300	3.8474	3.7878	3.9055	C06
2400	3.8493	3.7888	3.9141	C06
2500	3.853	3.7886	3.9081	C06
2600	3.8521	3.7824	3.9071	C06
2700	3.8532	3.7924	3.9071	C06
2800	3.8549	3.7994	3.906	C06
2900	3.8516	3.7976	3.9067	C06
3000	3.8529	3.8011	3.9116	C06
3100	3.8527	3.8069	3.91	C06
3200	3.8534	3.8008	3.907	C06
3300	3.8564	3.8045	3.9053	C06
3400	3.8569	3.8062	3.9091	C06
3500	3.8583	3.8127	3.9032	C06
3600	3.8605	3.8139	3.9051	C06
3700	3.8607	3.8156	3.9122	C06
3800	3.8612	3.8164	3.9117	C06
3900	3.8633	3.8165	3.9113	C06
4000	3.8687	3.823	3.9097	C06
4100	3.8678	3.828	3.9096	C06
4200	3.8691	3.8308	3.911	C06
4300	3.872	3.8339	3.9135	C06
4400	3.8739	3.8357	3.9138	C06
4500	3.8724	3.8324	3.9115	C06
4600	3.8748	3.8316	3.9135	C06
4700	3.8742	3.8349	3.9159	C06
4800	3.8725	3.835	3.9163	C06
4900	3.8744	3.8371	3.9173	C06
5000	3.8744	3.8401	3.9168	C06
5100	3.8742	3.8415	3.9137	C06
5200	3.8734	3.8434	3.9146	C06
5300	3.8772	3.8457	3.9147	C06
5400	3.8786	3.8465	3.9156	C06
5500	3.8754	3.8446	3.9145	C06
5600	3.8759	3.8464	3.9137	C06
5700	3.8782	3.8512	3.9158	C06
5800	3.8793	3.8528	3.9132	C06
5900	3.8791	3.8502	3.9152	C06
6000	3.8792	3.8513	3.9151	C06
6100	3.8815	3.8548	3.9181	C06
6200	3.8806	3.8564	3.9212	C06
6300	3.8814	3.8541	3.9218	C06
6400	3.8826	3.852	3.9177	C06
6500	3.8813	3.8506	3.9186	C06
6600	3.884	3.85	3.917	C06
6700	3.8848	3.8509	3.9206	C06
6800	3.8848	3.8546	3.9177	C06
6900	3.8857	3.8524	3.9166	C06
7000	3.886	3.8555	3.9153	C06
7100	3.8872	3.8592	3.9138	C06
7200	3.8872	3.8582	3.9106	C06
7300	3.8849	3.8575	3.914	C06
7400	3.8871	3.8576	3.9136	C06
7500	3.8902	3.8597	3.9163	C06
7600	3.8877	3.8584	3.9157	C06
7700	3.8891	3.8566	3.9139	C06
7800	3.8889	3.8571	3.9187	C06
7900	3.8894	3.8582	3.9192	C06
8000	3.8892	3.8581	3.9187	C06
8100	3.8882	3.8593	3.9189	C06
8200	3.8903	3.8605	3.9173	C06
8300	3.8901	3.86	3.9172	C06
8400	3.8912	3.8588	3.9181	C06
8500	3.8903	3.8594	3.9184	C06
8600	3.8881	3.8619	3.9202	C06
8700	3.8891	3.8603	3.92	C06
8800	3.8895	3.8617	3.9219	C06
8900	3.8893	3.8629	3.9199	C06
9000	3.8883	3.8651	3.9189	C06
9100	3.8895	3.8659	3.9203	C06
9200	3.891	3.8664	3.9166	C06
9300	3.8907	3.8679	3.9146	C06
9400	3.8904	3.8682	3.9133	C06
9500	3.8902	3.8681	3.9124	C06
9600	3.8905	3.8674	3.9118	C06
9700	3.8914	3.8679	3.9118	C06
9800	3.892	3.8685	3.9116	C06
9900	3.8923	3.8689	3.9131	C06
10000	3.891	3.8711	3.9131	C06
10100	3.8919	3.8696	3.9161	C06
10200	3.8935	3.8717	3.9148	C06
10300	3.8936	3.8716	3.9149	C06
10400	3.8916	3.8704	3.9159	C06
10500	3.8931	3.8708	3.9127	C06
10600	3.8935	3.8748	3.9126	C06
10700	3.8934	3.8749	3.913	C06
10800	3.8922	3.8748	3.9113	C06
10900	3.8931	3.8723	3.9111	C06
11000	3.8937	3.875	3.9119	C06
11100	3.8935	3.8755	3.9138	C06
11200	3.8939	3.875	3.9132	C06
11300	3.8944	3.8755	3.913	C06
11400	3.8949	3.8764	3.9123	C06
11500	3.8942	3.8774	3.9116	C06
11600	3.894	3.8775	3.9112	C06
11700	3.8954	3.8782	3.9119	C06
11800	3.8956	3.879	3.9126	C06
11900	3.8952	3.8775	3.9141	C06
12000	3.8955	3.8754	3.9128	C06
12100	3.8953	3.8755	3.9123	C06
12200	3.8953	3.8776	3.9136	C06
12300	3.8964	3.879	3.9142	C06
12400	3.896	3.8784	3.9128	C06
12500	3.8964	3.877	3.9139	C06
12600	3.8971	3.8768	3.9123	C06
12700	3.8963	3.8749	3.9118	C06
12800	3.8956	3.8766	3.912	C06
12900	3.8962	3.8781	3.9103	C06
13000	3.8966	3.8795	3.9103	C06
13100	3.8964	3.8794	3.9109	C06
13200	3.8962	3.8797	3.9106	C06
13300	3.896	3.8809	3.9097	C06
13400	3.8965	3.8809	3.9092	C06
13500	3.8961	3.8801	3.9092	C06
13600	3.8965	3.8797	3.9085	C06
13700	3.897	3.8798	3.9109	C06
13800	3.8967	3.8808	3.9098	C06
13900	3.8966	3.8815	3.9099	C06
14000	3.8962	3.8808	3.9101	C06
14100	3.8958	3.8797	3.9124	C06
14200	3.8952	3.8805	3.9114	C06
14300	3.8954	3.8811	3.912	C06
14400	3.8954	3.8801	3.9122	C06
14500	3.8961	3.8804	3.9123	C06
14600	3.8963	3.88	3.911	C06
14700	3.8959	3.881	3.9099	C06
14800	3.8959	3.8815	3.9095	C06
14900	3.8956	3.8806	3.9092	C06
15000	3.8963	3.8802	3.9091	C06
15100	3.897	3.8807	3.9097	C06
15200	3.8969	3.8816	3.9104	C06
15300	3.8965	3.8812	3.9115	C06
15400	3.8969	3.8819	3.9113	C06
15500	3.8978	3.8829	3.9103	C06
15600	3.8972	3.8834	3.9099	C06
15700	3.8968	3.8824	3.911	C06
15800	3.8975	3.883	3.9094	C06
15900	3.8968	3.8838	3.9092	C06
16000	3.8975	3.8837	3.9101	C06
16100	3.8975	3.8837	3.9102	C06
16200	3.8968	3.8838	3.9113	C06
16300	3.8981	3.8828	3.9093	C06
16400	3.8979	3.8829	3.9093	C06
16500	3.8985	3.8834	3.9092	C06
16600	3.8987	3.8833	3.9081	C06
16700	3.8984	3.8834	3.9098	C06
16800	3.8982	3.8826	3.9086	C06
16900	3.8974	3.8833	3.9086	C06
17000	3.8969	3.8844	3.908	C06
17100	3.897	3.8853	3.9078	C06
17200	3.8963	3.8847	3.9085	C06
17300	3.8969	3.8833	3.9101	C06
17400	3.8971	3.8838	3.9101	C06
17500	3.8975	3.8835	3.9095	C06
17600	3.8981	3.8828	3.9094	C06
17700	3.8978	3.8842	3.9088	C06
17800	3.8985	3.8847	3.909	C06
17900	3.8984	3.8842	3.9089	C06
17979	3.898	3.8852	3.9086	C06
18000	3.898	3.885	3.9089	C06
18030	3.8987	3.8854	3.9094	C06
18100	3.8986	3.8847	3.9087	C06
18200	3.8985	3.8847	3.9097	C06
18300	3.8991	3.8853	3.9098	C06
18400	3.8992	3.8855	3.9091	C06
18500	3.8989	3.8862	3.9094	C06
18600	3.8994	3.8865	3.9076	C06
18700	3.8989	3.8866	3.9073	C06
18800	3.8986	3.887	3.9071	C06
18866	3.8991	3.8865	3.9075	C06
18900	3.8991	3.8868	3.9074	C06
19000	3.8986	3.8859	3.9078	C06
19100	3.8989	3.8856	3.9078	C06
19200	3.8984	3.8874	3.9083	C06
19234	3.8987	3.8873	3.908	C06
19300	3.8977	3.8877	3.9082	C06
19400	3.8984	3.8883	3.9079	C06
19500	3.8982	3.887	3.908	C06
19600	3.8988	3.8874	3.9082	C06
19700	3.8987	3.8876	3.9077	C06
19782	3.8988	3.8879	3.9072	C06
19800	3.8986	3.8879	3.907	C06
19900	3.8985	3.8876	3.9074	C06
20000	3.8981	3.8885	3.9071	C06
20100	3.8979	3.8894	3.907	C06
20200	3.898	3.8887	3.9074	C06
20300	3.8978	3.8879	3.9068	C06
20400	3.8983	3.8883	3.907	C06
20500	3.8979	3.8893	3.9072	C06
20600	3.8983	3.8889	3.9077	C06
20700	3.8983	3.8882	3.9075	C06
20724	3.8982	3.8879	3.9073	C06
20800	3.8983	3.8877	3.908	C06
20900	3.8984	3.8879	3.9078	C06
21000	3.8984	3.8874	3.9085	C06
21100	3.8984	3.8882	3.9083	C06
21200	3.8984	3.8892	3.9087	C06
21300	3.899	3.8895	3.9085	C06
21311	3.8988	3.8892	3.9084	C06
21312	3.8987	3.8893	3.9083	C06
21400	3.8984	3.8889	3.9072	C06
21427	3.8983	3.8895	3.9066	C06
21500	3.8984	3.8887	3.9063	C06
21600	3.899	3.8899	3.9062	C06
21696	3.899	3.8904	3.9072	C06
21700	3.8991	3.8907	3.9072	C06
21800	3.8994	3.8914	3.9069	C06
21875	3.8996	3.8915	3.9068	C06
21900	3.8993	3.8908	3.9071	C06
21918	3.899	3.8907	3.9064	C06
21995	3.8986	3.8907	3.9065	C06
22000	3.8985	3.8908	3.9066	C06
22067	3.8987	3.8915	3.9073	C06
22074	3.8988	3.8915	3.9072	C06
22100	3.8989	3.8917	3.9072	C06
22200	3.8986	3.8909	3.9071	C06
22229	3.8984	3.8908	3.9073	C06
22300	3.899	3.8911	3.9069	C06
22400	3.8988	3.8906	3.9065	C06
22475	3.899	3.8903	3.9068	C06
22480	3.8991	3.8903	3.9067	C06
22493	3.8989	3.8901	3.9067	C06
22500	3.899	3.89	3.9064	C06
22600	3.8992	3.8899	3.9069	C06
22602	3.8992	3.8898	3.9069	C06
22609	3.8991	3.8897	3.9067	C06
22700	3.8993	3.8904	3.9073	C06
22798	3.8993	3.8904	3.9069	C06
22800	3.8993	3.8905	3.9069	C06
22860	3.8993	3.8912	3.9067	C06
22900	3.8989	3.8918	3.9064	C06
23000	3.899	3.892	3.9076	C06
23090	3.899	3.8918	3.907	C06
23100	3.899	3.8917	3.907	C06
23199	3.899	3.8919	3.9072	C06
23200	3.899	3.892	3.9072	C06
23300	3.8987	3.8921	3.9072	C06
23400	3.8984	3.8931	3.9073	C06
23500	3.8987	3.893	3.908	C06
23529	3.8986	3.8922	3.908	C06
23581	3.899	3.8925	3.9076	C06
23600	3.8991	3.8924	3.9079	C06
23664	3.8995	3.892	3.9075	C06
23685	3.8995	3.892	3.9078	C06
23700	3.8995	3.8923	3.9078	C06
23793	3.8994	3.892	3.9078	C06
23800	3.8995	3.8917	3.9081	C06
23900	3.8997	3.8911	3.9082	C06
23966	3.8992	3.8912	3.908	C06
24000	3.8994	3.8914	3.908	C06
24100	3.899	3.8906	3.9068	C06
24154	3.8994	3.8912	3.9071	C06
24200	3.8997	3.8917	3.9079	C06
24300	3.8997	3.8911	3.9071	C06
24400	3.8996	3.891	3.906	C06
24427	3.8996	3.891	3.9052	C06
24500	3.8997	3.8918	3.9055	C06
24600	3.8991	3.8913	3.9062	C06
24611	3.899	3.8916	3.906	C06
24700	3.8988	3.8914	3.9063	C06
24720	3.899	3.8915	3.9059	C06
24800	3.899	3.8916	3.9061	C06
24900	3.8988	3.8918	3.9056	C06
24912	3.8987	3.892	3.9057	C06
24933	3.8988	3.8918	3.906	C06
25000	3.8985	3.8924	3.9054	C06
25100	3.8985	3.8923	3.9042	C06
25121	3.8986	3.8923	3.9044	C06
25200	3.8987	3.8918	3.9044	C06
25300	3.8986	3.8925	3.904	C06
25400	3.8987	3.8931	3.9036	C06
25425	3.8986	3.8935	3.9036	C06
25496	3.8987	3.8937	3.9032	C06
25500	3.8986	3.8938	3.903	C06
25600	3.8986	3.8934	3.9031	C06
25700	3.8985	3.8947	3.9022	C06
25732	3.8984	3.8951	3.9024	C06
25756	3.8985	3.8948	3.9028	C06
25800	3.8981	3.8948	3.9025	C06
25876	3.8982	3.8951	3.9023	C06
25894	3.8981	3.8949	3.9019	C06
25900	3.898	3.895	3.902	C06
26000	3.8981	3.8951	3.9024	C06
26032	3.898	3.895	3.9023	C06
26100	3.8984	3.8947	3.9025	C06
26110	3.8984	3.8948	3.9026	C06
26200	3.8983	3.8945	3.9023	C06
26300	3.8983	3.8945	3.9023	C06
26324	3.8985	3.8944	3.9021	C06
26400	3.8986	3.8944	3.9014	C06
26500	3.8987	3.8949	3.9009	C06
26510	3.899	3.8946	3.9007	C06
26600	3.8988	3.895	3.9004	C06
26700	3.8988	3.895	3.9009	C06
26800	3.8981	3.8954	3.9011	C06
26867	3.8983	3.8949	3.9008	C06
26900	3.898	3.8951	3.9006	C06
27000	3.8982	3.8955	3.9009	C06
27100	3.8979	3.8957	3.9009	C06
27143	3.8981	3.896	3.9002	C06
27163	3.898	3.896	3.9003	C06
27200	3.898	3.8959	3.9	C06
27300	3.8977	3.8961	3.9003	C06
27400	3.8978	3.8961	3.9003	C06
27422	3.8981	3.8961	3.9	C06
27475	3.8979	3.8963	3.8998	C06
27500	3.8979	3.8963	3.8996	C06
27600	3.8979	3.8967	3.8989	C06
27613	3.8979	3.8968	3.8991	C06
27623	3.8978	3.8968	3.8992	C06
27640	3.8979	3.8969	3.8992	C06
27700	3.898	3.8971	3.8986	C06
27776	3.8979	3.8978	3.8979	C06
1	0	0	0	C07
100	2.5303	2.2965	2.7341	C07
200	2.6268	2.4315	2.7724	C07
300	2.6601	2.4857	2.8075	C07
400	2.6627	2.5041	2.8092	C07
500	2.6676	2.5588	2.7922	C07
600	2.6814	2.5832	2.7899	C07
700	2.6813	2.5949	2.7909	C07
800	2.6932	2.59	2.8032	C07
900	2.6916	2.6136	2.7998	C07
1000	2.6955	2.6167	2.7908	C07
1100	2.6995	2.6204	2.7792	C07
1200	2.7022	2.6397	2.7726	C07
1300	2.7042	2.6345	2.7711	C07
1400	2.7139	2.6329	2.7741	C07
1500	2.708	2.6415	2.7835	C07
1600	2.706	2.6463	2.7804	C07
1700	2.7068	2.6556	2.7868	C07
1800	2.7069	2.6534	2.7914	C07
1900	2.7106	2.6597	2.7852	C07
2000	2.7112	2.6513	2.7849	C07
2100	2.7095	2.6585	2.7893	C07
[truncated: 26,372 more rows]
