# Supplementary material for: The difference of human gut microbiome in colorectal cancer with and without metastases
Source: Front Oncol. 2022 Nov 1;12:982744. doi: 10.3389/fonc.2022.982744 (PMC9665410; doi:10.3389/fonc.2022.982744)
Supplement: Supplementary file 1 [file DataSheet_1.zip › Data/9 Rank-abundance.data.xls]

## Sheet: 6.丰度等级图Rank-abundance.data.xls
numsampled	index mean value	group name
1	0.206124	C
2	0.118681	C
3	0.0828992	C
4	0.0626099	C
5	0.0529455	C
6	0.0415067	C
7	0.0365937	C
8	0.0301827	C
9	0.027082	C
10	0.0228497	C
11	0.0202345	C
12	0.0183659	C
13	0.0165502	C
14	0.0153142	C
15	0.0139025	C
16	0.0126457	C
17	0.0115802	C
18	0.0105068	C
19	0.00960053	C
20	0.00910207	C
21	0.00843107	C
22	0.0076909	C
23	0.00724067	C
24	0.00681907	C
25	0.00631857	C
26	0.00589447	C
27	0.00560647	C
28	0.00537243	C
29	0.00510147	C
30	0.00489333	C
31	0.0046367	C
32	0.00440827	C
33	0.0041858	C
34	0.00402507	C
35	0.00386273	C
36	0.00359787	C
37	0.00339727	C
38	0.00328893	C
39	0.00313083	C
40	0.00301323	C
41	0.00288393	C
42	0.00277013	C
43	0.0026141	C
44	0.0025197	C
45	0.00238437	C
46	0.0022624	C
47	0.00215267	C
48	0.00208223	C
49	0.0019961	C
50	0.00191303	C
51	0.00184217	C
52	0.00178993	C
53	0.00170893	C
54	0.00165027	C
55	0.0015702	C
56	0.00152683	C
57	0.00147193	C
58	0.00139667	C
59	0.00134543	C
60	0.0012764	C
61	0.00124197	C
62	0.0012113	C
63	0.00115973	C
64	0.00111003	C
65	0.00107807	C
66	0.0010408	C
67	0.000996033	C
68	0.000964533	C
69	0.0009376	C
70	0.000907033	C
1	0.240606	T
2	0.124179	T
3	0.0919052	T
4	0.0690035	T
5	0.0517169	T
6	0.0407028	T
7	0.0327996	T
8	0.0279803	T
9	0.0233439	T
10	0.020182	T
11	0.0178702	T
12	0.0162439	T
13	0.0148845	T
14	0.0136652	T
15	0.0126042	T
16	0.0115805	T
17	0.0109059	T
18	0.0100867	T
19	0.00933137	T
20	0.0087171	T
21	0.00798157	T
22	0.0072746	T
23	0.00673883	T
24	0.00621913	T
25	0.00580237	T
26	0.00542043	T
27	0.00508553	T
28	0.00480073	T
29	0.00443003	T
30	0.0042265	T
31	0.0039877	T
32	0.00382057	T
33	0.00359453	T
34	0.00340833	T
35	0.00313333	T
36	0.00296227	T
37	0.0028048	T
38	0.0026686	T
1	0.221521	M
2	0.126204	M
3	0.0886933	M
4	0.0698285	M
5	0.0528841	M
6	0.0441585	M
7	0.0380533	M
8	0.0327913	M
9	0.0289714	M
10	0.0231233	M
11	0.0200385	M
12	0.0181105	M
13	0.0164328	M
14	0.0146495	M
15	0.013854	M
16	0.0119899	M
17	0.0106487	M
18	0.00977673	M
19	0.0090958	M
20	0.00823983	M
21	0.00748907	M
22	0.0070681	M
23	0.00660963	M
24	0.00618967	M
25	0.00570437	M
26	0.0053633	M
27	0.0049552	M
28	0.00458317	M
29	0.00432757	M
30	0.00397633	M
31	0.0037702	M
32	0.00356907	M
33	0.0033858	M
34	0.00320243	M
35	0.0030117	M
36	0.00283207	M
37	0.00264127	M
38	0.0025131	M
39	0.002421	M
40	0.0022847	M
41	0.00219153	M
42	0.00208993	M
43	0.00199117	M
44	0.0018562	M
45	0.00177337	M
46	0.001699	M
47	0.0016094	M
