# Supplementary material for: The difference of human gut microbiome in colorectal cancer with and without metastases
Source: Front Oncol. 2022 Nov 1;12:982744. doi: 10.3389/fonc.2022.982744 (PMC9665410; doi:10.3389/fonc.2022.982744)
Supplement: Supplementary file 1 [file DataSheet_1.zip › Data/Patient information.xlsx]

## Sheet: Sheet1
Sample collection record form (5ml storage tube)
Serial number	Wechat bio Company No	Save tube number	Sample type	Gender	Age	Collection date	remarks
1	ME81-190605-WPP-65	WPP1901001	faeces	male	58	3.21
2	ME81-190605-WPP-24	WPP1901002	faeces	female	60	3.17
3		WPP1901003	faeces
4	ME81-190605-WPP-32	WPP1901004	faeces	male	59	3.20
5	ME81-190605-WPP-46	WPP1901005	faeces	male	59	4.2
6	ME81-190605-WPP-47	WPP1901006	faeces	male	58	2.12
7	ME81-190605-WPP-56	WPP1901007	faeces	male	69	3.13
8	ME81-190605-WPP-41	WPP1901008	faeces	male	65	4.8
9	ME81-190605-WPP-51	WPP1901009	faeces	male	65	3.17
10	ME81-190605-WPP-77	WPP1901010	faeces	male	74
11		WPP1901011	faeces
12	ME81-190605-WPP-35	WPP1901012	faeces	male	53	3.18
13	ME81-190605-WPP-78	WPP1901013	faeces	male	30
14		WPP1901014	faeces
15	ME81-190605-WPP-55	WPP1901015	faeces	male	55	3.17
16	ME81-190605-WPP-25	WPP1901016	faeces	female	52	4.8
17	ME81-190605-WPP-79	WPP1901017	faeces	female	52
18	ME81-190605-WPP-43	WPP1901018	faeces	male	60	3.12
19	ME81-190605-WPP-42	WPP1901019	faeces	male	64	3.8
20	ME81-190605-WPP-80	WPP1901020	faeces	female	33
21	ME81-190605-WPP-81	WPP1901021	faeces	male	50
22		WPP1901022	faeces
23	ME81-190605-WPP-82	WPP1901023	faeces	male	51
24	ME81-190605-WPP-83	WPP1901024	faeces	female	49
25	ME81-190605-WPP-44	WPP1901025	faeces	male	61	3.2
26	ME81-190605-WPP-84	WPP1901026	faeces	female	45
27	ME81-190605-WPP-85	WPP1901027	faeces	female	50
28	ME81-190605-WPP-39	WPP1901028	faeces	male	65	3.12
29		WPP1901029	faeces
30	ME81-190605-WPP-27	WPP1901030	faeces	female	49	3.26
31	ME81-190605-WPP-86	WPP1901031	faeces	female	30
32	ME81-190605-WPP-63	WPP1901032	faeces	male	69	3.8
33	ME81-190605-WPP-87	WPP1901033	faeces	male	49
34	ME81-190605-WPP-68	WPP1901034	faeces	male	46	3.21
35	ME81-190605-WPP-23	WPP1901035	faeces	male	65	3.7
36	ME81-190605-WPP-37	WPP1901036	faeces	male	60	4.6
37	ME81-190605-WPP-52	WPP1901037	faeces	male	60	4.3
38	ME81-190605-WPP-40	WPP1901038	faeces	male	73	3.16
39	ME81-190605-WPP-48	WPP1901039	faeces	male	66	2.17
40	ME81-190605-WPP-50	WPP1901040	faeces	female	55	4.6
41	ME81-190605-WPP-17	WPP1901041	faeces	female	46	3.12
42	ME81-190605-WPP-60	WPP1901042	faeces	male	67	3.26
43		WPP1901043	faeces
44	ME81-190605-WPP-38	WPP1901044	faeces	female	41	3.6
45	ME81-190605-WPP-31	WPP1901045	faeces	female	55	3.7
46	ME81-190605-WPP-34	WPP1901046	faeces	male	72	4.2
47	ME81-190605-WPP-29	WPP1901047	faeces	female	61	2.21
48	ME81-190605-WPP-22	WPP1901048	faeces	male	40	3.13
49	ME81-190605-WPP-30	WPP1901049	faeces	male	17	3.13
50	ME81-190605-WPP-45	WPP1901050	faeces	female	61	3.2
51	ME81-190605-WPP-01	WPP1901051	faeces	female	45
52	ME81-190605-WPP-49	WPP1901052	faeces	male	50	4.16
53	ME81-190605-WPP-02	WPP1901053	faeces	female	52
54	ME81-190605-WPP-36	WPP1901054	faeces	female	49	4.9
55	ME81-190605-WPP-72	WPP1901055	faeces	female	50	5.7
56		WPP1901056	faeces
57	ME81-190605-WPP-61	WPP1901057	faeces	male	48	5.8
58	ME81-190605-WPP-33	WPP1901058	faeces	female	32	4.16
59	ME81-190605-WPP-73	WPP1901059	faeces	female	52	5.7
60		WPP1901060	faeces
61	ME81-190605-WPP-67	WPP1901061	faeces	male	62	5.7
62	ME81-190605-WPP-03	WPP1901062	faeces	female	49
63	ME81-190605-WPP-88	WPP1901063	faeces	female	64
64	ME81-190605-WPP-21	WPP1901064	faeces	male	56	4.9
65	ME81-190605-WPP-76	WPP1901065	faeces	male	67	5.14
66		WPP1901066	faeces
67	ME81-190605-WPP-57	WPP1901067	faeces	male	53	5.8
68	ME81-190605-WPP-04	WPP1901068	faeces	male	60
69	ME81-190605-WPP-66	WPP1901069	faeces	female	51	5.6
70	ME81-190605-WPP-05	WPP1901070	faeces	male	74
71	ME81-190605-WPP-62	WPP1901071	faeces	male	60	5.7
72	ME81-190605-WPP-28	WPP1901072	faeces	female	57	4.9
73	ME81-190605-WPP-20	WPP1901073	faeces	female	57	4.16
74	ME81-190605-WPP-54	WPP1901074	faeces	female	60	4.9
75	ME81-190605-WPP-06	WPP1901075	faeces	female	75
76	ME81-190605-WPP-64	WPP1901076	faeces	female	64	5.9
77	ME81-190605-WPP-07	WPP1901077	faeces	female	56
78	ME81-190605-WPP-89	WPP1901078	faeces	male	62
79	ME81-190605-WPP-53	WPP1901079	faeces	male	56	4.1
80	ME81-190605-WPP-08	WPP1901080	faeces	male	55
81	ME81-190605-WPP-91	WPP1901081	faeces	female	68	5.31
82	ME81-190605-WPP-09	WPP1901082	faeces	female	52
83	ME81-190605-WPP-10	WPP1901083	faeces	female	48
84	ME81-190605-WPP-71	WPP1901084	faeces	male	55	5.9
85	ME81-190605-WPP-69	WPP1901085	faeces	female	72	5.9
86	ME81-190605-WPP-58	WPP1901086	faeces	male	70	4.23
87	ME81-190605-WPP-11	WPP1901087	faeces	male	49
88	ME81-190605-WPP-12	WPP1901088	faeces	female	70
89	ME81-190605-WPP-13	WPP1901089	faeces	male	53
90		WPP1901090	faeces	male
91	ME81-190605-WPP-14	WPP1901091	faeces	female	45
92	ME81-190605-WPP-15	WPP1901092	faeces	female	49
93	ME81-190605-WPP-16	WPP1901093	faeces	female	47
94	ME81-190605-WPP-70	WPP1901094	faeces	male	65	5.6
95	ME81-190605-WPP-74	WPP1901095	faeces	female	71	5.16
96	ME81-190605-WPP-59	WPP1901096	faeces	female	56	5.7
97	ME81-190605-WPP-90	WPP1901097	faeces	female	59
98	ME81-190605-WPP-18	WPP1901098	faeces	female	55	4.9
99	ME81-190605-WPP-19	WPP1901099	faeces	female	49	4.23
100	ME81-190605-WPP-26	WPP1901100	faeces	male	53	4.19
				Total average	55.7889
					75
					17
				standard deviation	10.5825

## Sheet: Stage
Serial number	Stage	Metastatic site	liver	lung	bone
1	T3N2bM1a IVA stage	liver	1																				68	55	72	65	71	56	49	53
2	T3N2aM0 IIIB stage																						62	56	53	60	57	60	56	70	55
4	TxNxM1b IVB stage	Right dorsal pleura，right adrenal gland，bone，lymph gland			1
5	T3N0M1a IVA stage	pelvic cavity
6	T4bN0M0 IIC stage
7	TxN0M1a IVA stage	Pleura, malignant pleural effusion
8	T3N2bM1a IVA stage	liver	1
9	T3N0M0 IIA stage
12	T3NxM1a IVA stage	liver	1
15	TxNxM1b IVB stage	liver，lung	1	1
16	T3N2aM0 IIIB stage
18	T3NxM0
19	T4aN2bM0 IIIC stage
25	T4aN1bM0 IIIB stage
28	T3N0M0 IIA stage
30	T4aNxM1b IVB stage	lung，left adrenal gland，bone，lymph gland		1	1
32	T3N2aM0 IIIB stage
34	TxN1cM1b IVB stage	Pelvic floor, bone,lung（half a year）		1	1
35	T3N1bM0 IIIB stage
36	TxNxM1a IVA stage	lung		1
37	TxNxM1b IVB stage	lung，bone		1	1
38	T4bN1bM1a IVA stage	liver	1
39	T2N0M0 I stage
40	T4bN2bM1b IVB stage	bone，subphrenic，lymph gland			1
41	T1N0M0 I stage
42	T3N0M0 IIA stage
44	TxNxM0
45	T3N2bM0 IIIC stage
46	T2N0M0 I stage
47	T2/3N0M0 I/IIA stage
48	T3N1bM0 IIIB stage
49	TxNxM1a IVA stage	Abdominal cavity, malignant ascites
50	T3N0M1a IVA stage	bone			1
52	TxNxM1a IVA stage	lung		1
54	T3N1bM1a IVA stage	liver	1
55	T4aN1aM0 IIIB stage
57	TxNxM0
58	TxNxM0
59	TxNxM1b IVB stage	bone，lung		1	1
61	T3N2bM0 IIIC stage
64	TxNxM0
65	T4bN1bM1b IVB stage	lung，adrenal gland		1
67
69	TxNxM1b IVB stage	liver，lung	1	1
71	TxNxM0
72	TxNxM1a IVA stage	liver	1
73	TxNxM0
74
76	T4bN1cM1b IVB stage	liver，lung，Posterior wall of uterus	1	1
79
81	T3N2aM1b IVB stage	lung，Adrenal gland, brain, mediastinal lymph nodes		1
84	TxNxM1b IVB stage	right lung，Right adrenal gland，lymph gland		1
85	TxNxM1b IVB stage	liver，lung，Left supraclavicular lymph node	1	1
86
94	T4bN1cM1a IVA stage	abdominal cavity
95	T3N0M1b IVB stage	liver，lung	1	1
96	T3N0M1b IVB stage	lung，bone，liver，lymph gland	1	1
98	TxNxM0
99	TxNxM1a IVA stage	lung
100	T3N0M1a IVA stage	lung
